# Supplementary material for: Differential Proteomics Reveals miR-155 as a Novel Indicator of Liver and Spleen Pathology in the Symptomatic Niemann-Pick Disease, Type C1 Mouse Model
Source: Molecules. 2019 Mar 12;24(5):994. doi: 10.3390/molecules24050994 (PMC6429457; doi:10.3390/molecules24050994)
Supplement: Supplementary file 1 [file molecules-24-00994-s001.zip]

Archive with 6 entries (5 files):
- molecules-448744-SI/
- molecules-448744-SI/Supporting Information Molecules.pdf
- molecules-448744-SI/Table S2 Mass spectrometry analysis of the spleen.xlsx
- molecules-448744-SI/Table S3 Venn diagram results.xlsx
- molecules-448744-SI/Table S4 Pathway analysis results.xlsx
- molecules-448744-SI/Table S5 Function analysis resutls.xlsx
