# Supplementary material for: Differential Proteomics Reveals miR-155 as a Novel Indicator of Liver and Spleen Pathology in the Symptomatic Niemann-Pick Disease, Type C1 Mouse Model
Source: Molecules. 2019 Mar 12;24(5):994. doi: 10.3390/molecules24050994 (PMC6429457; doi:10.3390/molecules24050994)
Supplement: Supplementary file 1 [file molecules-24-00994-s001.zip › molecules-448744-SI/Table S2 Mass spectrometry analysis of the spleen.xlsx]

## Sheet: Differential Proteins
Protein Name	Swiss-Prot ID	p ([Mutant] Vs [Wild Type])	p (Corr) ([Mutant] Vs [Wild Type])	Regulation ([Mutant] Vs [Wild Type])	Log FC ([Mutant] Vs [Wild Type])	Mutant 1: Log2(normalized)	Mutant 2: Log2(normalized)	Mutant 3: Log2(normalized)	Wild Type 1: Log2(normalized)	Wild Type 2: Log2(normalized)	Wild Type 3: Log2(normalized)
10 kDa heat shock protein, mitochondrial	Q64433	0.00144498	0.011916	down	-1.28714	-0.467756	-0.580996	-0.876579	0.668957	0.799374	0.467758
1-phosphatidylinositol 4,5-bisphosphate phosphodiesterase beta-1	Q9Z1B3	0.000292965	0.00436399	up	19.7195	9.57049	10.1367	10.7398	-9.57049	-9.57049	-9.57049
1-phosphatidylinositol 4,5-bisphosphate phosphodiesterase gamma-2	Q8CIH5	0.00318064	0.0203501	down	-1.69331	-1.10268	-0.590668	-1.09964	0.855188	0.841097	0.59067
2',3'-cyclic-nucleotide 3'-phosphodiesterase	P16330	0.000850711	0.0087914	down	-1.42001	-0.588776	-0.855284	-0.540134	0.540133	0.939417	0.796276
26S proteasome non-ATPase regulatory subunit 14	O35593	0.00163536	0.0130127	down	-1.41371	-0.746969	-0.944237	-0.579899	0.644726	0.745398	0.579899
26S proteasome non-ATPase regulatory subunit 8	Q9CX56	0.000149999	0.00309241	down	-1.42598	-0.75412	-0.574936	-0.819098	0.74225	0.574936	0.812595
26S proteasome regulatory subunit 6A	O88685	0.00243081	0.0167324	down	-1.07296	-0.365438	-0.655107	-0.553846	0.515265	0.365438	0.7638
26S proteasome regulatory subunit 7	P46471	9.07264e-05	0.00251695	down	-1.43616	-0.723127	-0.771292	-0.609152	0.60915	0.785276	0.810473
28S ribosomal protein S34, mitochondrial	Q9JIK9	0.00946175	0.0414168	down	-1.46686	-0.778168	-0.392542	-1.20612	0.697428	0.39254	0.933779
28S ribosomal protein S36, mitochondrial	Q9CQX8	0.000517379	0.00612156	down	-19.0258	-9.15648	-9.15648	-9.15648	9.15648	10.6514	9.80022
2-amino-3-ketobutyrate coenzyme A ligase, mitochondrial	O88986	0.000989472	0.00959173	up	1.84306	0.748714	0.854511	1.23811	-0.855392	-1.08375	-0.748713
2-oxoglutarate dehydrogenase, mitochondrial	Q60597	0.00983175	0.0425591	down	-1.33938	-0.644974	-0.446083	-1.09723	0.446083	0.637697	0.746073
39S ribosomal protein L41, mitochondrial	Q9CQN7	1.01288e-05	0.00109022	down	-19.0997	-9.48969	-9.48969	-9.48969	9.48969	9.68503	9.65545
39S ribosomal protein L43, mitochondrial	Q99N89	0.00069057	0.00753983	down	-21.4465	-10.1595	-10.1595	-10.1595	10.1595	11.8699	11.8317
39S ribosomal protein L50, mitochondrial	Q8VDT9	0.000233635	0.0039086	down	-19.2579	-9.37474	-9.37474	-9.37474	9.88027	9.37474	10.3946
39S ribosomal protein L9, mitochondrial	Q99N94	1.91967e-06	0.000653009	down	-17.7279	-8.84149	-8.84149	-8.84149	8.92608	8.84149	8.89179
3-ketoacyl-CoA thiolase A, peroxisomal	Q921H8///Q8VCH0	0.00136937	0.0115757	down	-1.1349	-0.616787	-0.762949	-0.412012	0.650827	0.550112	0.41201
3-oxoacyl-[acyl-carrier-protein] synthase, mitochondrial	Q9D404	1.36409e-05	0.00112831	up	18.3414	9.30112	9.31096	9.103	-9.103	-9.103	-9.103
40S ribosomal protein S24	P62849	0.00082341	0.00858672	down	-1.11321	-0.469023	-0.435982	-0.72283	0.688208	0.435984	0.587599
55 kDa erythrocyte membrane protein	P70290	0.000192351	0.00357507	down	-1.37898	-0.730152	-0.821699	-0.563545	0.690216	0.563543	0.767794
5-aminolevulinate synthase, erythroid-specific, mitochondrial	P08680	0.000145729	0.00303502	down	-21.1159	-10.313	-10.313	-10.313	10.313	11.1703	10.9253
5'-AMP-activated protein kinase subunit gamma-1	O54950///Q91WG5	0.00814433	0.0379511	down	-1.44881	-1.12379	-0.490154	-0.554926	0.490156	1.1582	0.529209
5'-nucleotidase domain-containing protein 1	Q8C5P5	0.0010186	0.00972281	down	-19.5011	-9.12806	-9.12806	-9.12806	11.0335	10.9575	9.12806
60S ribosomal export protein NMD3	Q99L48	0.000185289	0.00351791	down	-18.7983	-9.20686	-9.20686	-9.20686	9.49131	9.20686	10.0763
60S ribosomal protein L24	Q8BP67	0.00971867	0.0422039	down	-1.13197	-0.883581	-0.471737	-0.439398	0.579275	0.439398	0.582527
60S ribosomal protein L34	Q9D1R9	0.0023349	0.0163764	down	-1.19476	-0.815727	-0.507952	-0.486456	0.486456	0.648048	0.639641
Acetyl-CoA acetyltransferase, mitochondrial	Q8QZT1	0.00869372	0.0395202	down	-1.38123	-0.452284	-0.563206	-1.14487	0.929506	0.452284	0.601555
Acetyl-coenzyme A synthetase 2-like, mitochondrial	Q99NB1	0.00350041	0.0216495	down	-2.18636	-1.11872	-1.11653	-0.814827	1.13079	0.814827	1.56337
Acidic fibroblast growth factor intracellular-binding protein	Q9JI19	0.000121805	0.00282504	down	-18.4592	-9.09219	-9.09219	-9.09219	9.76498	9.24387	9.09219
Acidic leucine-rich nuclear phosphoprotein 32 family member B	Q9EST5	0.000826698	0.00858672	down	-1.2209	-0.644037	-0.789185	-0.519873	0.541359	0.519871	0.648382
Actin-like protein 6A	Q99MR0///Q9Z2N8	0.0042687	0.024716	down	-1.43852	-0.977804	-0.701702	-0.639074	0.699026	0.65889	0.639074
Activated RNA polymerase II transcriptional coactivator p15	P11031	0.00303641	0.019674	down	-1.36381	-0.659155	-0.525234	-0.662457	0.525236	0.914106	0.805246
Activating transcription factor 7-interacting protein 1	Q7TT18	0.000238942	0.00393018	down	-20.0227	-9.8544	-9.8544	-9.8544	10.7874	9.86312	9.8544
Acyl-coenzyme A thioesterase 5	Q9QYR7///Q6Q2Z6	0.000104776	0.0026565	down	-20.6635	-10.1247	-10.1247	-10.1247	10.1247	10.6705	10.8211
Acylphosphatase-1	P56376	4.22095e-07	0.00057433	down	-1.73673	-0.872717	-0.841021	-0.911152	0.843344	0.841019	0.900927
Acyl-protein thioesterase 2	Q9WTL7	7.30884e-05	0.00222541	down	-1.24187	-0.718527	-0.540287	-0.673252	0.540287	0.567812	0.685453
Acylpyruvase FAHD1, mitochondrial	Q8R0F8	0.00199122	0.0149415	down	-1.13533	-0.736713	-0.475132	-0.662781	0.565996	0.475132	0.490225
Adenosine deaminase-like protein	Q80SY6	0.000515418	0.0061161	down	-19.7406	-9.43555	-9.43555	-9.43555	10.9297	10.5498	9.43555
Adenylosuccinate lyase	P54822	0.000709589	0.00762248	down	-1.27748	-0.729034	-0.531982	-0.552513	0.636623	0.53198	0.850292
ADP-ribosylation factor 3	P84084///P84078///P61205///Q8BSL7	0.00369481	0.0225157	down	-1.0425	-0.579403	-0.446451	-0.376808	0.767685	0.580355	0.376806
ADP-ribosylation factor 5	P84084	5.69748e-05	0.00193809	down	-24.7407	-12.2008	-12.2008	-12.2008	12.845	12.574	12.2008
ADP-ribosylation factor-like protein 3	Q9WUL7	0.00563633	0.0294556	down	-1.23694	-0.419367	-0.644958	-0.838429	0.44519	0.419365	0.943525
AFG3-like protein 2	Q8JZQ2///Q920A7	0.00742639	0.0358327	down	-1.59128	-0.877708	-0.550739	-1.23415	0.731054	0.550739	0.829449
Aldehyde dehydrogenase family 16 member A1	Q571I9	0.00819925	0.0380344	down	-1.20088	-0.437931	-0.630745	-0.939013	0.437929	0.619236	0.537792
Aldose 1-epimerase	Q8K157	0.000198581	0.00365138	up	19.8672	10.6711	9.70552	10.1084	-9.70552	-9.70552	-9.70552
Alkyldihydroxyacetonephosphate synthase, peroxisomal	Q8C0I1	0.00509364	0.0275759	down	-2.32333	-0.697056	-1.63928	-1.4776	0.697056	0.813341	1.64567
Alpha-adducin	Q9QYC0	0.000960435	0.00940235	down	-1.97168	-1.04074	-0.842135	-1.24086	0.936382	0.842135	1.0128
Alpha-hemoglobin-stabilizing protein	Q9CY02	5.79767e-05	0.00195587	down	-24.4814	-12.1142	-12.1142	-12.1142	12.1142	12.2563	12.7308
Alpha-L-iduronidase	P48441	0.000182437	0.00349628	down	-18.9617	-9.23576	-9.23576	-9.23576	9.23576	9.84194	10.1
Aminopeptidase N	P97449	1.98797e-05	0.00126796	up	1.74333	0.930229	0.772078	0.936779	-0.909533	-0.772078	-0.909308
Amyloid beta A4 precursor protein-binding family B member 1-interacting protein	Q8R5A3	0.000739695	0.00782237	down	-2.10781	-1.35312	-1.04508	-0.781563	1.30752	1.05457	0.781563
Anaphase-promoting complex subunit 1	P53995	0.00384934	0.0231073	down	-20.1433	-9.3854	-9.3854	-9.3854	9.3854	13.2608	9.62761
Anaphase-promoting complex subunit 2	Q8BZQ7	0.00172628	0.0135253	down	-19.9139	-9.46458	-9.46458	-9.46458	9.78759	12.0957	9.46458
Anaphase-promoting complex subunit 5	Q8BTZ4	8.47359e-08	0.000249323	down	-20.0514	-10.0226	-10.0226	-10.0226	10.0235	10.0405	10.0226
Ankyrin repeat and EF-hand domain-containing protein 1	Q3UHB8///Q9D2J7	0.00123172	0.0108359	up	19.0107	10.5612	8.85314	11.0583	-8.85314	-8.85314	-8.85314
Ankyrin repeat and MYND domain-containing protein 2	Q3TPE9	0.00613199	0.0314853	down	-19.6361	-8.27385	-8.27385	-8.27385	8.27385	12.8357	12.9773
Ankyrin repeat and SOCS box protein 15	Q8VHS6	0.0103333	0.0440758	down	-1.28745	-0.916588	-1.01016	-0.328075	0.827974	0.328075	0.451492
Ankyrin repeat domain-containing protein 13A	Q80UP5///Q6PD24	0.0033881	0.0212205	down	-1.33691	-0.965864	-0.490835	-0.685041	0.648428	0.490835	0.729721
Anoctamin-6	Q6P9J9	0.00146719	0.0120459	down	-1.06558	-0.645418	-0.405417	-0.500219	0.405415	0.502043	0.73823
Antigen peptide transporter 2	P36371	0.00934183	0.0413594	down	-1.71745	-0.691969	-0.612028	-1.05916	1.44024	0.736908	0.612028
Antigen-presenting glycoprotein CD1d1	P11609///P11610	0.00134064	0.0114248	down	-19.9296	-9.23472	-9.23472	-9.23472	11.3834	9.23472	11.4664
AP-1 complex subunit beta-1	O35643	0.000308266	0.00451019	down	-1.25223	-0.507032	-0.594503	-0.774488	0.637402	0.507034	0.736217
AP-1 complex subunit gamma-1	P22892	0.00787701	0.0370437	down	-1.18203	-0.414213	-0.66123	-0.518709	0.414213	0.590759	0.94697
AP-1 complex subunit gamma-like 2	O88512	0.00494247	0.0269721	down	-2.2101	-0.89856	-0.691481	-1.28335	0.691483	1.47926	1.58618
AP-2 complex subunit alpha-1	P17426	0.00225067	0.0160384	down	-1.05885	-0.675407	-0.579769	-0.326088	0.564983	0.704212	0.326088
AP-2 complex subunit alpha-2	P17427	0.00101004	0.00970116	down	-1.0683	-0.396664	-0.7036	-0.567474	0.396664	0.682867	0.457619
AP-3 complex subunit mu-2	Q8R2R9	0.000136484	0.00291691	down	-20.5759	-10.0702	-10.0702	-10.0702	10.0702	10.5468	10.9
Apolipoprotein D	P51910	3.22212e-05	0.0015658	up	18.9648	9.4893	9.76523	9.41	-9.41	-9.41	-9.41
Apoptosis inhibitor 5	O35841	0.00219328	0.0157622	down	-1.41618	-0.959745	-0.511322	-0.85392	0.780857	0.631365	0.51132
Apoptosis-associated speck-like protein containing a CARD	Q9EPB4	0.000197993	0.00365138	down	-1.23044	-0.752232	-0.530119	-0.568861	0.737581	0.572395	0.530119
Apoptotic chromatin condensation inducer in the nucleus	Q9JIX8	0.00946642	0.0414168	down	-1.87647	-0.792824	-0.754791	-0.740511	0.740511	1.33294	1.26782
Aquaporin-1	Q02013	0.00113305	0.0102422	down	-2.12478	-0.857088	-0.801109	-1.21516	1.334	0.801111	1.36588
Arginase-1	Q61176	0.0005094	0.00608039	up	18.7909	9.57053	10.5179	9.07108	-9.07108	-9.07108	-9.07108
Arginase-2, mitochondrial	O08691	3.97824e-05	0.00172757	up	20.4245	10.5527	10.2786	10.1106	-10.1106	-10.1106	-10.1106
Arginine--tRNA ligase, cytoplasmic	Q9D0I9	0.00320033	0.0203794	down	-1.04562	-0.415926	-0.731424	-0.390194	0.434145	0.390194	0.774973
Arylamine N-acetyltransferase 2	P50295	0.00478593	0.0264717	down	-1.77505	-1.18339	-0.569477	-1.33214	1.08074	0.569479	0.58992
Aspartate--tRNA ligase, cytoplasmic	Q922B2	0.00256802	0.0173554	down	-1.042	-0.333282	-0.589329	-0.629873	0.733118	0.333282	0.507109
Atlastin-3	Q91YH5	0.00491113	0.026837	down	-1.12425	-0.789658	-0.527548	-0.332266	0.55052	0.332268	0.840481
ATP-binding cassette sub-family B member 10, mitochondrial	Q9JI39	1.44887e-05	0.00115967	down	-22.3443	-11.0993	-11.0993	-11.0993	11.0993	11.3939	11.2417
ATP-binding cassette sub-family F member 3	Q8K268	0.00887943	0.0399183	down	-1.23876	-0.807486	-0.792622	-0.300245	0.54989	0.300243	0.965796
ATP-binding cassette sub-family G member 3	Q99P81	3.74346e-05	0.00166965	down	-20.1654	-9.99864	-9.99864	-9.99864	9.99864	10.0944	10.4073
ATP-citrate synthase	Q91V92	1.74672e-05	0.00123476	down	-1.36507	-0.631353	-0.62801	-0.735252	0.70302	0.628008	0.769567
ATP-dependent 6-phosphofructokinase, platelet type	Q9WUA3	0.00225889	0.0160384	down	-2.06601	-1.44648	-1.10607	-0.684935	1.25727	0.684935	1.01834
ATP-dependent DNA helicase Q1	Q9Z129	0.00460247	0.025859	down	-2.27507	-0.857443	-1.73263	-0.822823	0.822824	1.01295	1.57655
ATP-dependent RNA helicase A	O70133	0.00026817	0.00420381	down	-1.24564	-0.532923	-0.551243	-0.758255	0.649948	0.711616	0.532923
ATP-dependent RNA helicase DDX3X	Q62095///P16381///Q62167///Q61496	0.00118656	0.0105986	down	-1.30923	-0.618166	-0.75701	-0.544577	0.877531	0.585831	0.544577
ATP-dependent RNA helicase DHX8	A2A4P0	0.000131764	0.00288153	down	-19.2614	-9.4111	-9.4111	-9.4111	10.1144	9.4111	10.0255
ATP-sensitive inward rectifier potassium channel 10	Q9JM63	0.000131103	0.00288153	down	-19.1361	-9.45722	-9.45722	-9.45722	10.1171	9.4623	9.45722
Aurora kinase B	O70126	0.00036689	0.00502566	down	-19.2774	-9.28809	-9.28809	-9.28809	10.1389	10.5411	9.28809
Axin interactor, dorsalization-associated protein	Q8C4Q6///Q9R060///G3X982///Q9JHD1	0.00211636	0.0153445	down	-1.20397	-0.840946	-0.515291	-0.469442	0.469444	0.715208	0.601584
Basic leucine zipper and W2 domain-containing protein 1	Q9CQC6	0.00481656	0.0266025	down	-1.41121	-0.542177	-0.48217	-0.857952	1.10895	0.760206	0.482168
Bcl-2 homologous antagonist/killer	O08734	0.00231781	0.0163126	down	-20.7337	-9.37233	-9.37233	-9.37233	12.536	12.1758	9.37233
Beta-2-microglobulin	P01887	0.00776495	0.0367709	down	-1.36724	-0.848524	-0.401873	-0.92687	1.05673	0.465855	0.401871
Beta-centractin	Q8R5C5	0.00117107	0.0104832	down	-1.45734	-0.703695	-0.947954	-0.505665	0.505665	0.800373	0.908653
Beta-glucuronidase	P12265	0.00488968	0.0267915	up	1.62836	1.1175	0.690987	0.933643	-0.751513	-0.700441	-0.690989
Beta-hexosaminidase subunit beta	P20060	0.000608042	0.00691372	up	1.1216	0.531036	0.442604	0.723759	-0.442604	-0.564945	-0.659842
Bifunctional methylenetetrahydrofolate dehydrogenase/cyclohydrolase, mitochondrial	P18155	0.000445407	0.00562896	down	-19.9259	-9.58829	-9.58829	-9.58829	11.0436	10.381	9.58829
Bleomycin hydrolase	Q8R016	0.000340861	0.00481452	down	-1.25379	-0.737335	-0.709324	-0.51235	0.643778	0.64624	0.51235
B-lymphocyte antigen CD20	P19437	5.11945e-05	0.00188266	down	-1.59714	-0.813795	-0.879139	-0.748076	0.748074	0.811127	0.791204
Borealin	Q8BHX3	7.26162e-07	0.000592838	down	-24.7229	-12.3468	-12.3468	-12.3468	12.3645	12.417	12.3468
Bridging integrator 2	D3Z6Q9///Q7TQF7	0.000754611	0.00795949	down	-1.14806	-0.542929	-0.699541	-0.414421	0.414421	0.686003	0.686855
BTB/POZ domain-containing protein KCTD12	Q50H33///Q6WVG3	0.00512457	0.0275969	down	-1.18594	-0.405584	-0.813068	-0.38759	0.629948	0.38759	0.934046
Bystin	O54825	0.00286531	0.0188375	down	-1.47312	-1.09634	-0.554666	-0.819065	0.837015	0.554665	0.557611
C-1-tetrahydrofolate synthase, cytoplasmic	Q922D8	0.00614459	0.0315103	down	-1.24593	-0.554882	-0.446932	-0.624575	0.44693	0.9165	0.747984
Cadherin-1	P09803	0.00135319	0.0114904	up	17.7675	8.59751	8.54314	10.5325	-8.54314	-8.54314	-8.54314
Cadherin-5	P55284	9.1393e-05	0.00251695	up	20.2044	10.1815	10.6132	9.9546	-9.9546	-9.9546	-9.9546
Calcineurin subunit B type 1	Q63810	0.00825011	0.0381142	down	-1.31536	-0.454973	-0.996138	-0.421032	1.07077	0.582142	0.421032
Calcium homeostasis endoplasmic reticulum protein	Q8CGZ0	0.010246	0.043749	down	-1.30303	-0.699236	-0.306379	-0.713514	0.306381	0.940252	0.943321
Calcium-binding mitochondrial carrier protein Aralar1	Q9QXX4///Q8BH59	0.00694851	0.0344012	down	-1.70728	-1.26188	-0.697018	-0.736864	0.69702	0.858604	0.87046
Calcium-binding protein 39	Q9DB16///Q06138	0.00825404	0.0381142	down	-1.20321	-0.498417	-0.399031	-0.960773	0.399031	0.686886	0.665506
Calcium-regulated heat stable protein 1	Q9CR86	7.77649e-05	0.00229905	down	-1.09827	-0.588171	-0.484264	-0.519629	0.585531	0.632954	0.484264
Calcyclin-binding protein	Q9CXW3	0.000172407	0.00339982	down	-2.04227	-1.04557	-0.820957	-1.15079	1.10263	0.820959	1.1859
Calpain-1 catalytic subunit	O35350	0.00287579	0.018873	down	-1.12071	-0.446093	-0.78554	-0.604876	0.491919	0.587608	0.446093
Calponin-2	Q08093	0.00731958	0.0355697	down	-1.62574	-0.521465	-1.17937	-1.20261	0.893095	0.559217	0.521465
Calumenin	O35887	0.00200289	0.0149935	down	-1.96619	-0.600212	-1.20988	-1.19959	1.15374	0.600212	1.13492
Cancer-related nucleoside-triphosphatase homolog	Q9CQA9	0.000279018	0.0043142	down	-20.1071	-9.7183	-9.7183	-9.7183	10.6874	10.7608	9.7183
Caprin-1	Q60865	0.000726111	0.00776885	down	-1.85074	-1.16262	-0.671103	-0.888771	0.671103	1.05253	1.10609
Carbonic anhydrase 3	P16015	0.000414716	0.0053832	down	-3.24013	-1.74521	-1.4356	-1.98438	1.43559	1.67573	1.44388
Carboxypeptidase A1	Q7TPZ8	0.000280272	0.00431725	up	2.72112	1.60556	1.05738	1.35015	-1.5485	-1.05738	-1.5444
Carboxypeptidase A2	Q504N0	0.00856382	0.0391461	up	4.22479	1.74815	1.99258	1.77749	-2.20341	-3.20458	-1.74815
Carnitine O-palmitoyltransferase 2, mitochondrial	P52825	0.0112584	0.0468247	down	-1.40293	-0.776629	-0.488258	-0.627085	0.660994	1.16758	0.488258
Casein kinase II subunit alpha	Q60737	0.00429816	0.0248163	down	-2.22932	-0.839125	-1.6227	-1.15623	1.16877	1.06199	0.839125
Casein kinase II subunit beta	P67871	0.00142106	0.0117663	down	-1.99503	-0.708706	-1.2562	-0.886868	0.708708	1.35905	1.06555
Catechol O-methyltransferase domain-containing protein 1	Q8BIG7	9.33463e-06	0.00109022	down	-18.134	-9.01813	-9.01813	-9.01813	9.1196	9.01813	9.20996
Cathepsin D	P18242	0.00865603	0.0394717	up	1.61084	0.958967	0.952839	0.384611	-0.384609	-1.26031	-0.891174
Cathepsin E	P70269	0.00360352	0.0221864	down	-1.93093	-0.782192	-0.772095	-0.96414	1.15125	0.772095	1.35103
Cathepsin F	Q9R013	4.06193e-06	0.000921155	up	21.0127	10.6181	10.4724	10.5302	-10.4724	-10.4724	-10.4724
Cathepsin L1	P06797	0.000137965	0.0029332	up	19.1642	10.1522	9.49289	9.46188	-9.46188	-9.46188	-9.46188
Cathepsin W	P56203	0.00217985	0.0156934	down	-19.5267	-9.26179	-9.26179	-9.26179	9.26179	9.44481	12.0882
Cathepsin Z	Q9WUU7	0.00156074	0.012566	up	1.08583	0.614117	0.709112	0.419231	-0.419231	-0.55537	-0.540415
Caveolae-associated protein 2	Q63918	0.00296	0.0193015	down	-1.49914	-0.556293	-1.04831	-0.698181	0.561363	1.07697	0.556293
CCAAT/enhancer-binding protein zeta	P53569	0.00225449	0.0160384	down	-19.0191	-8.67825	-8.67825	-8.67825	8.67825	10.5545	11.7899
CD2 antigen cytoplasmic tail-binding protein 2	Q9CWK3	0.00446804	0.0253313	down	-2.01371	-1.28403	-1.08496	-0.562134	1.08596	0.562132	1.46193
CD209 antigen-like protein B	Q8CJ91	0.000228261	0.00388233	down	-21.7708	-10.6332	-10.6332	-10.6332	10.6332	11.0241	11.7557
CD82 antigen	P40237	0.00674476	0.0338232	down	-1.56327	-1.16089	-0.438076	-0.561649	1.0487	0.438076	1.04241
CD9 antigen	P40240	0.00237294	0.0165304	down	-1.00789	-0.322311	-0.599661	-0.685142	0.322311	0.469381	0.624857
CD97 antigen	Q9Z0M6	0.000928442	0.00919879	down	-1.22148	-0.640081	-0.572866	-0.547871	0.547871	0.767736	0.58802
CDK5 regulatory subunit-associated protein 3	Q99LM2	0.000384332	0.00515192	down	-1.37364	-0.626158	-0.765406	-0.586046	0.687275	0.869995	0.586048
Cell division cycle and apoptosis regulator protein 1	Q8CH18	0.00308203	0.0199064	down	-3.77753	-2.37985	-2.20732	-1.67953	1.68999	1.67953	1.69638
Cell division cycle protein 123 homolog	Q8CII2	0.00205655	0.0151277	down	-23.4938	-10.6798	-10.6798	-10.6798	13.8839	10.6798	13.8782
Cell division cycle protein 16 homolog	Q8R349	8.1055e-05	0.00234464	down	-18.654	-9.16125	-9.16125	-9.16125	9.70563	9.16125	9.61123
Centromere protein J	Q569L8	3.3681e-05	0.00161748	down	-19.4511	-9.62071	-9.62071	-9.62071	9.62071	9.86256	10.0078
Centrosomal protein of 170 kDa	Q6A065	0.000363699	0.00500524	down	-19.8046	-9.70949	-9.70949	-9.70949	10.8506	9.70949	9.72521
Centrosomal protein of 290 kDa	Q6A078	0.00386905	0.0231916	down	-1.73782	-1.26305	-1.14793	-0.577478	0.619568	0.577476	1.02795
Cerebral cavernous malformations protein 2 homolog	Q8K2Y9	0.00023589	0.00393018	down	-20.5182	-9.97002	-9.97002	-9.97002	10.6196	9.97002	11.0548
CGG triplet repeat-binding protein 1	Q8BHG9	0.000121092	0.00282504	down	-20.6131	-10.0835	-10.0835	-10.0835	10.8243	10.0835	10.681
cGMP-dependent 3',5'-cyclic phosphodiesterase	Q922S4	0.000440545	0.0055848	down	-2.1041	-1.06179	-0.886683	-1.23747	1.32153	0.918135	0.886683
cGMP-specific 3',5'-cyclic phosphodiesterase	Q8CG03	0.000188781	0.00355681	down	-20.2301	-9.85759	-9.85759	-9.85759	9.85759	10.4482	10.8116
Chitinase-like protein 3	O35744///Q91Z98	4.41181e-05	0.00178237	up	1.70435	0.803791	0.75775	0.916401	-0.914274	-0.963087	-0.757748
Chloride intracellular channel protein 1	Q9Z1Q5	0.00576053	0.0299548	down	-1.09334	-0.570843	-0.281939	-0.799843	0.281939	0.615805	0.729652
Chondroitin sulfate proteoglycan 4	Q8VHY0	0.000881512	0.00898937	up	21.1853	10.7476	10.1381	12.2558	-10.1381	-10.1381	-10.1381
Chromatin complexes subunit BAP18	Q9DCT6	7.56418e-06	0.00109022	down	-19.9729	-9.93479	-9.93479	-9.93479	9.93479	10.1221	10.0575
Chromodomain-helicase-DNA-binding protein 4	A2A8L1///Q6PDQ2	0.000530702	0.00626105	down	-1.59038	-0.612074	-0.819689	-1.00616	0.812269	0.908886	0.612076
Chromosome-associated kinesin KIF4	P28741///P33174	1.9219e-05	0.00124527	down	-21.4843	-10.6491	-10.6491	-10.6491	10.9036	10.6491	10.9531
Chymotrypsin-C	Q3SYP2	0.00148625	0.0121337	up	1.93178	0.78602	1.19153	1.15882	-0.972221	-0.786018	-0.900724
Chymotrypsin-like elastase family member 1	Q91X79	0.00227224	0.016087	up	1.48907	0.630058	0.942486	0.877903	-0.663212	-0.723494	-0.630058
Chymotrypsin-like elastase family member 2A	P05208	0.00138117	0.0116246	up	1.67263	0.666122	0.842051	0.849667	-1.09087	-0.903042	-0.666124
Chymotrypsin-like elastase family member 3B	Q9CQ52	0.0046118	0.025859	up	2.82005	1.41463	2.00692	1.15244	-1.15244	-1.42142	-1.3123
Chymotrypsinogen B	Q9CR35	0.00221011	0.0158553	up	1.90178	1.32072	0.903418	0.728441	-0.728439	-0.996757	-1.02757
Cilia- and flagella-associated protein 221	A9Q751	0.000107785	0.00269043	up	19.7279	9.6861	10.3957	10.0437	-9.6861	-9.6861	-9.6861
Class II histocompatibility antigen, M alpha chain	P28078	4.0084e-06	0.000921155	down	-1.24141	-0.662403	-0.594809	-0.603468	0.623505	0.645252	0.594807
Cleavage and polyadenylation specificity factor subunit 2	O35218	0.00944237	0.041414	down	-1.37328	-0.798122	-0.354033	-0.749105	0.754396	0.354031	1.11014
Cleavage stimulation factor subunit 1	Q99LC2	0.00355974	0.0219657	down	-1.52928	-1.03386	-1.05461	-0.489151	0.535175	0.489153	0.985905
Cob(I)yrinic acid a,c-diamide adenosyltransferase, mitochondrial	Q9D273	0.000996299	0.00959173	down	-18.603	-8.84328	-8.84328	-8.84328	10.8551	8.84328	9.58078
Cofilin-1	P18760	0.000237416	0.00393018	down	-1.15462	-0.568924	-0.574089	-0.520136	0.644197	0.636377	0.520136
Coiled-coil domain-containing protein 124	Q9D8X2	0.000893303	0.00898937	down	-18.896	-9.05576	-9.05576	-9.05576	9.05576	9.52778	10.9372
Coiled-coil domain-containing protein 186	Q8C9S4///O35111	1.4244e-06	0.000652442	down	-20.7566	-10.3537	-10.3537	-10.3537	10.4219	10.433	10.3537
Complement C1q subcomponent subunit C	Q02105	0.000101897	0.00264305	up	17.8763	9.41448	8.79393	9.03867	-8.79393	-8.79393	-8.79393
Condensin complex subunit 1	Q8K2Z4	8.59401e-05	0.00243616	down	-22.472	-11.0285	-11.0285	-11.0285	11.0285	11.684	11.6178
COP9 signalosome complex subunit 7a	Q9CZ04	0.00340194	0.0212661	down	-20.3757	-8.99656	-8.99656	-8.99656	8.99656	12.5355	12.6055
Copine-1	Q8C166	0.00391155	0.0233467	down	-1.04041	-0.456907	-0.709555	-0.500345	0.518757	0.456909	0.478748
Core histone macro-H2A.2	Q8CCK0	0.00977892	0.0423753	down	-2.37477	-1.95283	-0.945669	-0.730484	0.730486	1.26004	1.50479
Coronin-1A	O89053	0.00285364	0.0188375	down	-1.45922	-0.440868	-0.900635	-0.971373	0.774517	0.440866	0.849403
Coronin-1B	Q9WUM3	0.00132115	0.0113059	down	-1.36014	-0.855694	-0.840832	-0.478796	0.640087	0.478796	0.786228
Creatine kinase M-type	P07310	0.00686634	0.0342227	down	-2.58905	-0.924879	-1.5123	-1.97606	1.33617	1.09287	0.924879
CREB-binding protein	P45481///B2RWS6	0.00248339	0.0169802	down	-20.4434	-9.25709	-9.25709	-9.25709	12.7288	9.25709	11.573
CUB and zona pellucida-like domain-containing protein 1	P70412	3.76306e-05	0.00166965	up	20.1952	10.0515	10.0305	10.4122	-10.0305	-10.0305	-10.0305
CUGBP Elav-like family member 2	Q9Z0H4	0.00733396	0.0355972	down	-1.74065	-0.529036	-1.35015	-1.03524	0.529036	0.820667	0.957819
Cyclin-dependent kinase 1	P11440	0.000293882	0.00436399	down	-22.5248	-10.8771	-10.8771	-10.8771	12.0799	11.986	10.8771
Cyclin-dependent kinase 2	Q80YP0///P97377	0.00108716	0.0100529	down	-21.8115	-10.1864	-10.1864	-10.1864	12.305	12.3841	10.1864
Cyclin-dependent kinase 9	Q99J95///Q14AX6///Q69ZA1	0.0108552	0.0455875	down	-1.23934	-0.944647	-0.805798	-0.271439	0.535688	0.889002	0.27144
Cyclin-dependent kinase-like 5	Q3UTQ8	0.000881597	0.00898937	down	-20.67	-9.95003	-9.95003	-9.95003	10.2762	11.9337	9.95003
Cysteine protease ATG4B	Q8BGE6	0.000355337	0.00495047	down	-19.3769	-9.43231	-9.43231	-9.43231	10.652	9.74938	9.43231
Cysteine-rich with EGF-like domain protein 2	Q9CYA0	0.0027642	0.0184672	down	-1.20771	-0.44224	-0.427454	-0.691931	0.78158	0.427456	0.852461
Cytochrome b-c1 complex subunit 1, mitochondrial	Q9CZ13	0.00814328	0.0379511	down	-1.17208	-0.905396	-0.565521	-0.441883	0.592581	0.441883	0.568974
Cytochrome b-c1 complex subunit 8	Q9CQ69	0.00546324	0.0288873	down	-1.24499	-0.69039	-0.475677	-0.441059	0.968203	0.441061	0.718594
Cytochrome c oxidase subunit 6B1	P56391	0.000534844	0.00627366	down	-1.33809	-0.646669	-0.819426	-0.598345	0.646162	0.598347	0.705324
Cytochrome P450 1B1	Q64429	6.12299e-05	0.00204869	up	18.7932	9.52966	9.77746	9.26808	-9.26808	-9.26808	-9.26808
Cytohesin-1	P63034///Q9QX11	0.0015276	0.0124108	down	-20.6556	-9.67249	-9.67249	-9.67249	9.67249	10.8189	12.4578
Cytokine receptor-like factor 3	Q9Z2L7	0.0122802	0.0491447	down	-1.51429	-1.07087	-0.337463	-0.976412	1.21198	0.337463	0.608685
Cytoplasmic dynein 1 light intermediate chain 1	Q8R1Q8	0.00914088	0.0408239	down	-1.00741	-0.775211	-0.295816	-0.361101	0.813414	0.480862	0.295816
Cytoplasmic protein NCK2	O55033	1.50481e-05	0.00117086	down	-20.0388	-9.94899	-9.94899	-9.94899	10.1032	10.2173	9.94899
Cytoskeleton-associated protein 4	Q8BMK4	0.00124407	0.0108368	down	-1.05783	-0.392006	-0.697826	-0.574947	0.571102	0.392008	0.545599
Cytosolic 10-formyltetrahydrofolate dehydrogenase	Q8R0Y6	0.00780566	0.0368781	up	1.62144	0.796934	0.869856	0.490904	-0.490904	-0.948235	-1.26748
Cytosolic 5'-nucleotidase 3A	Q9D020	0.00203921	0.0151277	down	-1.73404	-0.98229	-0.727839	-1.10232	0.835312	0.72784	0.826521
Cytosolic endo-beta-N-acetylglucosaminidase	Q8BX80	0.00311306	0.0200499	down	-2.62632	-0.920542	-1.90019	-1.11264	1.5902	1.43486	0.920542
Cytosolic Fe-S cluster assembly factor NUBP2	Q9R061	0.000703546	0.00757751	down	-19.9771	-9.61421	-9.61421	-9.61421	9.61421	11.3874	10.0869
DDB1- and CUL4-associated factor 13	Q6PAC3	2.02642e-05	0.00127259	down	-19.9097	-9.87396	-9.87396	-9.87396	9.87396	10.0499	10.1835
Death-associated protein kinase 2	Q8VDF3///O54784	0.000309816	0.00451667	down	-20.2812	-9.81657	-9.81657	-9.81657	11.0485	9.81657	10.5289
Dedicator of cytokinesis protein 11	A2AF47	0.0110899	0.0462874	down	-1.15511	-0.475725	-0.5103	-0.522886	0.475725	0.898125	0.582583
Dedicator of cytokinesis protein 2	B2RY04///Q8C3J5	0.000690499	0.00753983	down	-1.4653	-0.587448	-0.679279	-0.837728	0.745293	0.958702	0.587448
Deleted in malignant brain tumors 1 protein	Q60997	0.0119032	0.0485401	up	4.02457	1.64648	1.61401	1.55467	-1.55467	-3.05047	-2.6534
Delta-1-pyrroline-5-carboxylate synthase	Q9Z110	1.00569e-05	0.00109022	down	-1.61226	-0.849758	-0.749119	-0.854805	0.823303	0.749121	0.810684
Delta-aminolevulinic acid dehydratase	P10518	0.00305274	0.0197485	down	-2.08655	-0.992027	-0.918528	-0.988543	1.36529	1.07673	0.918529
Deoxynucleotidyltransferase terminal-interacting protein 2	Q8R2M2	0.000248569	0.00398245	down	-19.6814	-9.56239	-9.56239	-9.56239	10.6352	10.1595	9.56239
Developmentally-regulated GTP-binding protein 1	P32233	0.00129312	0.0111143	down	-1.81028	-0.833076	-0.941971	-0.73892	1.1701	0.738918	1.00786
Differentially expressed in FDCP 6	Q8C2K1	3.1471e-05	0.0015628	down	-20.1174	-9.95884	-9.95884	-9.95884	10.1674	9.95884	10.3495
Dihydrofolate reductase	P00375	0.001777	0.0137903	down	-6.14799	-3.77887	-2.81255	-3.18989	2.91259	2.81255	2.93754
Dimethylaniline monooxygenase [N-oxide-forming] 2	Q8K2I3	0.000123533	0.00283293	up	20.4669	10.8268	10.2183	10.0889	-10.0889	-10.0889	-10.0889
Dipeptidyl peptidase 2	Q9ET22	0.0122518	0.0491276	up	1.65932	0.858301	0.320875	1.10283	-0.320877	-1.15618	-1.21888
Dipeptidyl peptidase 3	Q99KK7	0.00145124	0.0119435	down	-1.07118	-0.563087	-0.381615	-0.722019	0.381615	0.602793	0.562401
Disco-interacting protein 2 homolog B	Q3UH60///Q8BWT5	0.0105731	0.0447711	down	-1.1323	-0.324297	-0.617933	-0.786266	0.324297	0.412888	0.931219
Disheveled-associated activator of morphogenesis 2	Q80U19	7.90668e-06	0.00109022	down	-20.2587	-10.0736	-10.0736	-10.0736	10.0736	10.221	10.2609
DNA (cytosine-5)-methyltransferase 1	P13864	0.00383551	0.0230583	down	-1.66027	-1.16146	-0.481148	-0.998421	0.481148	0.928122	0.930508
DNA fragmentation factor subunit beta	O54788	0.00028383	0.00433931	down	-2.65032	-1.34029	-1.09675	-1.65952	1.20829	1.09675	1.54936
DNA methyltransferase 1-associated protein 1	Q9JI44	0.00316639	0.0202907	down	-20.0366	-9.44285	-9.44285	-9.44285	12.8539	9.4844	9.44285
DNA polymerase delta subunit 2	O35654	1.04929e-05	0.00109022	down	-18.8856	-9.41215	-9.41215	-9.41215	9.59584	9.41215	9.41248
DNA primase large subunit	P33610	1.66868e-06	0.000652442	down	-23.0042	-11.4752	-11.4752	-11.4752	11.4752	11.5778	11.5341
DNA primase small subunit	P20664	0.000115996	0.00282504	down	-20.791	-10.2657	-10.2657	-10.2657	10.3391	10.9712	10.2657
DNA repair endonuclease XPF	Q9QZD4	0.000409146	0.00533589	down	-21.1724	-10.158	-10.158	-10.158	10.158	11.4632	11.4222
DNA replication complex GINS protein SLD5	Q99LZ3	1.30378e-05	0.00112831	down	-19.5204	-9.69241	-9.69241	-9.69241	9.86239	9.69241	9.9292
DNA replication licensing factor MCM2	P97310	9.17437e-06	0.00109022	down	-2.60623	-1.35455	-1.40231	-1.1838	1.1838	1.38025	1.31399
DNA replication licensing factor MCM6	P97311	0.000179687	0.00347636	down	-2.50051	-1.26599	-1.03885	-1.50791	1.23288	1.03885	1.41705
DNA topoisomerase 2-binding protein 1	Q6ZQF0	0.00137903	0.0116246	up	1.19693	0.707613	0.389105	0.660461	-0.734247	-0.389107	-0.71027
DNA/RNA-binding protein KIN17	Q8K339	0.00012534	0.00285007	down	-19.3395	-9.45636	-9.45636	-9.45636	10.16	10.0332	9.45636
DNA-binding protein RFXANK	Q9Z205	1.22157e-07	0.000249323	down	-20.5056	-10.2462	-10.2462	-10.2462	10.2708	10.2612	10.2462
DNA-directed RNA polymerase II subunit RPB11	O08740	0.000293997	0.00436399	down	-19.7213	-9.52241	-9.52241	-9.52241	10.5387	10.5355	9.52241
DNA-directed RNA polymerase II subunit RPB2	Q8CFI7	0.00240079	0.0166384	down	-1.10793	-0.736006	-0.609488	-0.33367	0.333672	0.626987	0.683958
DNA-directed RNA polymerase III subunit RPC6	Q921X6	0.000210391	0.00379208	down	-17.6652	-8.68589	-8.68589	-8.68589	9.48999	8.76214	8.68589
DnaJ homolog subfamily A member 1	P63037	0.000227445	0.00388233	down	-1.95819	-1.11036	-1.02701	-0.770233	1.15061	0.770233	1.04613
DnaJ homolog subfamily A member 2	Q9QYJ0	0.000870584	0.00895145	down	-1.68633	-1.05896	-0.959276	-0.657805	0.657805	0.889976	0.835159
DnaJ homolog subfamily A member 4	Q9JMC3	0.00039608	0.00528365	down	-20.0673	-9.78517	-9.78517	-9.78517	9.78517	9.98875	11.0724
DnaJ homolog subfamily B member 1	Q9QYJ3	0.00245583	0.01682	down	-2.12131	-1.2664	-1.32787	-0.884001	0.884001	0.997446	1.00421
DnaJ homolog subfamily B member 4	Q9D832	0.00547953	0.0289359	down	-1.29744	-0.855179	-0.926689	-0.47374	0.506712	0.473742	0.656256
Docking protein 1	P97465	0.000268532	0.00420381	down	-19.182	-9.41267	-9.41267	-9.41267	10.3961	9.49918	9.41267
Docking protein 2	O70469	7.24035e-05	0.00222219	down	-20.6144	-10.138	-10.138	-10.138	10.138	10.5657	10.7256
Dynactin subunit 2	Q99KJ8	0.000179694	0.00347636	down	-1.03097	-0.509253	-0.435375	-0.625385	0.435377	0.611647	0.475861
Dynamin-2	Q8BZ98///P39054///P39053	0.00207533	0.0151819	down	-1.05014	-0.597021	-0.732227	-0.37105	0.371052	0.610983	0.468096
Dynein light chain roadblock-type 1	P62627	0.00116946	0.0104832	down	-1.99433	-1.04526	-1.16786	-0.750757	1.33826	0.93009	0.750757
E3 ubiquitin-protein ligase HECTD1	Q69ZR2///Q5STT6	0.0102334	0.043741	down	-2.17409	-0.764936	-0.706373	-1.38837	1.06194	1.89426	0.706371
E3 ubiquitin-protein ligase MARCH5	Q3KNM2	2.85593e-05	0.00147637	down	-18.3172	-9.06274	-9.06274	-9.06274	9.38469	9.31593	9.06274
E3 ubiquitin-protein ligase RNF114	Q9ET26	0.00324851	0.0205153	down	-1.45087	-0.911945	-0.404886	-0.862156	0.404886	0.818245	0.950491
E3 ubiquitin-protein ligase RNF123	Q5XPI3	0.00366108	0.0223987	down	-1.96573	-0.82659	-0.705496	-1.44749	0.705494	1.01258	1.19954
E3 ubiquitin-protein ligase TRIM33	Q99PP7	0.00302237	0.0196142	down	-19.524	-9.03564	-9.03564	-9.03564	9.8402	12.5892	9.03564
E3 ubiquitin-protein ligase TRIP12	G5E870	0.00689681	0.0343327	down	-1.90662	-0.8832	-0.719095	-0.823416	1.27147	1.3036	0.719093
E3 ubiquitin-protein ligase UBR1	O70481	0.000406054	0.00531254	down	-18.4512	-8.90543	-8.90543	-8.90543	10.1937	9.53811	8.90543
E3 ubiquitin-protein ligase UHRF1	Q8VDF2///Q7TMI3	2.63009e-05	0.00139429	down	-21.6669	-10.7469	-10.7469	-10.7469	10.7469	11.1272	10.8855
Echinoderm microtubule-associated protein-like 2	Q7TNG5	0.00347381	0.0215831	down	-1.01056	-0.6507	-0.284933	-0.649969	0.284935	0.628588	0.532562
Echinoderm microtubule-associated protein-like 4	Q3UMY5	0.00217194	0.0156641	down	-1.82412	-0.600904	-1.15723	-1.20251	0.600904	0.780634	1.13019
EEF1A lysine methyltransferase 1	Q9CY45	1.37255e-05	0.00112831	down	-17.3151	-8.59567	-8.59567	-8.59567	8.75195	8.81063	8.59567
EH domain-containing protein 1	Q9WVK4	0.00153235	0.0124108	down	-1.06776	-0.682005	-0.403133	-0.566389	0.426422	0.72221	0.403131
EKC/KEOPS complex subunit Tprkb	Q8QZZ7	0.00379424	0.0229113	down	-1.12783	-0.554218	-0.490374	-0.532101	0.763752	0.552685	0.490374
Elongation factor Tu, mitochondrial	Q8BFR5	0.00765877	0.036444	down	-1.17198	-0.876402	-0.369873	-0.81073	0.635973	0.369871	0.453079
Endophilin-B1	Q9JK48	0.00695273	0.0344012	down	-1.49894	-0.74728	-0.511518	-0.652967	0.511518	1.0712	1.00233
Endoplasmic reticulum aminopeptidase 1	Q9EQH2	0.00413114	0.0241595	down	-1.14719	-0.362591	-0.575251	-0.858013	0.362591	0.580391	0.702721
Endoplasmic reticulum resident protein 27	Q9D8U3	0.00967235	0.0420474	up	1.56111	0.564735	1.30881	0.527941	-0.527941	-1.13951	-0.614378
Enhancer of rudimentary homolog	P84089	0.00519409	0.0277982	down	-1.29298	-0.568071	-0.597406	-0.545595	0.894209	0.728071	0.545597
Eosinophil peroxidase	P49290	0.00632928	0.0320547	down	-1.14967	-0.321877	-0.691807	-0.50205	0.321878	0.831379	0.780026
Epidermal growth factor receptor substrate 15	P42567	0.00234014	0.016385	down	-1.46841	-0.952158	-0.750418	-0.508284	1.03915	0.646919	0.508285
ER membrane protein complex subunit 1	Q8C7X2	0.00195905	0.0147816	down	-1.98477	-1.26059	-0.830622	-1.13733	0.974604	0.920542	0.83062
Erythrocyte band 7 integral membrane protein	P54116	0.0110391	0.0461698	down	-1.85804	-1.39272	-0.655876	-0.43996	0.43996	1.40785	1.23776
Eukaryotic elongation factor 2 kinase	O08796	2.35018e-05	0.00134833	down	-20.7813	-10.3011	-10.3011	-10.3011	10.4898	10.6497	10.3011
Eukaryotic initiation factor 4A-II	P10630	0.0076132	0.0364208	down	-1.17396	-0.643206	-0.485018	-0.87006	0.544853	0.48502	0.493732
Eukaryotic translation initiation factor 1	P48024///Q9CXU9	4.36102e-05	0.00178237	down	-1.99797	-1.04374	-0.896414	-1.05325	0.970503	1.13359	0.896414
Eukaryotic translation initiation factor 3 subunit D	O70194	0.00442317	0.0253231	down	-1.66176	-0.620827	-0.743172	-0.841133	0.620827	0.979574	1.17976
Eukaryotic translation initiation factor 3 subunit M	Q99JX4	0.00434501	0.025016	down	-1.4883	-1.0653	-0.822245	-0.608721	0.608721	0.619741	0.740168
Eukaryotic translation initiation factor 4 gamma 3	Q80XI3	0.0121865	0.048988	down	-1.20012	-0.620041	-0.33189	-1.03584	0.331892	0.379765	0.900923
Eukaryotic translation initiation factor 5	P59325	0.00105479	0.00987534	down	-1.0317	-0.610758	-0.417925	-0.644394	0.539595	0.417927	0.464504
Exosome complex component RRP40	Q7TQK4	0.000364174	0.00500524	down	-19.2969	-9.2855	-9.2855	-9.2855	10.4831	9.2855	10.2657
Exosome component 10	P56960	0.0046626	0.0260057	down	-1.84808	-1.1557	-0.905703	-0.506353	1.23035	0.506353	1.23977
Exportin-1	Q6P5F9	0.00989663	0.0427945	down	-1.17283	-0.315693	-0.694025	-0.665033	0.315693	0.562813	0.96522
Exportin-2	Q9ERK4	0.000621687	0.0070103	down	-2.04108	-0.908373	-1.27537	-0.910728	0.99048	1.12993	0.908371
Exportin-4	Q9ESJ0	1.02608e-05	0.00109022	down	-22.4965	-11.1848	-11.1848	-11.1848	11.4343	11.1848	11.3162
Exportin-7	Q9EPK7	0.00819949	0.0380344	down	-3.31709	-2.02984	-0.822889	-1.57792	2.2706	2.42714	0.822887
Extended synaptotagmin-1	Q3U7R1	0.0029119	0.0190792	down	-1.07319	-0.746891	-0.353441	-0.413628	0.671906	0.680271	0.353443
Extended synaptotagmin-2	Q3TZZ7	0.00293084	0.0191726	down	-1.2484	-0.529703	-0.465452	-0.672659	0.729967	0.881979	0.465452
FACT complex subunit SSRP1	Q08943	5.21338e-05	0.00188328	down	-2.03392	-1.10037	-0.867868	-1.11555	0.867868	1.12936	1.02073
FAD synthase	Q8R123	0.000167379	0.0033167	down	-20.3538	-10.0218	-10.0218	-10.0218	10.0218	10.1183	10.8557
Far upstream element-binding protein 1	Q91WJ8	0.000477175	0.00586695	down	-1.58808	-0.984938	-0.644463	-0.868347	0.644464	0.75947	0.862556
Fascin	Q61553	0.000434939	0.00553091	down	-2.36354	-0.951525	-1.50679	-1.23339	1.36844	0.951525	1.07895
Fatty acid-binding protein, epidermal	Q05816	0.000239223	0.00393018	up	2.92593	1.70897	1.21926	1.66541	-1.58137	-1.3835	-1.21926
F-BAR domain only protein 1	Q8K285	0.00109728	0.010088	down	-19.2185	-8.97842	-8.97842	-8.97842	11.026	8.97842	10.7157
F-box only protein 7	Q3U7U3	0.000220526	0.00384695	down	-21.8005	-10.5765	-10.5765	-10.5765	10.5765	11.5441	11.5516
Ferrochelatase, mitochondrial	P22315	0.000103598	0.00264305	down	-2.29145	-1.01869	-1.24065	-1.28186	1.15039	1.16409	1.01869
FGFR1 oncogene partner 2 homolog	Q9CRA9	0.00449816	0.0254314	down	-1.29301	-0.731602	-0.623596	-0.435169	0.684172	0.96933	0.435169
FH1/FH2 domain-containing protein 1	Q6P9Q4	0.00348094	0.0215945	down	-2.5586	-1.89761	-0.991161	-1.22781	1.10317	0.991161	1.46488
Fibrinogen alpha chain	E9PV24	0.00378883	0.0229113	down	-1.88412	-0.788399	-0.845411	-1.34193	1.02416	0.788397	0.864048
Fibrinogen beta chain	Q8K0E8	0.00486241	0.0267182	down	-1.95605	-0.790279	-0.85265	-0.917593	0.790279	1.32755	1.18979
Fibrinogen gamma chain	Q8VCM7	0.000634187	0.00711196	down	-1.5234	-0.593899	-0.722019	-0.833725	0.911072	0.593899	0.915579
Fibroblast growth factor 1	P61148	0.00619216	0.0316351	down	-20.3032	-9.16774	-9.16774	-9.16774	9.9227	9.16774	14.316
Fibulin-1	Q08879	1.06832e-05	0.00109022	up	18.9088	9.53342	9.60735	9.39638	-9.39638	-9.39638	-9.39638
Flap endonuclease 1	P39749	0.000493113	0.00596415	down	-1.25556	-0.693129	-0.467812	-0.755182	0.467813	0.624258	0.758501
Flavin reductase (NADPH)	Q923D2	0.00105331	0.00987534	down	-1.22785	-0.722208	-0.47002	-0.722073	0.496933	0.802282	0.47002
Four and a half LIM domains protein 1	P97447	0.000794376	0.00833584	down	-2.04499	-0.732655	-1.21752	-1.22951	1.10162	0.732653	1.12103
Frataxin, mitochondrial	O35943	0.00120288	0.0106388	down	-19.1102	-9.16928	-9.16928	-9.16928	9.16928	9.39199	11.2614
Friend leukemia integration 1 transcription factor	P26323	7.44981e-06	0.00109022	down	-20.4356	-10.1664	-10.1664	-10.1664	10.2829	10.1664	10.3582
Fructose-1,6-bisphosphatase isozyme 2	P70695	0.00101653	0.00972281	up	19.6251	9.18767	11.1322	10.9925	-9.18767	-9.18767	-9.18767
Fructose-bisphosphate aldolase B	Q91Y97	0.00201067	0.0149935	up	21.5782	11.9169	13.2291	9.89718	-9.89718	-9.89718	-9.89718
Fumarate hydratase, mitochondrial	P97807	0.00338946	0.0212205	down	-1.10903	-0.412987	-0.746983	-0.676155	0.537874	0.540098	0.412985
G protein-coupled receptor kinase 6	Q8VEB1///O70293	0.000175268	0.00342318	down	-20.5692	-10.0225	-10.0225	-10.0225	10.0225	10.6803	10.9371
GA-binding protein subunit beta-2	P81069	0.000875861	0.00898308	down	-20.58	-9.68575	-9.68575	-9.68575	11.6364	11.3606	9.68575
Galectin-3	P16110	0.00564201	0.0294556	up	2.21544	0.780705	1.16124	0.896879	-1.64064	-0.780705	-1.38616
Galectin-8	Q9JL15	0.000378076	0.00511029	up	19.0715	9.44224	9.32076	10.4893	-9.32076	-9.32076	-9.32076
Gamma-adducin	Q9QYB5	0.00728589	0.0355328	down	-1.32279	-0.508289	-0.812151	-0.5035	1.08262	0.558325	0.5035
Gem-associated protein 5	Q8BX17	0.000206846	0.00376151	down	-20.7203	-10.0622	-10.0622	-10.0622	10.9671	10.0622	10.9451
GEM-interacting protein	Q6PGG2	0.000130033	0.00288153	down	-19.4388	-9.50747	-9.50747	-9.50747	10.2559	9.50747	10.0305
General transcription factor 3C polypeptide 2	Q8BL74	0.000460159	0.00579743	down	-19.5073	-9.36522	-9.36522	-9.36522	10.2603	9.36522	10.8008
General transcription factor 3C polypeptide 5	Q8R2T8	0.0014804	0.0121102	down	-18.2536	-8.60434	-8.60434	-8.60434	10.9867	9.35675	8.60434
Geranylgeranyl pyrophosphate synthase	Q9WTN0	8.86905e-05	0.00247969	down	-20.0756	-9.93483	-9.93483	-9.93483	10.5184	9.93483	9.96899
Glucagon	P55095	2.16623e-05	0.00130037	up	18.1632	9.09427	9.30442	9.02272	-9.02272	-9.02272	-9.02272
Glucocorticoid receptor	P06537	0.000533334	0.00627366	down	-18.9803	-9.1505	-9.1505	-9.1505	9.1505	9.68907	10.6498
Glutamate--cysteine ligase catalytic subunit	P97494	0.0101576	0.0434625	down	-1.92937	-1.4987	-0.905539	-0.785605	0.862461	0.950207	0.785605
Glutamate--cysteine ligase regulatory subunit	O09172	0.00766021	0.036444	down	-1.41456	-0.559608	-0.645374	-0.663263	0.763556	0.55961	1.05228
Glutathione S-transferase Mu 7	Q80W21	5.42627e-05	0.00192609	up	25.2378	13.1001	12.7887	12.4562	-12.4562	-12.4562	-12.4562
Glycerophosphocholine phosphodiesterase GPCPD1	Q8C0L9	0.00185972	0.0142695	down	-19.0649	-8.74047	-8.74047	-8.74047	11.506	8.74047	10.7268
Glycine N-methyltransferase	Q9QXF8	3.61734e-05	0.00166739	up	22.005	10.8985	11.3523	11.0687	-10.8985	-10.8985	-10.8985
Glycogen phosphorylase, brain form	Q9WUB3///Q8CI94	0.00513131	0.0275969	down	-1.19062	-0.81365	-0.440746	-0.768131	0.528229	0.440748	0.580341
Glycogen phosphorylase, liver form	Q9ET01	0.00101959	0.00972281	down	-1.30016	-0.816076	-0.693438	-0.554138	0.554138	0.620754	0.661949
Glycosylated lysosomal membrane protein	Q9JHJ3	0.00210168	0.0153197	up	2.09569	1.20223	0.660055	1.12873	-1.29706	-1.33894	-0.660053
Glycylpeptide N-tetradecanoyltransferase 1	O70310///O70311	0.000569496	0.0065669	down	-1.43101	-0.655558	-0.547655	-0.90485	0.547655	0.80941	0.827896
GMP synthase [glutamine-hydrolyzing]	Q3THK7	0.0103624	0.044154	down	-2.00082	-0.740545	-0.887117	-1.5998	0.996187	1.03827	0.740545
Golgi apparatus protein 1	Q61543	0.00615894	0.0315443	down	-1.24748	-0.983395	-0.434391	-0.586153	0.434393	0.742966	0.561138
Golgi phosphoprotein 3	Q9CRA5///Q8R088	7.3727e-05	0.00222541	down	-19.4395	-9.61198	-9.61198	-9.61198	9.61198	9.71443	10.1561
GTPase IMAP family member 4	Q99JY3	2.60442e-05	0.00139429	down	-1.88404	-1.00536	-0.950012	-0.850264	0.850264	0.940355	1.05585
GTPase NRas	Q61411///P08556///P32883	0.000472999	0.00585085	down	-1.58782	-0.586056	-0.860924	-0.957211	0.586056	0.87928	0.893936
GTP-binding protein 1	O08582	0.00742166	0.0358327	down	-2.07917	-0.622486	-1.10616	-1.66902	0.622486	0.951487	1.26588
Guanidinoacetate N-methyltransferase	O35969	0.000141821	0.00299955	up	19.7032	10.2409	9.6207	10.3859	-9.6207	-9.6207	-9.6207
Guanine nucleotide exchange factor for Rab-3A	Q8VDV3	0.00050943	0.00608039	down	-19.8742	-9.48837	-9.48837	-9.48837	10.8396	9.48837	10.8296
Guanine nucleotide exchange factor VAV2	Q60992	0.000375764	0.00509885	down	-2.08493	-0.999842	-1.1593	-1.05549	1.02541	1.01492	0.99984
Guanine nucleotide-binding protein-like 3-like protein	Q6PGG6	0.0059323	0.030614	down	-20.4068	-9.17477	-9.17477	-9.17477	10.1862	14.3352	9.17477
Guanylate cyclase soluble subunit alpha-3	Q9ERL9	0.00823163	0.0381142	down	-2.07979	-0.94536	-0.506527	-1.37719	1.33153	0.506527	1.57223
H-2 class II histocompatibility antigen gamma chain	P04441	0.000116938	0.00282504	down	-1.29028	-0.558718	-0.634209	-0.716705	0.558718	0.635908	0.766577
H-2 class II histocompatibility antigen, A-D beta chain	P14483///P01921	0.00604288	0.0310668	down	-1.50194	-0.920979	-0.80422	-0.500246	1.16324	0.616903	0.500244
H-2 class II histocompatibility antigen, A-Q beta chain	P06342///P06344///P06343///P06346///P06345	0.00944547	0.041414	down	-1.55461	-0.876572	-0.885378	-0.476732	1.27164	0.676786	0.476734
HAUS augmin-like complex subunit 5	Q9D786	0.00172147	0.0135136	down	-19.1738	-9.03405	-9.03405	-9.03405	9.69938	11.6859	9.03405
Heat shock 70 kDa protein 12A	Q8K0U4///Q9CZJ2	0.00917833	0.0409017	down	-1.54539	-0.496897	-1.06699	-1.189	0.496895	0.577421	0.80897
Heat shock 70 kDa protein 14	Q99M31	0.00617913	0.031608	down	-1.93415	-1.43958	-0.492914	-1.00998	1.12841	1.23864	0.492916
Heat shock 70 kDa protein 4L	P48722	0.00444882	0.0253313	down	-1.31604	-0.87199	-0.585157	-0.42964	0.429638	1.00947	0.622234
Hematopoietic lineage cell-specific protein	P49710	0.00531406	0.0282688	down	-1.15155	-0.630043	-0.476856	-0.38607	0.38607	0.854307	0.721294
Hemogen	Q9ERZ0	2.28874e-05	0.00134833	down	-22.7826	-11.3126	-11.3126	-11.3126	11.3126	11.4181	11.6793
Heparan-alpha-glucosaminide N-acetyltransferase	Q3UDW8	4.72274e-05	0.0018187	up	21.1023	10.8832	10.4087	10.7887	-10.4087	-10.4087	-10.4087
Heterogeneous nuclear ribonucleoprotein A3	Q8BG05	0.0122799	0.0491447	down	-1.28005	-1.15094	-0.392298	-0.674334	0.823675	0.406593	0.392298
Heterogeneous nuclear ribonucleoprotein F	Q9Z2X1	0.00628937	0.0319021	down	-1.35416	-0.41013	-0.862207	-0.414125	0.922222	1.04367	0.41013
Heterogeneous nuclear ribonucleoprotein L	Q8R081	0.00957425	0.0417877	down	-1.05396	-0.690958	-0.309429	-0.288761	0.851133	0.73283	0.288761
Heterogeneous nuclear ribonucleoprotein M	Q9D0E1	4.9864e-05	0.00188266	down	-1.69169	-0.802637	-0.796801	-0.908798	0.802547	0.796801	0.967499
Hexokinase-1	P17710	0.00622513	0.0317241	down	-1.93981	-1.42418	-1.12831	-0.758299	0.943823	0.806532	0.758299
High mobility group protein B3	O54879	0.0112966	0.0469102	down	-2.08452	-0.968409	-0.78347	-0.840633	1.22518	1.6524	0.783468
Histidine ammonia-lyase	P35492	0.000210877	0.00379208	up	20.2284	9.8568	10.8743	10.3837	-9.8568	-9.8568	-9.8568
Histone acetyltransferase KAT6B	Q8BRB7///Q5SVQ0///Q9D1P2	0.000698201	0.00753983	down	-1.02163	-0.64562	-0.414509	-0.559744	0.548441	0.414511	0.482058
Histone chaperone ASF1B	Q9DAP7	0.000551388	0.00639422	down	-17.9698	-8.56367	-8.56367	-8.56367	9.77895	9.87566	8.56367
Histone lysine demethylase PHF8	Q9WTU0///Q80TJ7	0.000403109	0.00531254	down	-21.3117	-10.2767	-10.2767	-10.2767	11.7581	10.2767	11.0703
Histone-binding protein RBBP4	Q60972///Q60973	0.00111469	0.0101344	down	-1.43606	-0.711363	-0.633974	-0.927954	0.633974	0.752586	0.648333
Histone-lysine N-methyltransferase, H3 lysine-36 and H4 lysine-20 specific	O88491	0.00761963	0.0364208	down	-20.9373	-9.05475	-9.05475	-9.05475	9.05475	15.3309	11.262
Hormone-sensitive lipase	P54310	0.00627188	0.0318827	down	-2.18389	-0.593746	-1.58761	-1.33794	0.873999	1.56464	0.593744
Host cell factor 1	Q61191	0.00767132	0.0364446	down	-1.08814	-0.564289	-0.721315	-0.274069	0.845604	0.585089	0.274069
HRAS-like suppressor 3	Q8R3U1	1.87543e-05	0.00123476	down	-19.6379	-9.74347	-9.74347	-9.74347	9.74347	9.90205	10.0378
Hsp90 co-chaperone Cdc37	Q61081	0.00103252	0.009779	down	-1.55532	-0.633062	-0.906172	-0.729485	1.04329	0.633064	0.720898
Hydroxymethylglutaryl-CoA lyase, mitochondrial	P38060	0.00482259	0.0266025	down	-1.11415	-0.820791	-0.384287	-0.374119	0.374119	0.674696	0.714428
Hydroxymethylglutaryl-CoA synthase, mitochondrial	P54869	0.00206051	0.0151277	up	1.40141	0.597591	0.693319	0.75272	-0.628748	-0.597589	-0.934257
Hypoxia-inducible factor 3-alpha	Q0VBL6///Q3U0L2	0.000405373	0.00531254	down	-22.4907	-10.9806	-10.9806	-10.9806	11.1384	12.4115	10.9806
Ig gamma-3 chain C region	P03987	0.00140123	0.0116731	down	-3.66993	-1.29747	-2.30767	-2.27978	1.74484	1.29747	2.08254
Ig heavy chain V region 5-84	P18525	1.03752e-05	0.00109022	down	-20.6334	-10.2511	-10.2511	-10.2511	10.2511	10.4658	10.4303
Ig mu chain C region	P01872	0.000372885	0.00509069	down	-1.91857	-1.12878	-1.08696	-0.795628	0.795626	0.953875	0.994839
Importin subunit alpha-1	P52293	0.00364292	0.0223279	down	-1.77626	-0.864254	-1.2912	-0.550161	0.861019	1.21198	0.550163
Importin subunit alpha-4	O35344	0.00371156	0.0225791	down	-1.06892	-0.461096	-0.503279	-0.468294	0.461094	0.713844	0.59914
Importin subunit alpha-7	Q60960///O35345	0.00336397	0.021191	down	-1.6909	-0.669579	-1.1204	-0.60364	1.28327	0.603642	0.792181
Importin subunit beta-1	P70168	0.000896294	0.00898937	down	-1.23208	-0.789822	-0.493931	-0.56204	0.820381	0.536129	0.493929
Importin-11	Q8K2V6	0.00112953	0.0102422	down	-18.5684	-8.66039	-8.66039	-8.66039	8.66039	10.4778	10.5858
Importin-5	Q8BIV3///Q8BKC5	0.000594816	0.00678224	down	-1.1897	-0.614445	-0.547228	-0.543966	0.729921	0.589569	0.543964
Importin-7	Q9EPL8	0.00299552	0.0194709	down	-2.36336	-1.14303	-1.55776	-1.0414	1.1482	1.15829	1.0414
Inactive pancreatic lipase-related protein 1	Q5BKQ4	7.82872e-05	0.00229905	up	2.77369	1.23117	1.40238	1.63995	-1.52935	-1.28706	-1.23117
Inactive phospholipase C-like protein 2	Q8K394	0.000121546	0.00282504	down	-19.7409	-9.71109	-9.71109	-9.71109	9.93249	10.446	9.71109
Inosine-5'-monophosphate dehydrogenase 2	P24547	0.00808351	0.0377539	down	-1.67232	-0.631361	-0.754711	-1.3251	0.742594	0.931828	0.631361
Inositol hexakisphosphate and diphosphoinositol-pentakisphosphate kinase 2	Q6ZQB6	0.000232262	0.00390162	down	-19.3191	-9.50137	-9.50137	-9.50137	9.50137	9.54571	10.4061
Integrator complex subunit 10	Q8K2A7	4.17226e-05	0.00178237	down	-19.3676	-9.61343	-9.61343	-9.61343	9.61343	9.64547	10.0037
Integrin alpha-6	Q61739	0.00315447	0.0202461	down	-1.23467	-0.616423	-0.383064	-0.708849	0.779408	0.383066	0.833191
Integrin alpha-L	P24063	0.00662874	0.0332823	down	-1.74863	-0.886223	-0.70266	-0.704472	0.91201	1.33788	0.70266
Integrin alpha-M	P05555	0.00645157	0.0325529	down	-1.03994	-0.579151	-0.309288	-0.496281	0.641964	0.309288	0.783836
Integrin-linked kinase-associated serine/threonine phosphatase 2C	Q8R0F6	0.000918135	0.00911881	down	-2.99849	-1.49854	-1.21796	-1.59661	1.21796	1.52752	1.9369
Interferon regulatory factor 8	P23611	8.23515e-05	0.00235076	down	-19.0485	-9.36143	-9.36143	-9.36143	9.95053	9.36143	9.74916
Interferon-activable protein 205-A	Q8CGE8	0.000260273	0.00413398	down	-19.7914	-9.64251	-9.64251	-9.64251	9.64251	10.0649	10.7392
Interferon-induced helicase C domain-containing protein 1	Q8R5F7	0.00737377	0.0357176	down	-1.46377	-1.06746	-0.437191	-1.00615	0.643707	0.799608	0.437189
Interferon-induced transmembrane protein 2	Q99J93	1.34092e-05	0.00112831	up	20.7907	10.5944	10.3309	10.4541	-10.3309	-10.3309	-10.3309
Interferon-inducible double-stranded RNA-dependent protein kinase activator A	Q9WTX2	0.00466344	0.0260057	down	-1.43775	-0.902464	-0.948687	-0.575344	0.575342	0.668909	0.64249
Interferon-stimulated gene 20 kDa protein	Q9JL16	4.69168e-05	0.0018187	down	-19.7251	-9.72753	-9.72753	-9.72753	9.72753	10.1233	10.1418
Intersectin-1	Q9Z0R4	0.0027511	0.0184098	down	-1.22828	-0.720585	-0.650024	-0.465693	0.465693	0.87105	0.511786
Intraflagellar transport protein 172 homolog	Q6VH22	4.37399e-05	0.00178237	up	19.1057	9.55556	9.88413	9.46937	-9.46937	-9.46937	-9.46937
Intron-binding protein aquarius	Q8CFQ3	0.000983586	0.00958234	down	-1.34289	-0.704704	-0.552574	-0.899408	0.552574	0.740622	0.578794
Isocitrate dehydrogenase [NAD] subunit alpha, mitochondrial	Q9D6R2	0.00843868	0.0387041	down	-1.09369	-0.363188	-0.414324	-0.560366	0.808081	0.363188	0.771936
Isoleucine--tRNA ligase, cytoplasmic	Q8BU30	0.00399208	0.0236512	down	-1.40635	-0.499676	-0.62571	-1.05476	0.499676	0.680237	0.858978
Kinesin-like protein KIF15	Q6P9L6	0.000240702	0.00393018	down	-21.0541	-10.3137	-10.3137	-10.3137	10.3137	11.3823	10.525
Kinesin-like protein KIF22	Q3V300	0.00012643	0.00285132	down	-19.5608	-9.56349	-9.56349	-9.56349	10.1512	10.2774	9.56349
Kinesin-like protein KIF27	Q7M6Z4	7.07365e-05	0.00218747	down	-22.2603	-11.0153	-11.0153	-11.0153	11.0153	11.616	11.1038
Kinesin-like protein KIF2C	Q8C0N1///Q922S8	0.00205845	0.0151277	down	-23.9701	-10.9984	-10.9984	-10.9984	10.9984	13.159	14.7576
Kinesin-like protein KIF7	Q8VHG2///B7ZNG0///Q9QX96	0.00127957	0.0110661	down	-20.0272	-9.56738	-9.56738	-9.56738	9.56738	9.93385	11.8783
Kinesin-like protein KIF9	Q9WV04	9.4083e-05	0.00256031	down	-18.9103	-9.28531	-9.28531	-9.28531	9.28531	9.67479	9.91487
Lamina-associated polypeptide 2, isoforms beta/delta/epsilon/gamma	Q61029	0.000199891	0.00365899	down	-1.13884	-0.572084	-0.514227	-0.690954	0.607815	0.514227	0.517223
Lamin-B receptor	Q3U9G9	0.000994124	0.00959173	down	-1.37325	-0.742071	-0.838522	-0.465412	0.465414	0.7873	0.821024
Lebercilin	Q80ST9	0.00390218	0.0233467	down	-21.5609	-9.8874	-9.8874	-9.8874	9.8874	14.322	10.8112
Lethal(2) giant larvae protein homolog 1	Q80Y17	0.000133622	0.00289322	down	-18.2685	-8.93006	-8.93006	-8.93006	9.449	8.93006	9.63613
Leucine zipper transcription factor-like protein 1	Q9JHQ5	0.000128552	0.00286749	down	-19.6465	-9.60127	-9.60127	-9.60127	10.2995	9.60127	10.235
Leucine-rich PPR motif-containing protein, mitochondrial	Q6PB66	0.0056287	0.0294556	down	-1.35107	-1.0158	-0.45698	-0.7924	0.602537	0.728508	0.456978
Leucine-rich repeat-containing protein 20	Q8CI70	7.04753e-05	0.00218747	down	-21.104	-10.453	-10.453	-10.453	10.453	11.0045	10.4956
Leucine-rich repeat-containing protein 47	Q505F5	0.000223196	0.00387696	down	-1.29507	-0.625805	-0.525873	-0.726074	0.771042	0.710556	0.525875
Leucine-rich repeat-containing protein 9	Q8CDN9	0.00871342	0.0395202	up	2.55117	0.982189	1.20344	0.929853	-0.929853	-1.75376	-1.8544
LIM and calponin homology domains-containing protein 1	Q3UH68	0.000101787	0.00264305	down	-20.0789	-9.90877	-9.90877	-9.90877	9.90877	10.0328	10.569
LIM and cysteine-rich domains protein 1	Q8VEE1	0.00559727	0.0293677	down	-1.4685	-0.440865	-0.766596	-0.764433	0.440865	1.06819	0.924568
LIM and SH3 domain protein 1	Q61792	3.86489e-05	0.0016964	down	-1.75105	-1.00821	-0.800247	-0.907082	0.934176	0.800247	0.803204
LIM domain-containing protein 2	Q8BGB5	0.000415411	0.0053832	down	-20.7724	-10.086	-10.086	-10.086	11.504	10.086	10.4693
LisH domain and HEAT repeat-containing protein KIAA1468	Q148V7	0.000325493	0.00466197	down	-19.7099	-9.49954	-9.49954	-9.49954	9.49954	10.541	10.5905
LisH domain-containing protein ARMC9	Q9D2I5	7.03079e-05	0.00218747	down	-20.7631	-10.2082	-10.2082	-10.2082	10.7559	10.2082	10.7006
Lithostathine-1	P43137	9.63733e-05	0.00258728	up	19.7001	9.68447	10.3543	10.008	-9.68447	-9.68447	-9.68447
Long-chain fatty acid transport protein 1	Q60714	0.000119071	0.00282504	up	18.7064	9.16761	9.87166	9.57701	-9.16761	-9.16761	-9.16761
Long-chain-fatty-acid--CoA ligase 3	Q9CZW4	1.68949e-05	0.00123476	up	19.3972	9.89624	9.62388	9.79977	-9.62388	-9.62388	-9.62388
Lymphocyte-specific helicase	Q60848	2.43463e-06	0.000764473	down	-19.1156	-9.53023	-9.53023	-9.53023	9.53023	9.63267	9.59313
Lymphocyte-specific protein 1	P19973	0.00767818	0.0364446	down	-3.32228	-2.5637	-1.61078	-1.35019	1.35019	1.70485	1.38713
Lysine--tRNA ligase	Q99MN1	0.00992214	0.0428142	down	-1.28509	-0.626188	-1.06703	-0.376064	0.434393	0.975515	0.376066
Lysosomal acid phosphatase	P24638	0.00102421	0.00972281	up	2.15023	1.26353	0.825876	1.29718	-0.845461	-1.39275	-0.825876
m7GpppX diphosphatase	Q9DAR7	0.000681684	0.00750036	down	-1.31877	-0.573246	-0.705975	-0.805073	0.573246	0.62697	0.671799
Macrophage colony-stimulating factor 1 receptor	P09581///P05532	0.0106063	0.0448653	down	-3.18037	-2.65159	-0.923735	-2.185	1.8748	0.923737	0.982244
Macrophage erythroblast attacher	P59438///Q7M732///Q4VC33	0.00512062	0.0275969	down	-20.7209	-9.23093	-9.23093	-9.23093	9.23093	10.9404	14.2985
Macrophage-expressed gene 1 protein	A1L314	0.00755337	0.0362313	up	1.6018	0.796093	0.626301	0.563438	-1.1693	-1.08684	-0.563438
Major facilitator superfamily domain-containing protein 10	Q9D2V8	3.66008e-05	0.00166739	down	-18.4703	-9.16743	-9.16743	-9.16743	9.16743	9.52456	9.21667
Male-specific lethal 3 homolog	Q9WVG9	6.57514e-05	0.00213014	down	-20.3672	-10.0924	-10.0924	-10.0924	10.1274	10.0924	10.6045
Mammalian ependymin-related protein 1	Q99M71	8.15628e-05	0.00234464	down	-19.4642	-9.60014	-9.60014	-9.60014	9.79491	10.1972	9.60014
Mannose-binding protein A	P39039	0.00505399	0.0274706	down	-18.9133	-8.7327	-8.7327	-8.7327	8.93147	12.8775	8.7327
Mannosyl-oligosaccharide 1,2-alpha-mannosidase IA	P45700	0.00501985	0.0273213	down	-20.5097	-9.14479	-9.14479	-9.14479	14.1139	10.836	9.14479
Mast cell protease 4	P21812	0.000117481	0.00282504	up	19.001	9.93528	9.29501	9.88781	-9.29501	-9.29501	-9.29501
Mast cell protease 8	P43430	0.000290102	0.00436399	down	-19.4191	-9.44165	-9.44165	-9.44165	9.44165	10.5815	9.90911
Matrix metalloproteinase-9	P41245	3.67627e-05	0.00166739	down	-1.98269	-1.11936	-0.908268	-0.913595	0.908268	0.958225	1.14035
MAU2 chromatid cohesion factor homolog	Q9D2X5	0.000161901	0.00325556	down	-18.5809	-9.05537	-9.05537	-9.05537	9.71659	9.80465	9.05537
Mediator of DNA damage checkpoint protein 1	Q5PSV9	0.000120753	0.00282504	down	-19.6616	-9.67072	-9.67072	-9.67072	9.89961	10.4023	9.67072
Mediator of RNA polymerase II transcription subunit 15	Q924H2	0.000106273	0.00267782	down	-18.532	-9.07503	-9.07503	-9.07503	9.63809	9.07503	9.65783
Mediator of RNA polymerase II transcription subunit 24	Q99K74	0.000422813	0.00546178	down	-17.6185	-8.49775	-8.49775	-8.49775	9.75301	9.11144	8.49775
Mediator of RNA polymerase II transcription subunit 4	Q9CQA5	0.000143389	0.0030016	down	-18.1158	-8.86776	-8.86776	-8.86776	9.25709	8.86776	9.61914
Metalloreductase STEAP3	Q8CI59	0.00011332	0.00278659	down	-22.3026	-10.9242	-10.9242	-10.9242	11.4855	10.9242	11.7255
Metastasis-associated protein MTA3	Q924K8	5.57258e-05	0.00193809	down	-21.4522	-10.5812	-10.5812	-10.5812	10.8978	11.134	10.5812
Metaxin-2	O88441	0.000612465	0.00694467	down	-20.1009	-9.56778	-9.56778	-9.56778	10.8054	9.56778	11.226
Methionine aminopeptidase 2	O08663	0.00471692	0.0262322	down	-1.86449	-0.707079	-0.698755	-1.37943	0.698753	0.981916	1.12754
Methyl-CpG-binding domain protein 3	Q9Z2D8	0.000133959	0.00289322	down	-19.7216	-9.70471	-9.70471	-9.70471	10.4615	9.88442	9.70471
Methylosome protein 50	Q99J09	0.00878319	0.0396604	down	-1.35583	-0.448032	-0.829001	-1.05013	0.610414	0.681871	0.448034
Methylosome subunit pICln	Q61189	3.64329e-05	0.00166739	down	-19.9235	-9.84977	-9.84977	-9.84977	9.84977	10.2617	10.1097
Methylthioribulose-1-phosphate dehydratase	Q9WVQ5	0.00438284	0.0251275	down	-1.068	-0.592764	-0.458733	-0.726322	0.499056	0.458734	0.468384
Methyltransferase-like protein 13	Q91YR5	0.0121628	0.0489629	down	-1.91068	-0.571997	-0.624395	-1.33667	0.571997	0.924482	1.7025
MICOS complex subunit Mic19	Q9CRB9	0.00752987	0.0361611	down	-1.28874	-0.654717	-0.495382	-0.499035	0.710104	1.01159	0.495384
Microtubule-associated protein RP/EB family member 1	Q61166///Q6PER3	0.00166337	0.0131332	down	-1.00425	-0.424242	-0.384071	-0.672419	0.384071	0.701609	0.446329
MIP18 family protein FAM96A	Q9DCL2	0.00120293	0.0106388	down	-1.15835	-0.438156	-0.438541	-0.68017	0.438156	0.694485	0.785528
Mitochondrial fission 1 protein	Q9CQ92	0.000335764	0.00475898	down	-1.84411	-0.826626	-0.957941	-1.08539	0.826626	0.89642	0.939327
Mitochondrial import inner membrane translocase subunit Tim13	P62075	0.0121439	0.0489353	down	-1.47508	-0.820251	-0.622301	-0.410507	0.942003	0.410507	1.21966
Mitochondrial import inner membrane translocase subunit Tim29	Q8BGX2	0.00119323	0.0106298	down	-18.85	-8.80581	-8.80581	-8.80581	8.80581	10.3111	11.0156
Mitochondrial import receptor subunit TOM40 homolog	Q9QYA2	0.00779607	0.0368755	down	-1.29172	-0.374557	-1.01036	-0.483465	0.931908	0.374557	0.700325
Mitochondrial ribonuclease P protein 1	Q3UFY8	0.000697711	0.00753983	down	-19.5622	-9.51595	-9.51595	-9.51595	9.54265	9.51595	11.0801
Mitogen-activated protein kinase kinase kinase 2	Q61083///Q61084	0.00197613	0.014883	down	-19.8739	-9.26266	-9.26266	-9.26266	9.26266	12.2778	10.2933
Mitotic checkpoint protein BUB3	Q9WVA3	0.00911339	0.0407457	down	-1.87301	-1.47286	-1.03808	-0.448084	0.448086	1.31265	0.899267
Mitotic spindle assembly checkpoint protein MAD1	Q9WTX8	0.000894528	0.00898937	down	-20.7606	-9.76483	-9.76483	-9.76483	11.4634	9.76483	11.759
MMS19 nucleotide excision repair protein homolog	Q9D071	0.0101536	0.0434625	down	-1.30381	-0.755121	-0.359295	-0.554085	0.830452	1.05319	0.359297
Monocarboxylate transporter 1	P53986	0.000732636	0.00778807	down	-1.02106	-0.505243	-0.539394	-0.426727	0.426727	0.646521	0.518559
Monocarboxylate transporter 10	Q3U9N9	0.00205112	0.0151277	down	-20.1436	-9.17743	-9.17743	-9.17743	12.1844	9.17743	11.5366
Monoglyceride lipase	O35678	0.00170281	0.0134187	up	1.16647	0.428715	0.605679	0.806049	-0.428713	-0.558626	-0.671631
MORC family CW-type zinc finger protein 3	F7BJB9	0.00405966	0.0239128	down	-19.9648	-9.25513	-9.25513	-9.25513	13.2528	9.62101	9.25513
Mortality factor 4-like protein 1	P60762	0.0001629	0.00325961	down	-20.2029	-9.96485	-9.96485	-9.96485	9.96485	10.7535	9.99585
Multifunctional methyltransferase subunit TRM112-like protein	Q9DCG9	0.00108201	0.0100381	down	-1.30524	-0.456053	-0.850746	-0.685894	0.456053	0.68298	0.783985
Multifunctional protein ADE2	Q9DCL9	0.00227393	0.016087	down	-1.36494	-0.601669	-0.953875	-0.461067	0.779728	0.837423	0.461067
Myb-binding protein 1A	Q7TPV4	0.00517073	0.0277358	down	-1.01033	-0.42778	-0.410587	-0.480656	0.591181	0.710197	0.410587
Myeloid differentiation primary response protein MyD88	P22366	1.80459e-05	0.00123476	down	-1.37098	-0.654675	-0.703255	-0.667953	0.654673	0.686939	0.745451
Myoglobin	P04247	1.25276e-05	0.00112831	down	-19.4521	-9.68359	-9.68359	-9.68359	9.68359	9.90484	9.71709
Myosin regulatory light chain 12B	Q3THE2	0.0120817	0.048926	down	-1.19817	-0.998301	-0.572281	-0.411365	0.641256	0.411365	0.559936
Myosin regulatory light polypeptide 9	Q9CQ19	0.00629133	0.0319021	down	-1.26809	-0.991745	-0.584787	-0.43819	0.742294	0.43819	0.609066
Myotrophin	P62774	0.0107814	0.0454922	down	-1.36557	-0.542892	-0.966026	-0.322615	0.845451	1.09712	0.322615
Myotubularin-related protein 1	Q9Z2C4	0.00029244	0.00436399	down	-18.5681	-8.96683	-8.96683	-8.96683	8.96683	9.89105	9.94584
Myotubularin-related protein 12	Q80TA6	0.00129331	0.0111143	down	-18.9097	-9.09249	-9.09249	-9.09249	9.09249	11.1777	9.18159
N(4)-(beta-N-acetylglucosaminyl)-L-asparaginase	Q64191	0.000132005	0.00288153	up	18.7924	9.91541	9.18888	9.7063	-9.18888	-9.18888	-9.18888
N(G),N(G)-dimethylarginine dimethylaminohydrolase 2	Q99LD8	0.00906472	0.0405726	down	-1.12237	-0.613529	-0.253382	-0.863138	0.62104	0.762648	0.25338
N-acetylneuraminate lyase	Q9DCJ9	0.000384943	0.00515192	up	2.01885	1.06142	0.964642	0.86027	-0.860271	-1.08602	-1.22394
N-acylneuraminate-9-phosphatase	Q9CPT3	4.7378e-06	0.000943729	down	-21.5009	-10.7101	-10.7101	-10.7101	10.79	10.7101	10.8722
NAD-dependent malic enzyme, mitochondrial	Q99KE1	2.10448e-05	0.00128216	down	-1.28663	-0.649	-0.570015	-0.709824	0.693186	0.66786	0.570013
NAD-dependent protein deacetylase sirtuin-7	Q8BKJ9	0.000216475	0.00380884	down	-19.1698	-9.35843	-9.35843	-9.35843	9.35843	9.74658	10.3292
NADH dehydrogenase [ubiquinone] 1 alpha subcomplex subunit 1	O35683	5.52639e-05	0.00193809	down	-18.4229	-9.0745	-9.0745	-9.0745	9.0745	9.48339	9.48734
NADH dehydrogenase [ubiquinone] 1 subunit C2	Q9CQ54	0.0109103	0.0457718	down	-2.14637	-1.14157	-1.71748	-0.799934	0.92939	1.0508	0.799934
NADH dehydrogenase [ubiquinone] flavoprotein 1, mitochondrial	Q91YT0	0.000102548	0.00264305	down	-1.11265	-0.58024	-0.499735	-0.510805	0.610685	0.636763	0.499733
NADH dehydrogenase [ubiquinone] iron-sulfur protein 2, mitochondrial	Q91WD5	0.00551735	0.0290604	down	-1.4849	-0.480526	-0.460722	-1.01125	1.15002	0.891462	0.460722
NADPH:adrenodoxin oxidoreductase, mitochondrial	Q61578	0.0113636	0.0470928	down	-1.94908	-0.721785	-1.14056	-0.688559	0.919279	1.6885	0.688559
N-alpha-acetyltransferase 40	Q8VE10	5.42278e-05	0.00192609	down	-19.7024	-9.72882	-9.72882	-9.72882	9.72882	10.231	9.96105
Napsin-A	O09043	0.00102358	0.00972281	up	2.79922	1.28539	1.3534	1.4354	-1.71098	-1.32712	-1.28538
Nardilysin	Q8BHG1	0.00826813	0.0381362	down	-1.35952	-0.872637	-1.04218	-0.436739	0.436739	0.710667	0.579592
NEDD8-activating enzyme E1 catalytic subunit	Q8C878	0.00701495	0.0345834	down	-1.56175	-0.683081	-0.416752	-1.20077	0.416754	0.956381	1.01152
Neurobeachin-like protein 2	Q6ZQA0	0.000269545	0.00420381	down	-20.4389	-9.89294	-9.89294	-9.89294	10.7377	11.0071	9.89294
Neurochondrin	Q9Z0E0	0.000653334	0.00728663	down	-18.8739	-9.11359	-9.11359	-9.11359	9.11359	9.46293	10.7043
Neurofibromin	Q04690	7.41438e-05	0.00222541	down	-21.0885	-10.3659	-10.3659	-10.3659	10.3659	10.9599	10.8423
Neuropilin-1	P97333	0.000351975	0.00492041	up	19.7552	9.54318	10.8236	10.2695	-9.54318	-9.54318	-9.54318
Neutral cholesterol ester hydrolase 1	Q8BLF1	0.000661015	0.00733224	up	1.15041	0.571568	0.671011	0.457388	-0.747099	-0.546766	-0.457386
Neutrophil cytosol factor 1	Q09014	0.0111093	0.0463209	down	-1.46391	-1.08858	-0.953434	-0.299107	1.03651	0.714985	0.299108
Neutrophilic granule protein	O08692	0.00959214	0.0417877	down	-1.1534	-0.30604	-0.564045	-0.653894	0.713221	0.91696	0.30604
NFATC2-interacting protein	O09130	3.0909e-06	0.000841138	down	-23.5272	-11.7264	-11.7264	-11.7264	11.8694	11.8065	11.7264
NmrA-like family domain-containing protein 1	Q8K2T1	0.00111244	0.0101344	down	-2.07059	-1.05702	-0.842731	-0.989933	1.18523	1.29412	0.842731
N-myc-interactor	O35309	0.000426956	0.0054903	down	-1.58936	-0.828047	-0.961529	-0.597849	0.946348	0.836458	0.597849
Non-POU domain-containing octamer-binding protein	Q99K48	0.00107896	0.0100326	down	-1.37782	-0.51239	-0.809773	-0.563358	0.512388	0.898619	0.836925
NSFL1 cofactor p47	Q9CZ44	0.00472648	0.0262496	down	-1.14729	-0.407433	-0.415697	-0.609983	0.827274	0.407434	0.774046
Nuclear autoantigen Sp-100	Q99388///O35892	0.00141126	0.0117089	down	-1.62594	-0.96159	-0.548817	-0.811003	1.0374	0.970202	0.548819
Nuclear envelope pore membrane protein POM 121	Q8K3Z9	4.33796e-05	0.00178237	down	-18.7924	-9.31013	-9.31013	-9.31013	9.41425	9.31013	9.72241
Nuclear pore complex protein Nup155	Q99P88	0.0115461	0.0475114	down	-1.48937	-0.510313	-0.872246	-0.500961	0.500961	0.773165	1.31047
Nuclear pore complex protein Nup93	Q8BJ71	0.00520173	0.0277982	down	-1.52988	-0.687437	-1.15313	-0.557865	0.776621	0.557865	0.856731
Nuclear pore glycoprotein p62	Q63850	0.00484527	0.0266915	down	-1.69485	-0.643715	-1.12669	-1.09459	0.802145	0.643713	0.773701
Nuclear pore membrane glycoprotein 210	Q9QY81	0.00215113	0.0155414	down	-1.76031	-0.857395	-0.761578	-0.772789	0.761578	0.99435	1.13323
Nuclear receptor coactivator 5	Q91W39	2.62196e-05	0.00139429	down	-18.7468	-9.31806	-9.31806	-9.31806	9.34826	9.31806	9.61996
Nuclear valosin-containing protein-like	Q9DBY8	0.00139282	0.0116492	down	-19.8392	-9.17907	-9.17907	-9.17907	11.4554	9.17907	11.3457
Nucleolar complex protein 4 homolog	Q8BHY2	0.00149686	0.012196	down	-18.2428	-8.69181	-8.69181	-8.69181	10.9523	8.69181	9.00891
Nucleolar GTP-binding protein 1	Q99ME9	0.00727725	0.0355328	down	-2.25928	-1.07112	-1.24552	-0.732672	0.732672	1.77819	1.21768
Nucleolar pre-ribosomal-associated protein 1	Q571H0	2.09126e-05	0.00128216	down	-20.7332	-10.2775	-10.2775	-10.2775	10.4888	10.2775	10.6009
Nucleolar protein 10	Q5RJG1	0.000541587	0.00629846	down	-19.3884	-9.25546	-9.25546	-9.25546	10.3877	10.7555	9.25546
Nucleolar protein 14	Q8R3N1	0.000242919	0.00395058	down	-22.3871	-10.8706	-10.8706	-10.8706	12.0686	10.8706	11.6102
Nucleolar protein 7	Q9D7Z3	2.88402e-05	0.00147637	down	-18.8744	-9.33924	-9.33924	-9.33924	9.67817	9.33924	9.58819
Nucleolar transcription factor 1	P25976	0.00205099	0.0151277	down	-1.38683	-0.67025	-0.654095	-0.592207	0.592205	0.881144	0.770588
Nucleoside diphosphate kinase 3	Q9WV85	0.0122005	0.048988	down	-1.0458	-0.42239	-0.846136	-0.439116	0.422392	0.551952	0.455421
NudC domain-containing protein 3	Q8R1N4	0.00261975	0.0176175	down	-18.1896	-8.4003	-8.4003	-8.4003	8.4003	11.5625	9.40511
Origin recognition complex subunit 3	Q9JK30	9.18728e-05	0.00251695	down	-19.1838	-9.44186	-9.44186	-9.44186	9.70796	9.44186	10.0761
Oxygen-dependent coproporphyrinogen-III oxidase, mitochondrial	P36552	0.00436914	0.0250841	down	-2.51937	-1.12523	-1.24237	-1.71836	1.2131	1.12523	1.13384
P2X purinoceptor 4	Q9JJX6	0.0112645	0.0468247	up	2.2032	0.612694	1.64762	1.59935	-0.612694	-1.14304	-0.994215
Pancreatic triacylglycerol lipase	Q6P8U6	0.000962808	0.00940235	up	1.51329	0.941053	0.602509	0.908358	-0.602509	-0.806677	-0.678759
PAX3- and PAX7-binding protein 1	P58501	0.00941503	0.041414	down	-1.1106	-0.531387	-0.57431	-0.321562	0.856989	0.321562	0.726
Pentatricopeptide repeat-containing protein 2, mitochondrial	Q8R3K3	0.000211906	0.00379387	down	-18.6306	-9.04478	-9.04478	-9.04478	9.82213	9.04478	9.8906
Peptidyl-prolyl cis-trans isomerase D	Q9CR16	0.010046	0.0432114	down	-2.80614	-1.94623	-0.638445	-1.20771	2.13735	0.638445	1.85024
Periaxin	Q9CWH5///P60330///O55103///O88444///Q7TMK6	0.00252332	0.0171384	up	22.1861	13.3769	13.274	9.97687	-9.97687	-9.97687	-9.97687
Periostin	Q62009	0.000281464	0.00431931	down	-19.8565	-9.68797	-9.68797	-9.68797	10.0089	10.8086	9.68797
Peroxisomal membrane protein PEX14	Q9R0A0	5.10435e-05	0.00188266	up	19.4683	10.0905	9.6096	9.87591	-9.6096	-9.6096	-9.6096
Phenazine biosynthesis-like domain-containing protein 2	Q9CXN7///Q9DCG6	0.000216397	0.00380884	up	20.7193	11.1279	10.7126	10.0794	-10.0794	-10.0794	-10.0794
Phenylalanine-4-hydroxylase	P16331	0.000320427	0.00462184	up	19.648	10.6363	10.3899	9.47949	-9.47949	-9.47949	-9.47949
Phenylalanine--tRNA ligase alpha subunit	Q8C0C7	0.00136969	0.0115757	down	-1.39284	-0.854826	-0.842302	-0.468676	0.887596	0.468676	0.656431
Phenylalanine--tRNA ligase beta subunit	Q9WUA2	0.000226434	0.00388233	down	-1.53581	-0.684853	-0.674707	-0.946651	0.914669	0.711842	0.674707
Phosphatidylinositol 3,4,5-trisphosphate 5-phosphatase 1	Q9ES52	0.00418877	0.0243822	down	-1.14853	-0.529474	-0.839823	-0.441669	0.441669	0.631529	0.561411
Phosphatidylinositol 4-kinase type 2-alpha	Q2TBE6	0.00123729	0.0108368	up	3.72469	1.77557	1.63721	1.87014	-1.92332	-1.63721	-2.33063
Phosphoenolpyruvate carboxykinase [GTP], mitochondrial	Q8BH04	0.000375981	0.00509885	down	-1.15123	-0.473782	-0.695217	-0.641516	0.552261	0.473784	0.617144
Phosphofurin acidic cluster sorting protein 1	Q3V3Q7///Q8K212	0.00490814	0.026837	down	-2.29093	-0.641314	-1.44276	-1.12548	0.641314	1.67766	1.34425
Phospholipase A-2-activating protein	P27612	0.00785729	0.0369936	down	-1.68984	-0.731237	-1.24212	-0.716166	0.838905	0.824911	0.716166
Phospholipase B-like 1	Q8VCI0	0.00419312	0.0243822	down	-1.44926	-0.849936	-1.05112	-0.452251	0.811359	0.45225	0.730873
Phospholipid-transporting ATPase IK	Q6UQ17	5.69505e-05	0.00193809	down	-20.5313	-10.1692	-10.1692	-10.1692	10.6686	10.2484	10.1692
Phosphoribosyl pyrophosphate synthase-associated protein 1	Q9D0M1	0.0034277	0.0213943	down	-1.56641	-0.703459	-1.03316	-0.716389	0.778671	0.764101	0.703459
Phosphoribosyl pyrophosphate synthase-associated protein 2	Q8R574	0.00325169	0.0205153	down	-1.95752	-1.24562	-1.30074	-0.686893	0.956551	0.995874	0.686892
Phosphorylated CTD-interacting factor 1	P59114	0.00486975	0.0267182	down	-1.82811	-1.05013	-0.560688	-0.959723	1.37562	0.560688	0.977468
Phostensin	Q8BQ30	1.38206e-05	0.00112831	down	-21.6027	-10.7261	-10.7261	-10.7261	10.9029	10.7261	11.0006
Plasminogen activator inhibitor 1 RNA-binding protein	Q9CY58	0.0114024	0.0471776	down	-1.81827	-1.42972	-1.14745	-0.610188	0.805481	0.851772	0.610188
Platelet glycoprotein Ib alpha chain	O35930	0.00243585	0.0167324	down	-1.36862	-0.969664	-0.456892	-0.68017	0.633654	0.9086	0.45689
Platelet glycoprotein V	O08742	0.000785418	0.00826308	down	-1.1294	-0.641064	-0.392117	-0.673723	0.661327	0.392117	0.627842
Platelet-activating factor acetylhydrolase	Q60963	0.000216078	0.00380884	up	19.6442	10.3238	9.53617	10.4642	-9.53617	-9.53617	-9.53617
Platelet-activating factor acetylhydrolase IB subunit gamma	Q61205	0.000695092	0.00753983	down	-1.21968	-0.562752	-0.552847	-0.617479	0.630127	0.552849	0.742983
Pleckstrin	Q9JHK5	0.0120502	0.048926	down	-1.20792	-0.956358	-0.622803	-0.262772	0.923351	0.262773	0.595701
Pogo transposable element with ZNF domain	Q8BZH4	0.00553234	0.0291018	down	-21.4238	-9.59339	-9.59339	-9.59339	9.59339	14.9309	10.9669
Poly(A) polymerase beta	Q6PCL9///Q61183///Q9WVP6	0.00178143	0.0137985	up	20.6696	9.74525	12.6304	10.3973	-9.74525	-9.74525	-9.74525
Poly(ADP-ribose) glycohydrolase	O88622	5.08118e-06	0.000943729	down	-19.7574	-9.8535	-9.8535	-9.8535	9.86545	9.99268	9.8535
Polyadenylate-binding protein 2	Q8CCS6	0.000227875	0.00388233	down	-1.57412	-0.623537	-0.890509	-0.803471	0.623539	0.927317	0.853979
Polycomb protein EED	Q921E6	0.00211402	0.0153445	down	-19.871	-9.02244	-9.02244	-9.02244	11.6564	11.8669	9.02244
Polypyrimidine tract-binding protein 1	P17225	0.00399065	0.0236512	down	-1.17062	-0.79141	-0.327389	-0.697887	0.569977	0.797804	0.327389
Porphobilinogen deaminase	P22907	6.73057e-06	0.00109022	down	-3.2851	-1.53417	-1.74525	-1.64247	1.53418	1.6111	1.78813
POU domain, class 2, transcription factor 1	P31362///P25425///Q00196	0.000118927	0.00282504	down	-20.1617	-9.86333	-9.86333	-9.86333	9.86333	10.5718	10.4598
Prefoldin subunit 1	Q9CWM4	0.00716379	0.0351051	down	-1.72018	-0.671545	-0.866943	-1.29036	0.815365	0.84478	0.671545
Pre-mRNA 3'-end-processing factor FIP1	Q9D824	1.21755e-05	0.00112831	down	-20.692	-10.2741	-10.2741	-10.2741	10.5012	10.4784	10.2741
Pre-mRNA-splicing factor 18	Q8BM39	1.52121e-05	0.00117086	down	-19.9645	-9.92645	-9.92645	-9.92645	9.9997	9.92645	10.1879
Pre-mRNA-splicing factor 38A	Q4FK66	3.17766e-05	0.0015628	down	-19.8379	-9.84084	-9.84084	-9.84084	9.84084	10.2138	9.93651
Pre-mRNA-splicing factor RBM22	Q8BHS3	0.000501781	0.0060421	down	-20.4326	-9.81572	-9.81572	-9.81572	11.4016	10.6333	9.81572
Presequence protease, mitochondrial	Q8K411	0.000118878	0.00282504	down	-1.11717	-0.588066	-0.583088	-0.486504	0.486504	0.552208	0.655146
Probable ATP-dependent RNA helicase DDX17	Q501J6	0.000403461	0.00531254	down	-1.4196	-0.556364	-0.703987	-0.886963	0.704876	0.556364	0.850237
Probable ATP-dependent RNA helicase DDX5	Q61656	0.000351766	0.00492041	down	-1.52655	-0.710436	-0.684923	-0.940279	0.839056	0.684925	0.72003
Probable ATP-dependent RNA helicase DDX52	Q8K301	4.43584e-05	0.00178237	down	-19.0943	-9.46498	-9.46498	-9.46498	9.54345	9.46498	9.87965
Probable ATP-dependent RNA helicase DDX59	Q9DBN9	0.000313868	0.00455946	down	-22.3095	-10.7604	-10.7604	-10.7604	10.7604	11.8951	11.9918
Probable ATP-dependent RNA helicase DDX6	P54823	0.00258761	0.0174301	down	-1.5868	-1.0928	-0.619333	-0.869185	0.82869	0.731054	0.619335
Probable ATP-dependent RNA helicase YTHDC2	B2RR83	0.000472492	0.00585085	down	-21.3028	-10.2254	-10.2254	-10.2254	11.8185	11.1882	10.2254
Probable rRNA-processing protein EBP2	Q9D903	0.000214286	0.00380884	down	-19.2979	-9.38508	-9.38508	-9.38508	10.0018	10.3516	9.38508
Procollagen galactosyltransferase 1	Q8K297	0.0070308	0.0346197	down	-1.39788	-0.740435	-0.559919	-0.491291	1.08862	0.491293	0.822086
Procollagen-lysine,2-oxoglutarate 5-dioxygenase 3	Q9R0E1	2.89342e-05	0.00147637	up	19.8914	10.2284	9.86101	10.0019	-9.86101	-9.86101	-9.86101
Programmed cell death protein 5	P56812	0.000248781	0.00398245	down	-1.85387	-1.14153	-0.829081	-0.914084	1.0058	0.84203	0.829081
Prohibitin	P67778	6.02905e-06	0.00102544	down	-1.02504	-0.55266	-0.47707	-0.509329	0.556721	0.502277	0.47707
Prohibitin-2	O35129	0.00361856	0.0222419	down	-1.01938	-0.758091	-0.401785	-0.438025	0.447294	0.611153	0.401785
Pro-interleukin-16	O54824	0.00785565	0.0369936	down	-1.70107	-1.32699	-0.618124	-0.689266	0.618122	0.945929	0.904766
Proliferating cell nuclear antigen	P17918	8.05001e-05	0.00234464	down	-2.345	-1.1916	-1.39328	-1.03504	1.03504	1.31072	1.06929
Proline-rich AKT1 substrate 1	Q9D1F4	6.40149e-05	0.00209047	up	16.5849	8.58768	8.16106	8.52263	-8.16106	-8.16106	-8.16106
Prolyl endopeptidase	Q9QUR6	0.00057567	0.00661939	down	-1.04094	-0.537085	-0.562605	-0.396931	0.593567	0.396929	0.635717
Prostaglandin reductase-3	Q8BGC4	0.00944479	0.041414	down	-1.58169	-1.08333	-0.566425	-1.13042	0.566425	0.712402	0.686054
Proteasome activator complex subunit 2	P97372	0.0078564	0.0369936	down	-1.5692	-0.931927	-0.366369	-0.985943	0.870741	1.18626	0.366367
Proteasome subunit alpha type-5	Q9Z2U1	0.00873417	0.0395265	down	-1.14054	-0.40037	-0.907347	-0.463591	0.40037	0.607479	0.64245
Protein 4.1	P48193	0.00800854	0.0374466	down	-1.75206	-1.32866	-0.50927	-1.15268	0.509268	0.964727	0.791582
Protein ABHD14B	Q8VCR7	0.00932249	0.0413594	up	1.35631	0.570482	0.621944	0.66674	-0.57048	-1.02639	-0.612909
Protein arginine N-methyltransferase 1	Q9JIF0	0.0108428	0.0455823	down	-1.50439	-0.898338	-1.21668	-0.480738	0.770262	0.666418	0.480738
Protein BUD31 homolog	Q6PGH1	0.00164429	0.0130439	down	-19.0457	-8.75845	-8.75845	-8.75845	10.8499	8.75845	11.2535
Protein C10	O35127	9.69755e-05	0.00258728	down	-17.7975	-8.73861	-8.73861	-8.73861	9.09567	9.34244	8.73861
Protein C-ets-1	P27577	5.08624e-06	0.000943729	down	-18.9841	-9.46398	-9.46398	-9.46398	9.46398	9.6042	9.49222
Protein DEK	Q7TNV0	0.0046796	0.0260602	down	-1.16833	-0.540369	-0.456348	-0.537079	0.7535	0.761362	0.456346
Protein DENND6A	Q8BH65	0.00124273	0.0108368	down	-20.1662	-9.68549	-9.68549	-9.68549	9.85613	9.68549	11.9004
Protein diaphanous homolog 1	O08808	0.00223194	0.0159622	down	-1.45654	-0.975281	-0.499247	-0.875126	0.548058	0.972677	0.499245
Protein disulfide-isomerase A2	D3Z6P0	0.000402925	0.00531254	up	1.80314	0.822937	0.862694	0.899439	-0.961958	-0.822935	-1.03945
Protein disulfide-isomerase A4	P08003	0.000335109	0.00475898	down	-1.46965	-0.862328	-0.623146	-0.706966	0.671904	0.921473	0.623146
Protein dpy-30 homolog	Q99LT0	0.0016246	0.0130032	down	-1.38136	-0.459682	-0.919849	-0.766548	0.840151	0.459684	0.69816
Protein ERGIC-53	Q9D0F3	0.00622281	0.0317241	up	1.90913	0.798685	0.685209	0.944836	-1.33413	-1.27931	-0.685209
Protein FAM32A	Q9CR80	0.000183956	0.00350892	down	-19.1181	-9.30445	-9.30445	-9.30445	9.30445	9.98277	10.1537
Protein FAM3C	Q91VU0	0.00644171	0.0325441	down	-1.20735	-0.550775	-0.979668	-0.423824	0.482477	0.423826	0.761467
Protein FAN	O35242	0.00223283	0.0159622	down	-18.529	-8.80852	-8.80852	-8.80852	8.80852	8.87884	11.474
Protein farnesyltransferase subunit beta	Q8K2I1	0.000581285	0.00665557	down	-18.974	-9.08449	-9.08449	-9.08449	10.6693	9.08449	9.91473
Protein kinase C and casein kinase substrate in neurons protein 2	Q9WVE8	0.0121181	0.0489353	down	-1.85134	-0.556395	-1.30941	-0.684875	0.817547	1.62939	0.556396
Protein misato homolog 1	Q2YDW2	0.000487354	0.00594058	down	-18.769	-8.99215	-8.99215	-8.99215	9.93787	10.4007	8.99215
Protein PAT1 homolog 1	Q3TC46	0.00373429	0.0226499	up	1.05825	0.289415	0.599733	0.714541	-0.607553	-0.289415	-0.674099
Protein phosphatase 1 regulatory subunit 14A	Q91VC7	1.03209e-05	0.00109022	down	-19.69	-9.78193	-9.78193	-9.78193	9.96248	9.97974	9.78193
Protein phosphatase 1G	Q61074	0.00444519	0.0253313	down	-1.25099	-0.42926	-0.874678	-0.807989	0.429262	0.548588	0.663197
Protein phosphatase Slingshot homolog 3	Q8K330	0.00237982	0.0165336	up	19.203	11.672	8.67083	11.2537	-8.67083	-8.67083	-8.67083
Protein RCC2	Q8BK67	0.00294988	0.0192663	down	-1.60698	-1.1579	-0.597919	-0.617701	0.795542	0.597919	1.05396
Protein S100-A11	P50543	0.0117038	0.0479621	down	-1.17321	-0.435829	-0.485579	-0.494263	0.86927	0.798847	0.435827
Protein SET	Q9EQU5	0.00554021	0.0291057	down	-1.45754	-0.677607	-0.75169	-0.516659	1.08183	0.516659	0.828182
Protein spinster homolog 1	Q8R0G7	0.000305195	0.00450536	up	18.5907	9.67259	8.99646	10.1136	-8.99646	-8.99646	-8.99646
Protein TBRG4	Q91YM4	5.19025e-05	0.00188328	down	-19.6102	-9.70541	-9.70541	-9.70541	10.1779	9.70541	9.83118
Protein timeless homolog	Q9R1X4	0.000266509	0.00420381	down	-18.6118	-9.09894	-9.09894	-9.09894	10.1053	9.09894	9.33446
Protein unc-93 homolog B1	Q8VCW4	5.09063e-05	0.00188266	down	-18.3578	-9.05127	-9.05127	-9.05127	9.05127	9.48507	9.38339
Protein XRP2	Q9EPK2	0.00866406	0.0394717	down	-1.14796	-0.410393	-0.587873	-0.548538	0.582537	0.904139	0.410395
Pumilio homolog 1	Q80U78	0.000292676	0.00436399	down	-19.9852	-9.81574	-9.81574	-9.81574	9.83928	9.81574	10.8532
Pumilio homolog 2	Q80U58	0.000102799	0.00264305	down	-20.4486	-10.0375	-10.0375	-10.0375	10.4421	10.7537	10.0375
Putative RNA polymerase II subunit B1 CTD phosphatase Rpap2	Q8VC34	0.000632907	0.00711196	up	21.977	10.4444	11.9043	12.2492	-10.4444	-10.4444	-10.4444
Putative RNA-binding protein Luc7-like 2	Q7TNC4	0.00644185	0.0325441	down	-1.26501	-0.571545	-0.65888	-0.427105	0.427107	0.951193	0.759207
Putative transferase CAF17 homolog, mitochondrial	Q8CAK1	2.57233e-05	0.00139429	down	-18.932	-9.37075	-9.37075	-9.37075	9.37075	9.67732	9.63581
Pyrin and HIN domain-containing protein 1	Q504N7///Q8BV49	0.000892653	0.00898937	down	-1.85409	-1.19717	-0.713715	-0.757696	0.713716	1.07082	1.10916
Ran GTPase-activating protein 1	P46061	0.000695611	0.00753983	down	-1.26468	-0.788683	-0.643944	-0.464436	0.793917	0.638636	0.464437
Ran-binding protein 3	Q9CT10	0.0100964	0.0432914	down	-2.14706	-1.50391	-0.58886	-1.72469	1.3074	0.72747	0.58886
Ras GTPase-activating protein 3	Q60790	0.00265343	0.0178147	down	-1.20755	-0.358755	-0.7815	-0.73497	0.622366	0.766315	0.358753
Ras GTPase-activating protein-binding protein 1	P97855	0.0079419	0.037263	down	-1.95124	-1.43827	-1.06692	-0.444109	1.1313	1.329	0.444109
Ras-specific guanine nucleotide-releasing factor RalGPS2	Q9ERD6	6.76257e-05	0.00215663	down	-18.2166	-9.00791	-9.00791	-9.00791	9.5017	9.00791	9.11652
Regulation of nuclear pre-mRNA domain-containing protein 1A	Q8VDS4	0.0010774	0.0100326	down	-20.1046	-9.46172	-9.46172	-9.46172	9.46172	11.7455	10.7215
Regulator of chromosome condensation	Q8VE37	0.000820506	0.00858672	down	-1.88855	-0.743532	-1.12471	-0.894407	1.25389	0.743532	0.905573
Regulator of G-protein signaling 14	P97492	0.000154782	0.0031591	down	-19.2606	-9.46897	-9.46897	-9.46897	10.2599	9.46897	9.64607
Regulator of G-protein signaling 3	Q9DC04	0.000563312	0.00651399	down	-19.9082	-9.70003	-9.70003	-9.70003	11.1526	9.77171	9.70003
Regulator of microtubule dynamics protein 3	Q3UJU9	0.00311899	0.0200499	down	-1.39427	-1.02616	-0.642738	-0.508409	0.519581	0.508409	0.977497
Replication factor C subunit 3	Q8R323	0.0108179	0.045533	down	-1.83887	-0.894491	-0.737984	-1.44574	0.891745	0.737984	0.808672
Replication factor C subunit 5	Q9D0F6	0.000285251	0.00434475	down	-20.9475	-10.1296	-10.1296	-10.1296	11.3047	10.1296	11.0193
Retinoblastoma-associated protein	P13405	0.000506491	0.00608039	down	-20.6897	-9.93268	-9.93268	-9.93268	11.5451	10.7933	9.93268
Retinoid-inducible serine carboxypeptidase	Q920A5	0.00160678	0.0128858	up	1.13258	0.767979	0.464033	0.437296	-0.437296	-0.616367	-0.674759
Rho GTPase-activating protein 17	Q3UIA2	0.00937533	0.041414	down	-1.52336	-0.698032	-0.517338	-1.2328	0.517338	0.765614	0.838945
Rho GTPase-activating protein 18	Q8K0Q5	0.000467943	0.00584142	down	-19.5094	-9.43188	-9.43188	-9.43188	9.92897	10.8715	9.43188
Rho GTPase-activating protein 31	A6X8Z5	0.000835573	0.00865688	down	-19.8481	-9.40122	-9.40122	-9.40122	11.3804	9.40122	10.5589
Rho GTPase-activating protein SYDE1	Q06219///Q9DBZ9	0.00110937	0.0101344	down	-21.6093	-10.131	-10.131	-10.131	11.7101	12.5938	10.131
Ribonuclease H2 subunit A	Q9CWY8	0.000189081	0.00355681	down	-20.2005	-9.82884	-9.82884	-9.82884	10.7458	10.5403	9.82884
Ribonuclease H2 subunit B	Q80ZV0	0.00254202	0.0172082	down	-18.3338	-8.60355	-8.60355	-8.60355	11.5668	9.02032	8.60355
Ribonucleoside-diphosphate reductase large subunit	P07742	6.69344e-05	0.00215139	down	-4.15866	-1.75891	-2.16079	-2.3577	2.23183	2.20784	1.75891
Ribonucleoside-diphosphate reductase subunit M2	P11157	0.000493847	0.00596415	down	-20.1914	-9.79342	-9.79342	-9.79342	10.1254	9.79342	11.275
Ribose-5-phosphate isomerase	P47968	0.00394	0.023479	down	-2.30891	-1.19944	-1.65298	-0.950926	0.988752	0.950926	1.18373
Ribose-phosphate pyrophosphokinase 1	Q9D7G0	0.0116792	0.0479621	down	-1.43633	-0.386539	-0.442446	-0.863236	1.11879	1.11145	0.386539
Ribosomal biogenesis protein LAS1L	A2BE28	6.73199e-07	0.000592838	down	-21.2814	-10.6238	-10.6238	-10.6238	10.6238	10.6665	10.6823
Ribosome biogenesis protein BRX1 homolog	Q9DCA5	0.00747288	0.0360145	down	-3.3059	-1.15894	-1.6648	-1.34134	1.15894	2.11245	2.48123
Ribosome biogenesis protein NOP53	Q8BK35	4.65011e-05	0.0018187	down	-19.5948	-9.69633	-9.69633	-9.69633	9.69633	9.84809	10.1509
Ribosome biogenesis regulatory protein homolog	Q9CYH6	0.00030807	0.00451019	down	-19.5978	-9.45857	-9.45857	-9.45857	9.45857	10.3922	10.5669
RNA 3'-terminal phosphate cyclase-like protein	Q9JJT0	0.000305729	0.00450536	down	-18.7701	-9.0596	-9.0596	-9.0596	9.0596	9.96144	10.1104
RNA polymerase II-associated protein 1	Q80TE0	0.000151552	0.00310871	down	-21.6535	-10.5776	-10.5776	-10.5776	10.5776	11.161	11.4893
RNA-binding protein 14	Q8C2Q3	0.000907378	0.00907823	down	-2.44101	-0.85907	-1.47434	-1.42651	1.52739	0.859072	1.17666
RNA-binding protein 27	Q5SFM8	0.000464461	0.00581574	down	-20.1122	-9.78673	-9.78673	-9.78673	10.0063	9.78673	11.1833
RNA-binding protein 39	Q8VH51	0.00870048	0.0395202	down	-2.34666	-1.37522	-0.774214	-1.8305	1.13801	1.14782	0.774216
RNA-binding protein 5	Q91YE7	1.1078e-05	0.00110294	down	-19.1073	-9.49281	-9.49281	-9.49281	9.64335	9.49281	9.70738
Runt-related transcription factor 3	Q64131	0.000160702	0.00324745	down	-19.106	-9.31513	-9.31513	-9.31513	9.31513	9.94974	10.1079
RuvB-like 1	P60122	2.34501e-05	0.00134833	down	-1.12997	-0.638098	-0.531025	-0.527864	0.540791	0.527863	0.62427
S1 RNA-binding domain-containing protein 1	Q497V5	0.00177534	0.0137903	down	-2.7091	-0.887993	-1.7253	-1.54097	1.79617	0.887995	1.28888
S-adenosylhomocysteine hydrolase-like protein 1	Q80SW1///Q68FL4	5.66852e-05	0.00193809	down	-22.513	-11.1407	-11.1407	-11.1407	11.1407	11.2737	11.7025
S-adenosylmethionine synthase isoform type-1	Q91X83	0.000239984	0.00393018	up	21.9457	10.6462	11.7899	11.4622	-10.6462	-10.6462	-10.6462
Sarcoplasmic/endoplasmic reticulum calcium ATPase 3	Q64518	0.0120183	0.048912	down	-1.25884	-0.418581	-1.05694	-0.382656	0.580107	0.382654	0.955584
Scaffold attachment factor B2	Q80YR5	1.84241e-05	0.00123476	down	-23.0832	-11.4567	-11.4567	-11.4567	11.7999	11.4567	11.6228
Scavenger receptor cysteine-rich type 1 protein M130	Q2VLH6	0.000224725	0.00388233	down	-22.835	-11.1777	-11.1777	-11.1777	11.1777	11.4738	12.3204
Sec1 family domain-containing protein 1	Q8BRF7	0.00542395	0.0287392	down	-1.45473	-0.766642	-0.863565	-0.501234	0.619289	1.11223	0.501234
Secretory carrier-associated membrane protein 3	O35609	1.83672e-05	0.00123476	down	-19.9657	-9.93607	-9.93607	-9.93607	9.93607	10.2005	9.95237
Selenocysteine lyase	Q9JLI6	0.00464552	0.0259767	down	-1.45986	-0.648806	-0.587236	-0.702084	0.839771	0.587236	1.01445
Septin-1	P42209	0.00459444	0.025859	down	-2.4747	-1.25158	-1.72987	-0.695879	1.77232	1.27858	0.695879
Serine hydroxymethyltransferase, cytosolic	P50431	0.000962092	0.00940235	down	-1.42826	-0.633028	-0.817568	-0.534048	0.53405	0.911055	0.855036
Serine protease HTRA2, mitochondrial	Q9JIY5	0.000512254	0.00609627	down	-1.1435	-0.684971	-0.460865	-0.640869	0.460867	0.712164	0.470778
Serine protease inhibitor A3K	Q03734///P29621///P07759///Q91WP6	0.000379689	0.00511515	down	-1.6526	-0.684912	-0.842466	-0.908333	0.68491	1.028	0.809177
Serine/arginine-rich splicing factor 1	Q6PDM2	0.00243895	0.0167324	down	-1.12896	-0.666172	-0.550737	-0.360605	0.697071	0.360607	0.751682
Serine/threonine-protein kinase 11-interacting protein	Q8C9S4///Q7TQI7///O88379///Q3TAA7///Q6P5D4	0.00371935	0.0225929	up	23.802	10.4453	14.8072	14.8174	-10.4453	-10.4453	-10.4453
Serine/threonine-protein kinase 17B	Q8BG48	0.000192679	0.00357507	down	-19.2911	-9.39292	-9.39292	-9.39292	10.3048	9.39292	9.99692
Serine/threonine-protein kinase 24	Q99KH8	0.00695252	0.0344012	down	-1.42445	-0.75005	-0.701765	-0.428684	0.894442	0.428684	1.06972
Serine/threonine-protein kinase 4	Q9JI10///Q9JI11	0.00511561	0.0275969	down	-1.81893	-0.603777	-0.609129	-1.03112	1.30565	1.30334	0.603777
Serine/threonine-protein kinase Chk1	O35280	0.00193508	0.0146305	down	-19.8696	-9.06697	-9.06697	-9.06697	9.06697	11.8687	11.4721
Serine/threonine-protein kinase OSR1	Q6P9R2	0.00426635	0.024716	down	-1.03147	-0.376326	-0.45858	-0.795668	0.376326	0.65217	0.435354
Serine/threonine-protein kinase PAK 2	O88643///Q8CIN4///Q61036	0.00231238	0.0163025	down	-1.08899	-0.363443	-0.640579	-0.486904	0.685879	0.726711	0.363443
Serine/threonine-protein phosphatase 2A 56 kDa regulatory subunit epsilon isoform	Q61151	0.000621574	0.0070103	down	-18.851	-9.11631	-9.11631	-9.11631	9.43033	9.11631	10.6575
Serine/threonine-protein phosphatase 2A 65 kDa regulatory subunit A alpha isoform	Q76MZ3	0.00284743	0.0188375	down	-1.07093	-0.452185	-0.368328	-0.764723	0.36833	0.516287	0.742939
Serine/threonine-protein phosphatase 2A 65 kDa regulatory subunit A beta isoform	Q7TNP2	0.00116137	0.0104421	down	-1.51785	-0.696274	-0.972229	-0.574392	1.02995	0.574392	0.706295
Serine/threonine-protein phosphatase 2A catalytic subunit alpha isoform	P63330///P62715	0.000657374	0.00731171	down	-1.47153	-0.653423	-0.860411	-0.841616	0.653423	0.671463	0.734261
Serine/threonine-protein phosphatase 2B catalytic subunit alpha isoform	P63328///P48455	0.000993187	0.00959173	down	-1.16564	-0.462217	-0.463465	-0.712971	0.804903	0.591141	0.462219
Serine/threonine-protein phosphatase 2B catalytic subunit beta isoform	P48453	0.00513023	0.0275969	down	-1.11159	-0.59478	-0.480883	-0.436714	0.552887	0.832792	0.436714
Serine/threonine-protein phosphatase 4 regulatory subunit 3A	Q6P2K6	0.00124509	0.0108368	down	-20.812	-10.0279	-10.0279	-10.0279	12.254	10.0703	10.0279
Serine/threonine-protein phosphatase 5	Q60676	0.000539199	0.0062886	down	-1.41088	-0.68759	-0.647005	-0.680697	0.797363	0.772976	0.647007
Serine/threonine-protein phosphatase 6 regulatory ankyrin repeat subunit B	B2RXR6	0.00211453	0.0153445	down	-2.03265	-1.41113	-0.72496	-1.06001	0.72496	1.08557	1.09131
Serine/threonine-protein phosphatase PP1-alpha catalytic subunit	P62137	0.00176306	0.0137606	down	-1.60321	-0.765604	-0.766651	-0.689364	0.689365	0.997086	0.901548
Serpin H1	P19324	0.0123711	0.0494116	down	-3.00645	-1.40327	-1.0595	-1.21142	1.8844	1.0595	2.40124
Serum amyloid P-component	P12246	0.000913698	0.00909687	up	18.8116	10.4578	8.83875	10.622	-8.83875	-8.83875	-8.83875
SH2 domain-containing protein 1A	O88890	4.66824e-05	0.0018187	down	-17.7892	-8.83084	-8.83084	-8.83084	8.84278	9.20131	8.83084
SH3 domain-binding protein 1	P55194	0.000229396	0.00388545	down	-3.06152	-1.6744	-1.42565	-1.66918	1.52011	1.46956	1.42565
Sideroflexin-1	Q99JR1	0.000736114	0.00780472	down	-1.44357	-0.551952	-0.667061	-0.876455	0.947296	0.55195	0.735994
Signal peptidase complex catalytic subunit SEC11A	Q9R0P6	0.0121288	0.0489353	down	-1.2935	-0.982933	-0.248611	-0.657942	0.881926	0.248611	0.86047
Signal transducer and activator of transcription 1	P42225	0.00251343	0.0170997	down	-2.03554	-0.830664	-1.3842	-1.12545	1.04034	0.830662	0.89529
Signal transducer and activator of transcription 3	P42227	0.00400328	0.0236832	down	-2.0751	-0.839142	-1.12524	-0.722605	1.36673	0.722605	1.44899
Signal transducer and activator of transcription 5A	P42232///P42230	0.00154759	0.0124847	down	-2.45516	-1.54679	-1.01435	-1.48389	1.01435	1.24437	1.06173
Signal transducer and activator of transcription 5B	P42232	2.8232e-06	0.000823165	down	-22.4993	-11.2134	-11.2134	-11.2134	11.2134	11.3408	11.3034
Sister chromatid cohesion protein PDS5 homolog B	Q4VA53	0.00126663	0.0109775	down	-1.46954	-0.558674	-0.692581	-1.00849	0.684914	0.905302	0.558674
Small nuclear ribonucleoprotein Sm D1	P62315	0.0117144	0.0479621	down	-1.00504	-0.493307	-0.358776	-0.412176	0.358776	0.574097	0.817997
Small nuclear ribonucleoprotein Sm D3	P62320	0.00035791	0.00496935	down	-1.41533	-0.847698	-0.600714	-0.565483	0.565483	0.824736	0.841879
SMC5-SMC6 complex localization factor protein 1	Q3TRR0///Q8R3P9///P27656	0.00474218	0.0262654	down	-19.2335	-8.61631	-8.61631	-8.61631	10.1017	8.61631	13.1335
Snurportin-1	Q80W37	0.0018972	0.0144216	down	-18.1108	-8.47416	-8.47416	-8.47416	8.47416	11.1445	9.29129
Solute carrier family 12 member 2	P55012	0.000434925	0.00553091	down	-18.7288	-8.97404	-8.97404	-8.97404	10.1171	10.1733	8.97404
Solute carrier family 35 member F6	Q8VE96	0.00106594	0.00995692	up	18.9612	11.0855	10.0398	8.93956	-8.93956	-8.93956	-8.93956
Somatotropin	P06880	9.57159e-06	0.00109022	up	20.8401	10.3656	10.4693	10.5887	-10.3656	-10.3656	-10.3656
Something about silencing protein 10	Q9JI13	0.00193544	0.0146305	down	-19.1838	-8.74676	-8.74676	-8.74676	8.74676	11.2987	11.2657
Sorbin and SH3 domain-containing protein 2	Q3UTJ2	0.00875049	0.0395565	down	-1.26328	-0.710422	-0.26969	-0.911846	0.861233	0.766964	0.26969
Sorting nexin-1	Q9WV80	0.00928199	0.0412735	down	-1.07807	-0.372904	-0.654417	-0.298349	0.840422	0.769779	0.298349
Sorting nexin-20	Q9D2Y5///Q62036	0.00163437	0.0130127	down	-19.5166	-9.11863	-9.11863	-9.11863	9.11863	11.8405	10.2347
Sorting nexin-6	Q6P8X1	0.00104585	0.00983679	down	-1.55029	-0.584024	-0.979834	-0.899729	0.783335	0.819916	0.584026
S-phase kinase-associated protein 1	Q9WTX5	0.00362343	0.0222419	down	-1.45117	-1.03381	-0.680927	-0.619389	0.769547	0.630451	0.619387
Sphingosine kinase 1	Q8CI15	2.41127e-05	0.00134833	down	-19.5529	-9.68232	-9.68232	-9.68232	9.93183	9.99754	9.68232
Spliceosome RNA helicase Ddx39b	Q9Z1N5	0.0114864	0.0474071	down	-1.10174	-0.722916	-0.817732	-0.212088	0.671444	0.668951	0.21209
Splicing factor 1	Q64213	0.00206811	0.0151562	down	-1.64456	-0.640974	-1.1516	-0.810408	0.640976	0.926235	0.76347
Splicing factor 3A subunit 1	Q8K4Z5	0.00130775	0.0112148	down	-1.15531	-0.397015	-0.759726	-0.562387	0.72691	0.397017	0.622877
Splicing factor 3B subunit 1	Q99NB9	0.00586936	0.0303275	down	-1.93629	-0.85109	-0.911179	-0.815792	1.37721	0.815792	1.0378
Splicing factor 3B subunit 3	Q921M3	0.00123547	0.0108368	down	-1.03529	-0.380899	-0.580353	-0.499731	0.681906	0.380898	0.582085
Splicing factor U2AF 65 kDa subunit	P26369	0.0118817	0.0485011	down	-1.41562	-1.11041	-0.927897	-0.467146	0.603979	0.467148	0.670294
Splicing factor, proline- and glutamine-rich	Q8VIJ6	0.00902601	0.0404437	down	-1.14097	-0.453424	-0.933645	-0.352198	0.756893	0.3522	0.574541
Src kinase-associated phosphoprotein 2	Q3UND0	0.00680773	0.0340554	down	-1.3826	-0.495914	-0.409874	-0.959545	0.766037	1.10657	0.409874
Sterile alpha motif domain-containing protein 9-like	Q69Z37	0.00104069	0.00983358	down	-19.6121	-9.18661	-9.18661	-9.18661	11.2721	9.18661	10.8177
Stress-induced-phosphoprotein 1	Q60864	0.00430478	0.0248194	down	-1.83257	-1.3101	-0.781591	-0.791767	0.781593	0.834539	0.998131
Stromal membrane-associated protein 1	Q91VZ6	0.00460683	0.025859	down	-1.46792	-0.855268	-1.10793	-0.522285	0.522284	0.585728	0.810253
Structural maintenance of chromosomes flexible hinge domain-containing protein 1	Q6P5D8	0.000935388	0.00921314	down	-1.09338	-0.725	-0.459017	-0.591141	0.460031	0.585928	0.459017
Structural maintenance of chromosomes protein 1A	Q9CU62	0.0018045	0.013898	down	-1.84895	-0.81859	-0.739325	-1.30418	1.11881	0.739325	0.82662
Succinate--CoA ligase [ADP/GDP-forming] subunit alpha, mitochondrial	Q9WUM5	0.00728133	0.0355328	down	-1.51534	-0.653391	-0.530979	-0.820126	1.19201	0.530979	0.818533
Suppressor of SWI4 1 homolog	Q91YU8///Q7TN58///Q8C1F5///Q3UHD3	0.000431628	0.00552322	down	-21.4598	-10.3612	-10.3612	-10.3612	11.0327	11.9019	10.3612
Surfeit locus protein 4	Q64310	0.00792394	0.0372215	down	-1.19901	-0.460278	-0.737417	-0.375746	0.656078	0.99176	0.375746
Survival of motor neuron-related-splicing factor 30	Q8BGT7	0.000218151	0.00382186	down	-19.1773	-9.35732	-9.35732	-9.35732	10.3346	9.7681	9.35732
SWI/SNF complex subunit SMARCC2	Q6PDG5	0.00508994	0.0275759	down	-1.3283	-0.523718	-0.449444	-0.72982	0.981794	0.85067	0.449444
SWI/SNF-related matrix-associated actin-dependent regulator of chromatin subfamily E member 1	O54941	0.00446071	0.0253313	down	-1.30438	-0.347891	-0.898924	-0.678114	0.347891	0.861597	0.778738
Switch-associated protein 70	Q6A028	1.79998e-05	0.00123476	down	-1.58703	-0.771584	-0.727554	-0.887865	0.727554	0.767822	0.878714
Synaptic vesicle membrane protein VAT-1 homolog	Q62465	0.00113662	0.0102422	up	2.16066	1.32248	1.07529	0.976349	-1.06362	-0.976351	-1.06788
Synaptojanin-1	Q8CHC4	3.59708e-06	0.000917705	down	-19.7204	-9.84066	-9.84066	-9.84066	9.84066	9.84403	9.95451
Syncollin	Q8VCK7	0.00443838	0.0253313	up	2.45833	1.43289	1.67849	0.722746	-0.722746	-1.04494	-1.77319
Syntaxin-3	Q64704	0.00139551	0.0116492	up	19.1572	11.4738	9.04434	9.82035	-9.04434	-9.04434	-9.04434
TAR DNA-binding protein 43	Q921F2	0.0119501	0.0486828	down	-1.15748	-0.634918	-0.413572	-0.332153	0.332153	0.836985	0.922646
TBC domain-containing protein kinase-like protein	Q8BM85	0.000122619	0.00282787	down	-21.6427	-10.6693	-10.6693	-10.6693	11.4464	10.8046	10.6693
TBC1 domain family member 5	Q80XQ2	0.00111474	0.0101344	down	-2.30906	-1.27782	-0.8587	-1.47925	0.947466	0.8587	1.50525
T-cell surface glycoprotein CD5	P13379	0.00337265	0.0212129	down	-1.98809	-1.34604	-0.85516	-0.986515	0.85516	0.930075	0.991329
T-complex protein 1 subunit alpha	P11983	0.0028379	0.0188363	down	-1.37156	-0.525417	-0.764212	-0.610725	0.701525	0.987394	0.525419
T-complex protein 1 subunit delta	P80315	0.00322366	0.0204029	down	-1.41139	-1.05394	-0.606319	-0.568748	0.580778	0.568748	0.85565
T-complex protein 1 subunit epsilon	P80316	0.00164567	0.0130439	down	-1.44908	-0.565269	-0.599398	-0.769531	0.92399	0.923771	0.565271
T-complex protein 1 subunit eta	P80313	0.00286577	0.0188375	down	-1.5392	-0.742899	-0.633692	-1.05402	0.785227	0.63369	0.768076
T-complex protein 1 subunit gamma	P80318	0.000147929	0.0030652	down	-1.20275	-0.713289	-0.622849	-0.497923	0.584856	0.497923	0.69141
T-complex protein 1 subunit zeta	Q61390///P80317	0.000826436	0.00858672	down	-1.67018	-0.6922	-0.890921	-1.04826	0.837841	0.6922	0.849113
Teneurin-2	Q9WTS5	0.0054282	0.0287392	down	-20.2351	-9.29911	-9.29911	-9.29911	9.58342	9.29911	13.9254
Terminal uridylyltransferase 4	B2RX14	0.000315399	0.00456546	down	-18.0558	-8.84949	-8.84949	-8.84949	8.84949	8.92302	9.84636
Terminal uridylyltransferase 7	Q5BLK4	0.00135397	0.0114904	down	-20.4841	-9.62662	-9.62662	-9.62662	9.62662	10.7168	12.2289
Tetranectin	P43025	0.00188764	0.0144025	down	-19.5953	-9.22471	-9.22471	-9.22471	9.22471	9.84993	12.037
THAP domain-containing protein 11	Q9WTJ8///Q9QWF0///Q9JJD0	0.000323758	0.00465346	down	-19.7767	-9.54761	-9.54761	-9.54761	9.54761	10.3915	10.7481
Thioredoxin domain-containing protein 5	Q91W90	0.0016623	0.0131332	down	-1.95823	-1.34626	-0.719784	-0.842916	0.719782	1.02788	1.21807
Thioredoxin reductase 3	Q99MD6	0.000427711	0.0054903	up	20.827	11.2865	11.2637	9.98268	-9.98268	-9.98268	-9.98268
Thioredoxin-like protein 4A	P83877	7.21619e-06	0.00109022	down	-19.2933	-9.60122	-9.60122	-9.60122	9.78071	9.69434	9.60122
Thymidine kinase, cytosolic	P04184	0.000127924	0.00286749	down	-19.1915	-9.37905	-9.37905	-9.37905	10.0067	9.37905	10.0516
Thymidylate synthase	P07607	0.000469949	0.00584858	down	-20.0003	-9.75515	-9.75515	-9.75515	9.87031	9.75515	11.1101
Tight junction protein ZO-1	P39447	0.0086349	0.0394269	down	-1.46577	-0.489571	-0.948111	-1.11099	0.733664	0.489571	0.625401
TNF receptor-associated factor 2	P39429	1.85512e-05	0.00123476	down	-16.8101	-8.3609	-8.3609	-8.3609	8.39384	8.3609	8.5927
Torsin-1A-interacting protein 2	Q8BYU6	6.34222e-05	0.00208782	up	19.2337	9.85743	9.97403	9.46742	-9.46742	-9.46742	-9.46742
TP53-binding protein 1	P70399	0.000136227	0.00291691	down	-19.378	-9.49265	-9.49265	-9.49265	9.49265	10.2762	9.88709
Transcription elongation factor A protein 1	P10711///Q9QVN7	0.000274585	0.00426182	down	-2.68917	-1.06957	-1.63761	-1.33567	1.42513	1.52995	1.06957
Transcription elongation factor SPT5	O55201	0.00146959	0.0120459	down	-1.77617	-0.626507	-1.07486	-0.894764	0.626507	1.20961	0.896257
Transcription factor E2F4	Q8R0K9	3.09967e-05	0.00156208	down	-21.7605	-10.7591	-10.7591	-10.7591	11.1216	10.7591	11.1235
Transcription factor EB	Q9R210	0.000207335	0.00376151	down	-20.2141	-9.85327	-9.85327	-9.85327	10.8616	10.3675	9.85327
Transcription initiation factor IIB	P62915	0.00852032	0.038991	down	-1.14149	-0.59491	-0.467281	-0.505842	0.467279	0.878181	0.510973
Transcription intermediary factor 1-beta	Q62318	0.00711562	0.034911	down	-1.17037	-0.656073	-0.36681	-0.418085	0.366812	0.863153	0.840187
Transcriptional repressor CTCF	Q61164	0.00285647	0.0188375	down	-5.05595	-3.20989	-2.87144	-2.21487	2.21487	2.30212	2.35464
Transcriptional repressor p66 alpha	Q8CHY6	0.00243149	0.0167324	down	-1.48974	-0.462166	-0.851936	-0.973087	0.719969	0.999895	0.462166
Transcriptional repressor p66-beta	Q8VHR5	1.75817e-06	0.000652442	down	-22.5759	-11.258	-11.258	-11.258	11.3457	11.258	11.3498
Transducin-like enhancer protein 3	Q9WVB2///Q62440///Q62441///Q08122	7.76136e-05	0.00229905	down	-19.2055	-9.44309	-9.44309	-9.44309	9.8252	9.44309	10.0191
Transferrin receptor protein 1	Q62351	9.9458e-06	0.00109022	down	-3.6223	-1.80791	-1.64858	-1.92986	1.96782	1.86413	1.64858
Transformer-2 protein homolog beta	P62996	0.000361439	0.00500134	down	-1.23894	-0.670393	-0.688215	-0.576021	0.597563	0.60861	0.576023
Transforming growth factor beta-1-induced transcript 1 protein	Q62219	0.00170826	0.0134357	down	-2.5241	-0.88048	-1.3198	-1.71393	1.10343	0.88048	1.67417
Transforming growth factor-beta-induced protein ig-h3	P82198	0.00191681	0.0145435	down	-1.00982	-0.667435	-0.374756	-0.484362	0.374756	0.706078	0.422089
Transient receptor potential cation channel subfamily M member 6	Q8CIR4	0.00104435	0.00983679	down	-20.2502	-9.49781	-9.49781	-9.49781	11.0536	11.7058	9.49781
Translation initiation factor eIF-2B subunit beta	Q99LD9	0.00280707	0.018723	down	-21.4141	-9.57383	-9.57383	-9.57383	12.8146	9.57383	13.1325
Translation initiation factor eIF-2B subunit delta	Q61749	0.000931527	0.009207	up	1.35782	0.494385	0.638739	0.885145	-0.83234	-0.728455	-0.494385
Transmembrane emp24 domain-containing protein 11	Q9D2R4	1.62646e-06	0.000652442	up	20.3539	10.2456	10.1569	10.1887	-10.1569	-10.1569	-10.1569
Transmembrane emp24 domain-containing protein 6	Q9CQG0	0.000488985	0.00594058	up	18.9664	10.5869	9.52366	9.19713	-9.19713	-9.19713	-9.19713
Transmembrane glycoprotein NMB	Q99P91	0.00017491	0.00342318	up	24.1802	12.7221	12.7374	11.7703	-11.7703	-11.7703	-11.7703
Transmembrane protein 104	Q3TB48	5.82925e-06	0.00102544	up	18.4621	9.26967	9.19242	9.34683	-9.19242	-9.19242	-9.19242
Treacle protein	O08784	0.00832714	0.0383217	down	-1.4171	-1.13339	-0.490635	-0.463913	0.718838	0.463913	0.980621
Tripeptidyl-peptidase 1	O89023	0.00248906	0.0169905	up	2.14361	1.4649	0.702877	1.27515	-0.702877	-0.863501	-1.42152
tRNA (adenine(58)-N(1))-methyltransferase non-catalytic subunit TRM6	Q8CE96	0.0113159	0.0469425	up	1.99879	0.899191	0.808084	1.57704	-0.997957	-0.906027	-0.808083
tRNA (cytosine(34)-C(5))-methyltransferase	Q1HFZ0	0.00229851	0.0162327	down	-1.13584	-0.761167	-0.394686	-0.761011	0.394686	0.409439	0.686525
tRNA-splicing ligase RtcB homolog	Q99LF4	0.00600683	0.0309204	down	-1.05765	-0.807287	-0.401524	-0.404732	0.644398	0.401525	0.513489
Tryptase beta-2	P21845	0.000405522	0.00531254	up	18.7671	9.02011	10.2906	9.9302	-9.02011	-9.02011	-9.02011
Tubulin beta-6 chain	Q922F4	0.00685924	0.0342227	down	-1.1287	-0.618805	-0.81533	-0.476133	0.476131	0.48448	0.515219
Tubulin-specific chaperone cofactor E-like protein	Q8C5W3	0.0006666	0.00735422	down	-18.4332	-8.75361	-8.75361	-8.75361	8.75361	9.95015	10.3351
Tubulin-specific chaperone D	Q8BYA0	0.00564289	0.0294556	down	-1.18191	-0.30588	-0.767109	-0.577864	0.764696	0.30588	0.824308
Tubulin--tyrosine ligase-like protein 12	Q3UDE2	0.00423706	0.0246027	down	-1.78916	-1.24126	-0.616047	-0.734417	0.616045	0.789865	1.36986
Tuftelin-interacting protein 11	Q9ERA6	0.00282228	0.0187937	down	-20.9371	-9.50986	-9.50986	-9.50986	13.3709	11.4011	9.50986
Tumor necrosis factor receptor type 1-associated DEATH domain protein	Q3U0V2	0.00464361	0.0259767	down	-1.4987	-1.11316	-0.677795	-0.587282	0.690685	0.587284	0.839907
Type 2 phosphatidylinositol 4,5-bisphosphate 4-phosphatase	Q9CZX7	0.000143175	0.0030016	up	18.2759	9.56395	8.91935	9.58641	-8.91935	-8.91935	-8.91935
Tyrosine-protein kinase BAZ1B	Q9Z277	0.000582077	0.00665557	down	-1.89343	-1.24491	-0.801609	-0.933777	0.801611	1.076	0.822382
Tyrosine-protein kinase CSK	P41242///P41241	0.00939044	0.041414	down	-1.64555	-0.677412	-0.677296	-0.668444	0.668446	1.02872	1.21632
Tyrosine-protein kinase Fyn	P39688	0.000157181	0.00319211	down	-22.5814	-11.0792	-11.0792	-11.0792	11.3877	12.0397	11.0792
Tyrosine-protein kinase HCK	P08103	0.00844822	0.0387044	down	-1.53971	-1.02394	-0.498306	-0.541191	0.748041	1.30935	0.498306
Tyrosine-protein kinase JAK1	P52332	0.00739215	0.0357521	down	-1.62581	-0.762787	-0.832649	-0.695627	0.695627	1.19126	0.699469
Tyrosine-protein kinase Lyn	P16277///P25911	0.00408747	0.0239728	down	-1.33296	-0.999779	-0.429132	-0.618666	0.604328	0.917833	0.429134
Tyrosine-protein kinase receptor UFO	Q00993	0.0020453	0.0151277	down	-1.03464	-0.70767	-0.354513	-0.486313	0.354515	0.494907	0.706013
Tyrosyl-DNA phosphodiesterase 1	Q8BJ37	0.000113241	0.00278659	down	-20.0185	-9.84951	-9.84951	-9.84951	9.84951	10.5729	10.0845
U3 small nucleolar ribonucleoprotein protein MPP10	Q810V0	0.00125339	0.0108858	down	-20.4559	-9.53087	-9.53087	-9.53087	11.2778	11.9665	9.53087
U4/U6.U5 tri-snRNP-associated protein 2	Q3TIX9	0.00119527	0.0106298	down	-1.74429	-0.928934	-0.990004	-0.598385	1.11144	1.00572	0.598387
U6 snRNA-associated Sm-like protein LSm3	P62311	4.36671e-05	0.00178237	down	-1.04912	-0.567089	-0.574015	-0.452013	0.52105	0.581169	0.452015
U6 snRNA-associated Sm-like protein LSm4	Q9QXA5	0.00550255	0.0290199	down	-1.35851	-0.456123	-0.926989	-0.914431	0.456121	0.65476	0.667116
U6 snRNA-associated Sm-like protein LSm5	P62322	0.00108853	0.0100529	down	-18.9614	-8.85675	-8.85675	-8.85675	8.85675	10.6394	10.818
U8 snoRNA-decapping enzyme	Q6P3D0	0.0081734	0.0380344	down	-1.28474	-0.933119	-0.356455	-0.968828	0.812855	0.426495	0.356457
Ubiquitin carboxyl-terminal hydrolase 15	Q8R5H1	0.0104193	0.0443498	down	-2.93014	-0.92997	-1.0322	-1.55064	1.98758	2.36008	0.929972
Ubiquitin carboxyl-terminal hydrolase 48	Q3V0C5	0.000269818	0.00420381	down	-20.8755	-10.2478	-10.2478	-10.2478	10.3231	11.3123	10.2478
Ubiquitin carboxyl-terminal hydrolase 5	P56399	0.0120814	0.048926	down	-1.11588	-0.795416	-0.634321	-0.215199	0.854334	0.215199	0.633163
Ubiquitin carboxyl-terminal hydrolase isozyme L1	Q9R0P9	0.000992076	0.00959173	down	-19.2767	-9.2469	-9.2469	-9.2469	11.2261	9.2469	9.61627
Ubiquitin domain-containing protein UBFD1	Q78JW9	0.000647593	0.00724239	down	-1.23906	-0.502611	-0.764126	-0.754005	0.672977	0.520857	0.502611
Ubiquitin/ISG15-conjugating enzyme E2 L6	Q9QZU9	1.32963e-05	0.00112831	down	-20.6669	-10.2586	-10.2586	-10.2586	10.4685	10.4979	10.2586
Ubiquitin-associated domain-containing protein 1	Q8VDI7	4.45375e-05	0.00178237	down	-19.6212	-9.72133	-9.72133	-9.72133	10.1551	9.72133	9.82318
Ubiquitin-associated protein 2-like	Q80X50	4.96992e-06	0.000943729	down	-20.0123	-9.96246	-9.96246	-9.96246	10.0777	10.1093	9.96246
Ubiquitin-conjugating enzyme E2 C	Q9D1C1	0.000108092	0.00269043	down	-19.6438	-9.66224	-9.66224	-9.66224	9.9205	10.3618	9.66224
Ubiquitin-conjugating enzyme E2 K	P61087	0.000334604	0.00475898	down	-1.32523	-0.638393	-0.513168	-0.77709	0.513166	0.779453	0.754404
Ubiquitin-like-conjugating enzyme ATG3	Q9CPX6	0.004172	0.0243287	down	-1.36854	-0.631954	-0.987558	-0.54389	0.54389	0.73591	0.66242
UDP-glucose:glycoprotein glucosyltransferase 1	Q6P5E4	0.000936662	0.00921314	down	-1.18472	-0.639984	-0.660133	-0.424686	0.762821	0.424685	0.641851
UDP-N-acetylglucosamine--peptide N-acetylglucosaminyltransferase 110 kDa subunit	Q8CGY8	0.00338792	0.0212205	down	-2.02017	-1.45816	-1.19235	-0.654528	0.895739	1.20519	0.654528
UDP-N-acetylhexosamine pyrophosphorylase	Q91YN5	8.76451e-05	0.00246736	down	-20.6303	-10.1709	-10.1709	-10.1709	10.8261	10.1709	10.381
Uncharacterized protein C11orf98 homolog	Q9D937	0.00449081	0.0254251	down	-2.48662	-1.49528	-0.918909	-0.969852	1.94613	1.21078	0.918909
Unconventional myosin-Ic	Q9WTI7	0.0112379	0.0468093	down	-1.25191	-0.523825	-0.425346	-0.718943	1.06087	0.601408	0.425346
Unconventional myosin-XVIIIa	Q9JMH9	0.00763136	0.0364336	down	-1.61695	-1.25545	-0.455933	-0.820726	0.455933	0.646023	1.21678
Urea transporter 1	Q8VHL0	0.00018078	0.00348087	down	-19.8727	-9.73721	-9.73721	-9.73721	10.0259	10.6433	9.73721
Uridine-cytidine kinase 1	P52623	0.00320477	0.0203794	down	-1.41414	-0.598	-0.932646	-0.43265	0.43265	0.96155	0.884939
Uridine-cytidine kinase-like 1	Q91YL3	0.0023547	0.0164587	down	-2.30271	-1.51866	-1.42711	-0.802929	1.12197	1.23453	0.802927
Uroporphyrinogen-III synthase	P51163	1.40085e-06	0.000652442	down	-21.8976	-10.931	-10.931	-10.931	11.017	10.9517	10.931
UV radiation resistance associated protein	Q8K245	6.27685e-05	0.0020831	down	-21.2056	-10.435	-10.435	-10.435	10.9526	10.9243	10.435
Vacuolar-sorting protein SNF8	Q9CZ28	0.000166779	0.0033167	down	-19.3592	-9.43005	-9.43005	-9.43005	9.43005	10.1524	10.2052
Vasodilator-stimulated phosphoprotein	P70460	0.00366544	0.0223987	down	-1.81622	-1.12829	-1.27922	-0.62542	0.991219	0.799099	0.625421
Very long-chain specific acyl-CoA dehydrogenase, mitochondrial	P50544	0.00175044	0.0136883	down	-1.3352	-0.549978	-0.952208	-0.603363	0.553413	0.79665	0.549978
Vesicle transport through interaction with t-SNAREs homolog 1A	O89116///Q80VN0	0.000103154	0.00264305	down	-20.862	-10.2194	-10.2194	-10.2194	10.2194	10.872	10.8367
Vesicle-associated membrane protein 5	Q9Z2P8	6.95426e-05	0.00218747	down	-19.1687	-9.48978	-9.48978	-9.48978	9.99676	9.48978	9.55033
Vitamin K-dependent protein C	P33587	0.00133492	0.0113999	down	-17.8258	-8.26117	-8.26117	-8.26117	10.1857	10.2469	8.26117
Voltage-dependent anion-selective channel protein 1	Q60932	0.00238162	0.0165336	down	-1.58024	-1.07492	-0.711569	-0.650112	0.826916	0.650112	0.827089
Voltage-dependent anion-selective channel protein 3	Q60931	0.000463004	0.00581533	down	-1.35911	-0.631388	-0.666437	-0.641434	0.748531	0.631388	0.758146
von Willebrand factor A domain-containing protein 7	Q9JHA8	0.00391209	0.0233467	down	-20.7694	-9.31129	-9.31129	-9.31129	9.31129	13.8105	11.2525
V-type proton ATPase subunit d 2	Q80SY3	0.000883514	0.00898937	up	21.4672	11.8338	10.102	12.1596	-10.102	-10.102	-10.102
WAS/WASL-interacting protein family member 1	Q8K1I7	0.00143848	0.0118864	down	-18.7824	-8.68098	-8.68098	-8.68098	10.9233	10.6999	8.68098
WD repeat and HMG-box DNA-binding protein 1	P59328	9.84682e-05	0.00261005	down	-20.3266	-10.0471	-10.0471	-10.0471	10.6812	10.0471	10.1099
WD repeat-containing protein 5	P61965	0.00285694	0.0188375	down	-1.04016	-0.30706	-0.546909	-0.66823	0.591066	0.700167	0.307058
WD repeat-containing protein 61	Q9ERF3	0.0105113	0.0445555	down	-1.96731	-1.29474	-0.410913	-1.037	1.26178	1.48658	0.410913
WD repeat-containing protein 75	Q3U821	1.24834e-06	0.000652442	down	-18.9748	-9.47264	-9.47264	-9.47264	9.47264	9.49052	9.54327
WD repeat-containing protein 82	Q8BFQ4	2.38493e-05	0.00134833	down	-1.59603	-0.883841	-0.723024	-0.747599	0.810843	0.723024	0.899754
Werner syndrome ATP-dependent helicase homolog	O09053	0.00320518	0.0203794	down	-21.6426	-9.62035	-9.62035	-9.62035	9.62035	12.7773	13.6691
Z-DNA-binding protein 1	Q9QY24	1.24492e-05	0.00112831	down	-20.2843	-10.0714	-10.0714	-10.0714	10.0714	10.3022	10.2652
Zinc finger CCCH domain-containing protein 18	Q0P678	0.00177685	0.0137903	down	-20.4241	-9.3501	-9.3501	-9.3501	9.3501	11.9607	11.9113
Zinc finger CCCH domain-containing protein 4	Q6ZPZ3	0.000231593	0.00390162	down	-19.0072	-9.25741	-9.25741	-9.25741	9.25741	10.2592	9.73279
Zinc finger FYVE domain-containing protein 26	Q5DU37	4.82493e-05	0.00184069	up	19.7111	9.99505	9.73298	10.2064	-9.73298	-9.73298	-9.73298
Zinc finger X-chromosomal protein	P23607///P17012	0.00375468	0.0227398	down	-21.4106	-9.39496	-9.39496	-9.39496	13.121	13.5308	9.39496
Zymogen granule membrane protein 16	Q8K0C5	9.53434e-05	0.00257743	up	2.66744	1.223	1.54696	1.40138	-1.22369	-1.223	-1.3843

## Sheet: Protein IDs 2 Peptide Minimum
Protein Name	Protein	Mutant 1: Log2(normalized)	Mutant 2: Log2(normalized)	Mutant 3: Log2(normalized)	Wild Type 1: Log2(normalized)	Wild Type 2: Log2(normalized)	Wild Type 3: Log2(normalized)
(E3-independent) E2 ubiquitin-conjugating enzyme UBE2O	Q6ZPJ3	-0.129099	-1.97377	-1.94798	0.129099	0.342926	0.731546
[F-actin]-methionine sulfoxide oxidase MICAL1	Q8VDP3	-0.297285	-1.45343	-0.612385	0.658575	0.41078	0.297285
[Protein ADP-ribosylarginine] hydrolase	P54923	-0.487267	-0.133623	-0.779221	0.133621	0.715504	0.472387
[Pyruvate dehydrogenase (acetyl-transferring)] kinase isozyme 3, mitochondrial	Q922H2	-20.7031	-0.211763	-1.28107	0.471539	0.312351	0.211763
[Pyruvate dehydrogenase [acetyl-transferring]]-phosphatase 1, mitochondrial	Q3UV70	-0.093401	-18.2079	0.00898933	-0.00898933	0.577807	0.559988
1,2-dihydroxy-3-keto-5-methylthiopentene dioxygenase	Q99JT9	0.0624218	0.240931	-0.397448	-0.247622	0.284973	-0.0624218
1,4-alpha-glucan-branching enzyme	Q9D6Y9	0.0151901	-0.209337	-0.015192	-18.3255	0.271164	0.0319481
1,5-anhydro-D-fructose reductase	Q9DCT1	-0.407837	1.35011	1.42813	-1.28007	-0.638006	0.407839
10 kDa heat shock protein, mitochondrial	Q64433	-0.467756	-0.580996	-0.876579	0.668957	0.799374	0.467758
116 kDa U5 small nuclear ribonucleoprotein component	O08810	-0.640562	-0.354729	-0.630207	0.39323	0.354729	0.47056
14 kDa phosphohistidine phosphatase	Q9DAK9	-0.177593	0.19257	0.0955143	2.37258	-0.0955143	-0.318712
14-3-3 protein beta/alpha	Q9CQV8	-0.61747	0.258219	-0.102053	0.045784	-0.0457859	0.199114
14-3-3 protein epsilon	P62259	-0.600954	0.0254345	-0.0254345	-0.299305	0.0714531	0.265251
14-3-3 protein eta	P68510	-0.658001	0.271093	-0.122375	0.00124168	-0.00124359	0.272667
14-3-3 protein gamma	P61982	-0.602093	0.277285	-0.0633049	-0.00094223	0.000944138	0.245714
14-3-3 protein theta	P68254	-0.596546	0.286287	-0.1064	0.00312805	-0.00312996	0.230967
17-beta-hydroxysteroid dehydrogenase 13	Q8VCR2	-0.505974	0.640654	0.505976	0.910953	-1.425	-1.58613
1-acyl-sn-glycerol-3-phosphate acyltransferase gamma	Q9D517	-0.244068	0.77776	-0.315043	0.786264	-0.13184	0.13184
1-phosphatidylinositol 4,5-bisphosphate phosphodiesterase beta-1	Q9Z1B3	9.57049	10.1367	10.7398	-9.57049	-9.57049	-9.57049
1-phosphatidylinositol 4,5-bisphosphate phosphodiesterase beta-3	P51432	-0.738955	0.486784	-0.543606	-0.221479	0.221478	0.650496
1-phosphatidylinositol 4,5-bisphosphate phosphodiesterase delta-1	Q8R3B1	-0.142666	-0.111916	-0.193413	0.974787	0.111917	0.583624
1-phosphatidylinositol 4,5-bisphosphate phosphodiesterase eta-1	Q4KWH5	-0.768497	1.0055	-1.42245	-0.163042	0.26469	0.163042
1-phosphatidylinositol 4,5-bisphosphate phosphodiesterase gamma-1	Q62077	-18.4288	-2.21409	0.985296	0.104404	-0.104404	1.93466
1-phosphatidylinositol 4,5-bisphosphate phosphodiesterase gamma-2	Q8CIH5	-1.10268	-0.590668	-1.09964	0.855188	0.841097	0.59067
2',3'-cyclic-nucleotide 3'-phosphodiesterase	P16330	-0.588776	-0.855284	-0.540134	0.540133	0.939417	0.796276
2,4-dienoyl-CoA reductase, mitochondrial	Q9CQ62	-0.262222	-0.169874	-0.0941734	0.0941753	0.343002	0.12886
2',5'-phosphodiesterase 12	Q3TIU4	-0.185856	-0.380989	-1.21273	0.376369	0.185856	0.438396
2-5A-dependent ribonuclease	Q05921	-1.18861	-18.9193	0.115507	1.02637	1.12177	-0.115507
26S proteasome non-ATPase regulatory subunit 1	Q3TXS7	-0.239538	-1.04892	-1.17783	0.23954	0.443542	0.284225
26S proteasome non-ATPase regulatory subunit 10	Q9Z2X2	-0.618481	-1.37394	-19.8505	0.708553	0.618479	2.24665
26S proteasome non-ATPase regulatory subunit 11	Q8BG32	-0.515888	-0.994404	-0.691793	0.515886	1.84435	0.598862
26S proteasome non-ATPase regulatory subunit 12	Q9D8W5	-1.53142	1.27619	-1.13253	0.340549	1.44635	-0.340548
26S proteasome non-ATPase regulatory subunit 13	Q9WVJ2	-1.93748	-0.372942	-0.804432	0.532751	0.739765	0.372942
26S proteasome non-ATPase regulatory subunit 14	O35593	-0.746969	-0.944237	-0.579899	0.644726	0.745398	0.579899
26S proteasome non-ATPase regulatory subunit 2	Q8VDM4	-0.558311	-0.43782	-0.28327	0.305277	0.685934	0.283272
26S proteasome non-ATPase regulatory subunit 3	P14685	-0.316359	-0.359112	-0.774231	0.404125	0.484957	0.316357
26S proteasome non-ATPase regulatory subunit 4	O35226	-1.03187	-0.598007	-0.469549	0.553841	0.469549	0.53092
26S proteasome non-ATPase regulatory subunit 5	Q8BJY1	-0.120056	-0.980295	-0.231718	1.07172	0.120058	0.997194
26S proteasome non-ATPase regulatory subunit 6	Q99JI4	-0.225575	-0.134741	-1.71114	0.242838	0.134741	0.153473
26S proteasome non-ATPase regulatory subunit 7	P26516	-0.478096	-0.507925	-0.355207	0.355209	0.784519	0.384396
26S proteasome non-ATPase regulatory subunit 8	Q9CX56	-0.75412	-0.574936	-0.819098	0.74225	0.574936	0.812595
26S proteasome non-ATPase regulatory subunit 9	Q9CR00	-0.159985	-0.137985	-1.13581	0.158998	0.137985	1.06743
26S proteasome regulatory subunit 10B	P62334	-0.622864	-1.08382	-0.0986614	0.0986595	0.32897	0.290409
26S proteasome regulatory subunit 4	P62192	-0.269211	-0.31587	-0.259651	0.609842	0.259651	0.382092
26S proteasome regulatory subunit 6A	O88685	-0.365438	-0.655107	-0.553846	0.515265	0.365438	0.7638
26S proteasome regulatory subunit 6B	P54775	-0.256022	-0.741657	-0.477776	0.256022	0.479015	0.344204
26S proteasome regulatory subunit 7	P46471	-0.723127	-0.771292	-0.609152	0.60915	0.785276	0.810473
26S proteasome regulatory subunit 8	P62196	-0.602079	-0.282936	-0.425961	0.282936	0.617817	0.949461
28 kDa heat- and acid-stable phosphoprotein	Q3UHX2	-0.603397	-0.684044	-0.680693	0.603397	0.775522	1.2564
28S ribosomal protein S23, mitochondrial	Q8VE22	-0.8099	-0.512915	-19.5622	1.26207	0.512917	0.960262
28S ribosomal protein S27, mitochondrial	Q8BK72	0.0715027	-19.0048	0.048933	0.52655	-0.0489349	-0.437429
28S ribosomal protein S31, mitochondrial	Q61733	-0.0378361	-0.561771	0.037838	1.29738	-0.2117	2.04617
28S ribosomal protein S34, mitochondrial	Q9JIK9	-0.778168	-0.392542	-1.20612	0.697428	0.39254	0.933779
28S ribosomal protein S36, mitochondrial	Q9CQX8	-9.15648	-9.15648	-9.15648	9.15648	10.6514	9.80022
28S ribosomal protein S5, mitochondrial	Q99N87	-0.223774	-20.8278	0.223776	-0.237852	0.908875	1.00593
2-amino-3-ketobutyrate coenzyme A ligase, mitochondrial	O88986	0.748714	0.854511	1.23811	-0.855392	-1.08375	-0.748713
2-aminoethanethiol dioxygenase	Q6PDY2	0.528793	0.819052	0.315851	-0.628868	-0.315853	-1.07034
2-iminobutanoate/2-iminopropanoate deaminase	P52760	-0.207626	-0.101866	-0.14418	0.378094	0.148327	0.101866
2-oxoglutarate dehydrogenase, mitochondrial	Q60597	-0.644974	-0.446083	-1.09723	0.446083	0.637697	0.746073
2-oxoisovalerate dehydrogenase subunit alpha, mitochondrial	P50136	-1.8032	-0.327227	-1.72336	0.740345	0.327229	0.494627
2-oxoisovalerate dehydrogenase subunit beta, mitochondrial	Q6P3A8	-0.203039	0.0978813	0.197956	-0.138342	0.942781	-0.0978794
3'(2'),5'-bisphosphate nucleotidase 1	Q9Z0S1	-0.0245934	0.171675	0.160618	-0.241379	-0.102997	0.0245934
39S ribosomal protein L1, mitochondrial	Q99N96	-0.870613	-0.718027	-18.255	0.718027	1.81265	1.06203
39S ribosomal protein L11, mitochondrial	Q9CQF0	0.274179	0.151777	-0.151775	-2.0444	-2.16131	0.759556
39S ribosomal protein L12, mitochondrial	Q9DB15	-0.6805	-1.65762	0.214256	0.372446	0.00323486	-0.00323677
39S ribosomal protein L16, mitochondrial	Q99N93	-19.4887	-19.4887	-0.43115	0.431149	0.44718	0.485683
39S ribosomal protein L17, mitochondrial	Q9D8P4	-18.9962	-0.171881	-18.9962	0.920734	0.780573	0.171881
39S ribosomal protein L37, mitochondrial	Q921S7	-0.8913	-1.93085	0.520597	1.5786	-0.520597	1.67987
39S ribosomal protein L39, mitochondrial	Q9JKF7	-20.092	-20.092	-0.306498	0.385304	0.894026	0.306498
39S ribosomal protein L4, mitochondrial	Q9DCU6	-0.0205956	0.0205936	-1.62632	0.927053	0.803371	-0.471998
39S ribosomal protein L41, mitochondrial	Q9CQN7	-9.48969	-9.48969	-9.48969	9.48969	9.68503	9.65545
39S ribosomal protein L43, mitochondrial	Q99N89	-10.1595	-10.1595	-10.1595	10.1595	11.8699	11.8317
39S ribosomal protein L46, mitochondrial	Q9EQI8	-0.617209	-0.256031	-0.432837	0.997719	0.256031	0.372276
39S ribosomal protein L49, mitochondrial	Q9CQ40	-0.851231	-18.1251	-0.638002	1.01092	0.638002	0.725338
39S ribosomal protein L50, mitochondrial	Q8VDT9	-9.37474	-9.37474	-9.37474	9.88027	9.37474	10.3946
39S ribosomal protein L9, mitochondrial	Q99N94	-8.84149	-8.84149	-8.84149	8.92608	8.84149	8.89179
3-hydroxyacyl-CoA dehydrogenase type-2	O08756	-0.553432	-0.474451	-0.354851	0.587843	0.455702	0.354851
3-hydroxyanthranilate 3,4-dioxygenase	Q78JT3	-1.26938	0.518189	-1.3475	0.975105	-0.0484238	0.0484257
3-hydroxyisobutyrate dehydrogenase, mitochondrial	Q99L13	-0.355753	-0.568872	-0.105249	0.33095	0.105247	0.110435
3-hydroxyisobutyryl-CoA hydrolase, mitochondrial	Q8QZS1	-1.66871	-0.105295	-0.550428	0.279856	0.105293	1.09372
3-ketoacyl-CoA thiolase A, peroxisomal	Q921H8	-0.616787	-0.762949	-0.412012	0.650827	0.550112	0.41201
3-ketoacyl-CoA thiolase, mitochondrial	Q8BWT1	0.0211792	-0.199974	-0.613998	0.72583	-0.0211811	0.904163
3-mercaptopyruvate sulfurtransferase	Q99J99	-0.552706	-0.583601	-2.06697	0.568592	0.552704	0.567137
3-oxoacyl-[acyl-carrier-protein] synthase, mitochondrial	Q9D404	9.30112	9.31096	9.103	-9.103	-9.103	-9.103
40S ribosomal protein S10	P63325	0.0274086	-0.0274086	-0.451422	0.791592	0.90007	-0.230709
40S ribosomal protein S11	P62281	-0.446291	-0.235352	-0.6836	0.409798	0.299404	0.235352
40S ribosomal protein S12	P63323	-0.469631	-0.480663	-1.43163	0.469631	0.664906	0.556566
40S ribosomal protein S13	P62301	-0.494022	-0.186275	0.135416	-0.100084	0.996288	0.100082
40S ribosomal protein S14	P62264	-0.995604	0.0178432	-0.284586	-0.0178452	0.940676	0.844923
40S ribosomal protein S15	P62843	-1.09946	-1.25307	-0.20521	0.954073	0.20521	0.39555
40S ribosomal protein S15a	P62245	-0.120846	-0.673693	-0.320019	0.564308	0.80496	0.120846
40S ribosomal protein S16	P14131	0.0056839	-0.876583	0.044939	-0.0056839	0.0134945	-0.126598
40S ribosomal protein S17	P63276	-0.202255	-0.107294	-0.38168	0.756166	0.107294	1.034
40S ribosomal protein S18	P62270	0.1257	-0.378765	0.00294304	0.351803	-0.0376873	-0.00294304
40S ribosomal protein S19	Q9CZX8	-0.366459	0.0362797	0.497179	-0.0362778	-0.185043	0.0419979
40S ribosomal protein S2	P25444	-0.437395	-0.380346	-0.350092	0.900459	0.350092	0.384346
40S ribosomal protein S20	P60867	-0.505228	-1.3153	0.282784	-0.282784	0.997973	1.12963
40S ribosomal protein S21	Q9CQR2	-0.06077	-0.102922	0.0383759	-0.0383778	0.720467	0.265654
40S ribosomal protein S23	P62267	-0.0184708	0.0184727	-0.0188885	-0.0775681	1.24017	0.899321
40S ribosomal protein S24	P62849	-0.469023	-0.435982	-0.72283	0.688208	0.435984	0.587599
40S ribosomal protein S25	P62852	-0.0513248	-0.111311	-0.805399	0.501095	0.127594	0.0513229
40S ribosomal protein S26	P62855	-0.182205	-0.226898	-0.446146	0.182205	0.255566	0.278528
40S ribosomal protein S27	Q6ZWU9	-1.48382	-0.311249	-22.5878	0.340464	0.311247	0.540543
40S ribosomal protein S28	P62858	-0.224131	-0.336081	-0.353235	0.224131	0.287579	1.32084
40S ribosomal protein S29	P62274	0.368631	0.109486	-0.536106	0.335922	-0.109486	-0.20195
40S ribosomal protein S3	P62908	-0.365499	-0.547562	-0.557829	0.392559	0.365501	0.40225
40S ribosomal protein S3a	P97351	-0.41324	0.0682507	-0.0682507	-0.787292	0.264994	0.299299
40S ribosomal protein S4, X isoform	P62702	-0.240383	-0.26701	-0.103989	0.267408	0.609735	0.103989
40S ribosomal protein S5	P97461	-0.0202045	-0.426529	0.0202045	-0.037281	0.242073	0.0731392
40S ribosomal protein S6	P62754	-0.477453	-0.327969	-0.469984	0.738947	0.32797	0.52099
40S ribosomal protein S7	P62082	-1.4908	-0.368237	-0.89122	1.13978	0.368238	1.45175
40S ribosomal protein S8	P62242	-0.450268	-0.289602	-0.278973	0.338943	0.833147	0.278973
40S ribosomal protein S9	Q6ZWN5	-0.282446	-0.411051	-0.329145	0.406898	0.282446	0.369654
40S ribosomal protein SA	P14206	-0.863821	-0.205544	-0.413883	0.278309	0.205542	0.244825
4-aminobutyrate aminotransferase, mitochondrial	P61922	0.0620174	0.332909	0.0179863	-0.289705	-0.0179863	-0.278072
4F2 cell-surface antigen heavy chain	P10852	0.201681	0.398851	0.49898	-0.232727	-0.343567	-0.201679
4-trimethylaminobutyraldehyde dehydrogenase	Q9JLJ2	-0.226397	0.0146999	-0.0546703	0.0135956	0.281837	-0.0135975
5'(3')-deoxyribonucleotidase, cytosolic type	Q9JM14	-0.631346	-0.28879	-0.936581	1.40562	0.288788	0.445055
5'-3' exoribonuclease 1	P97789	-0.276852	-1.75093	-0.431372	1.66429	1.55297	0.27685
5'-3' exoribonuclease 2	Q9DBR1	-0.347399	-0.623333	-0.401756	0.347399	0.51956	0.569618
55 kDa erythrocyte membrane protein	P70290	-0.730152	-0.821699	-0.563545	0.690216	0.563543	0.767794
5-aminolevulinate synthase, erythroid-specific, mitochondrial	P08680	-10.313	-10.313	-10.313	10.313	11.1703	10.9253
5'-AMP-activated protein kinase catalytic subunit alpha-1	Q5EG47	0.435064	0.346405	-0.136425	-1.45242	-0.0999317	0.0999317
5'-AMP-activated protein kinase subunit gamma-1	O54950	-1.12379	-0.490154	-0.554926	0.490156	1.1582	0.529209
5-formyltetrahydrofolate cyclo-ligase	Q9D110	0.0809498	-0.0809498	0.170107	-18.6617	0.316406	-18.6617
5'-nucleotidase	Q61503	-0.962122	0.0478764	-0.0478783	0.647261	0.874622	-0.453316
5'-nucleotidase domain-containing protein 1	Q8C5P5	-9.12806	-9.12806	-9.12806	11.0335	10.9575	9.12806
5-oxoprolinase	Q8K010	-2.75752	-0.108711	1.42288	-0.770897	0.108711	1.56749
5-phosphohydroxy-L-lysine phospho-lyase	Q8R1K4	-0.342127	-0.546928	0.342129	-18.8484	0.482662	0.428783
60S acidic ribosomal protein P0	P14869	-0.351526	-0.354315	-0.830709	0.351526	0.388552	0.533949
60S acidic ribosomal protein P1	P47955	-0.523676	0.321377	0.26602	0.262413	-0.262413	-1.12309
60S acidic ribosomal protein P2	P99027	-0.455776	0.178085	-0.0461502	0.0461483	-0.066618	0.284979
60S ribosomal export protein NMD3	Q99L48	-9.20686	-9.20686	-9.20686	9.49131	9.20686	10.0763
60S ribosomal protein L10	Q6ZWV3	-0.659126	-0.212465	-0.416811	0.212465	0.569992	0.417269
60S ribosomal protein L10a	P53026	-0.114464	-0.585318	-0.12706	0.413425	0.208744	0.114464
60S ribosomal protein L11	Q9CXW4	-1.09912	-0.467264	-0.172201	0.172203	0.382776	0.468273
60S ribosomal protein L12	P35979	0.109077	-1.00721	0.042057	-0.0420551	0.637409	-0.0629425
60S ribosomal protein L13	P47963	-0.469589	-0.245453	-0.431267	0.334785	0.245453	0.294952
60S ribosomal protein L13a	P19253	-1.04394	-0.31912	0.0348969	-0.0348949	0.754255	0.215694
60S ribosomal protein L14	Q9CR57	-0.540491	-0.705833	-0.640299	0.540493	0.615051	1.19378
60S ribosomal protein L15	Q9CZM2	-0.0441952	-0.141758	0.222349	0.33255	-0.337742	0.0441952
60S ribosomal protein L17	Q9CPR4	-0.0226593	-0.212473	0.0226593	0.888145	-0.0690613	1.07734
60S ribosomal protein L18	P35980	-0.386942	-0.550138	-0.562113	0.591387	0.386944	0.460848
60S ribosomal protein L18a	P62717	-0.27389	-0.315079	-0.256746	0.312542	0.540003	0.256748
60S ribosomal protein L19	P84099	-0.070446	-0.603306	-0.152056	0.327484	0.493658	0.070446
60S ribosomal protein L21	O09167	0.403868	-1.11583	-0.389866	-0.319803	0.319805	0.378149
60S ribosomal protein L22	P67984	-0.359535	-0.286053	-0.239719	0.239719	0.488628	0.421858
60S ribosomal protein L22-like 1	Q9D7S7	0.0568695	0.906792	-0.0568676	-0.219986	-0.978144	1.08418
60S ribosomal protein L23	P62830	-0.233986	-0.304472	-0.737474	0.694797	0.812334	0.233988
60S ribosomal protein L23a	P62751	-0.32653	-0.400698	-0.417248	0.735964	0.32653	0.538107
60S ribosomal protein L24	Q8BP67	-0.883581	-0.471737	-0.439398	0.579275	0.439398	0.582527
60S ribosomal protein L26	P61255	-0.31258	0.0706463	-0.0706463	-0.205753	0.395065	0.519672
60S ribosomal protein L27	P61358	-0.379601	-0.543529	-0.280003	0.352715	0.291227	0.280001
60S ribosomal protein L27a	P14115	-0.280607	-0.210251	-0.250013	0.721989	0.577196	0.210251
60S ribosomal protein L28	P41105	-0.0770855	-0.120518	0.0770874	1.11663	-0.500582	1.0024
60S ribosomal protein L29	P47915	0.565184	-0.0264873	0.00660706	-0.40192	-0.00660706	0.715118
60S ribosomal protein L3	P27659	-0.129749	-0.155991	-0.340546	0.13924	0.308029	0.129751
60S ribosomal protein L30	P62889	-0.105042	-0.461168	-0.326382	0.122858	0.105042	0.251295
60S ribosomal protein L31	P62900	-0.501759	-0.341282	-0.470486	0.42387	0.363503	0.34128
60S ribosomal protein L32	P62911	-0.41745	-0.164	-1.27491	0.164	0.652622	0.392765
60S ribosomal protein L34	Q9D1R9	-0.815727	-0.507952	-0.486456	0.486456	0.648048	0.639641
60S ribosomal protein L35	Q6ZWV7	0.00738335	-0.572197	0.0284061	-0.033699	0.253666	-0.00738144
60S ribosomal protein L35a	O55142	-0.0828648	-0.456322	-0.474031	0.242149	0.0828648	0.398996
60S ribosomal protein L36	P47964	-0.163136	-0.244011	-0.643177	0.163136	0.239571	0.38059
60S ribosomal protein L36a	P83882	-0.239321	-0.861584	-0.119682	0.856813	0.896418	0.119682
60S ribosomal protein L37	Q9D823	0.19302	-0.180828	0.180828	-0.220543	-0.199375	0.348883
60S ribosomal protein L37a	P61514	-0.799929	-0.114464	-0.61549	0.114466	0.129911	0.519001
60S ribosomal protein L38	Q9JJI8	-0.454079	0.0158939	-0.468611	-0.015892	0.959446	0.754108
60S ribosomal protein L5	P47962	-0.231531	-0.528149	-0.267109	0.292946	0.526777	0.231531
60S ribosomal protein L6	P47911	-0.40176	-0.331152	-0.352535	0.476635	0.352179	0.331152
60S ribosomal protein L7	P14148	-0.285511	-0.320711	-0.359205	0.285511	0.752754	0.397726
60S ribosomal protein L7a	P12970	-0.479118	-0.700523	-0.319782	0.599689	0.323235	0.319782
60S ribosomal protein L7-like 1	Q9D8M4	-18.7907	-18.7907	-0.0526733	0.0526714	1.38058	1.18521
60S ribosomal protein L8	P62918	-0.339216	0.00844574	-0.179369	0.046032	-0.00844574	0.0906048
60S ribosomal protein L9	P51410	-1.02075	-0.271202	-0.670527	1.10705	1.07423	0.271204
6-phosphofructo-2-kinase/fructose-2,6-bisphosphatase 2	P70265	-0.341017	-17.5898	-17.5898	0.341019	2.27773	2.38243
6-phosphogluconate dehydrogenase, decarboxylating	Q9DCD0	-0.188028	-0.0548553	-0.108643	0.375269	0.19323	0.0548553
6-phosphogluconolactonase	Q9CQ60	-0.314674	-0.287836	-0.547409	0.287836	0.77421	0.552715
6-pyruvoyl tetrahydrobiopterin synthase	Q9R1Z7	-0.256519	-0.167988	-0.115908	0.178122	0.172901	0.115908
7-methylguanosine phosphate-specific 5'-nucleotidase	Q3UFY7	-1.71012	-0.30685	-0.349592	0.306852	0.475029	0.475439
ABI gene family member 3	Q8BYZ1	-0.0559101	-0.519947	-0.22546	0.0559101	1.25386	1.20251
Abl interactor 1	Q8CBW3	-1.4882	-0.507412	-0.386564	0.817427	0.386562	0.861343
Abnormal spindle-like microcephaly-associated protein homolog	Q8CJ27	0.567142	0.226051	-1.17785	-0.869402	-0.226051	1.0211
Acetoacetyl-CoA synthetase	Q9D2R0	-19.2038	-19.2038	-0.95491	0.975943	1.08357	0.954912
Acetolactate synthase-like protein	Q8BU33	-0.473495	-0.166845	-0.158094	0.423439	0.766209	0.158094
Acetyl-CoA acetyltransferase, cytosolic	Q8CAY6	-0.378269	-0.309044	-0.505585	0.484079	0.927694	0.309044
Acetyl-CoA acetyltransferase, mitochondrial	Q8QZT1	-0.452284	-0.563206	-1.14487	0.929506	0.452284	0.601555
Acetyl-CoA carboxylase 1	Q5SWU9	-0.123108	-2.1761	0.123108	-0.875204	0.217524	0.583605
Acetyl-coenzyme A synthetase 2-like, mitochondrial	Q99NB1	-1.11872	-1.11653	-0.814827	1.13079	0.814827	1.56337
Acetyl-coenzyme A synthetase, cytoplasmic	Q9QXG4	-2.57955	-19.3637	-0.251114	0.251116	1.25229	0.549456
Acid ceramidase	Q9WV54	0.254526	0.321415	0.328653	-0.410715	-0.254526	-0.352282
Acid sphingomyelinase-like phosphodiesterase 3a	P70158	0.167664	-1.96395	-0.167664	2.26744	3.46331	-1.57666
Acidic fibroblast growth factor intracellular-binding protein	Q9JI19	-9.09219	-9.09219	-9.09219	9.76498	9.24387	9.09219
Acidic leucine-rich nuclear phosphoprotein 32 family member A	O35381	-0.572945	-0.399454	-0.143126	0.143127	0.27494	0.815748
Acidic leucine-rich nuclear phosphoprotein 32 family member B	Q9EST5	-0.644037	-0.789185	-0.519873	0.541359	0.519871	0.648382
Acidic leucine-rich nuclear phosphoprotein 32 family member E	P97822	-0.707323	-0.404217	-0.0861015	0.0861015	0.47114	0.350023
Actin-binding LIM protein 1	Q8K4G5	-18.4711	-18.4711	-0.483818	0.580894	1.07865	0.483818
Actin-like protein 6A	Q9Z2N8	-0.977804	-0.701702	-0.639074	0.699026	0.65889	0.639074
Actin-related protein 10	Q9QZB7	-0.986483	-0.985704	-0.144167	0.144167	0.605219	0.550608
Actin-related protein 2/3 complex subunit 1A	Q9R0Q6	-0.350029	-2.19249	-2.01537	0.350027	0.969328	0.475441
Actin-related protein 2/3 complex subunit 1B	Q9WV32	-0.741222	-0.482006	-1.08541	0.482004	0.604605	0.594965
Actin-related protein 2/3 complex subunit 2	Q9CVB6	-0.172377	-0.491783	-0.107706	0.107704	0.789772	0.980717
Actin-related protein 2/3 complex subunit 3	Q9JM76	-0.0989857	-0.0950756	-0.1485	0.19368	0.0950737	0.273113
Actin-related protein 2/3 complex subunit 4	P59999	-0.557528	-0.298193	-0.455219	0.442268	0.298195	0.558205
Actin-related protein 2/3 complex subunit 5	Q9CPW4	0.00790978	-0.107941	0.0182304	-0.10676	-0.00790787	0.440834
Actin-related protein 2/3 complex subunit 5-like protein	Q9D898	-0.261808	-0.069767	0.0076046	-0.00760651	0.773972	0.465927
Actin-related protein 3	Q99JY9	-0.369181	-1.02882	-0.756313	0.483564	0.417709	0.369181
Activated RNA polymerase II transcriptional coactivator p15	P11031	-0.659155	-0.525234	-0.662457	0.525236	0.914106	0.805246
Activating signal cointegrator 1	Q9QXN3	-0.02598	-19.2581	0.201586	0.0259781	-0.0485592	0.914984
Activating signal cointegrator 1 complex subunit 3	E9PZJ8	-20.5534	-20.5534	0.790407	0.456705	-0.125305	0.125305
Activating transcription factor 7-interacting protein 1	Q7TT18	-9.8544	-9.8544	-9.8544	10.7874	9.86312	9.8544
Activator of 90 kDa heat shock protein ATPase homolog 1	Q8BK64	-1.03642	-1.6715	-0.729189	0.834871	1.01063	0.729189
Active breakpoint cluster region-related protein	Q5SSL4	0.313879	-0.200861	-0.799107	0.200859	-0.211319	0.706882
Activity-dependent neuroprotector homeobox protein	Q9Z103	-18.4477	0.487097	-18.4477	0.102186	0.554834	-0.102188
Acyl carrier protein, mitochondrial	Q9CR21	-3.07611	-0.758509	-0.185802	0.185802	1.30435	0.909618
Acylamino-acid-releasing enzyme	Q8R146	-0.308296	-0.353699	-0.435846	0.769518	0.778233	0.308294
Acylcarnitine hydrolase	Q91WG0	-19.0329	-19.0329	-1.45325	1.54854	2.77365	1.45325
Acyl-CoA dehydrogenase family member 10	Q8K370	-0.252419	-1.48377	1.38294	0.25242	2.79516	-1.54088
Acyl-CoA dehydrogenase family member 9, mitochondrial	Q8JZN5	-0.487001	-0.494398	0.473886	0.319988	0.0982723	-0.0982723
Acyl-CoA synthetase family member 2, mitochondrial	Q8VCW8	-0.647417	-0.359077	-0.580917	0.359077	0.470461	0.415884
Acyl-CoA-binding protein	P31786	-1.63937	-1.43424	0.133057	0.850054	0.25024	-0.133057
Acyl-coenzyme A thioesterase 13	Q9CQR4	0.179298	-0.783983	0.342709	-0.179296	0.274572	-0.760136
Acyl-coenzyme A thioesterase 2, mitochondrial	Q9QYR9	0.0895309	-0.0957813	0.166708	0.0848084	-0.0848084	-0.22205
Acyl-coenzyme A thioesterase 5	Q6Q2Z6	-10.1247	-10.1247	-10.1247	10.1247	10.6705	10.8211
Acyl-coenzyme A thioesterase 9, mitochondrial	Q9R0X4	0.000268936	-0.241625	-0.000270844	0.814608	-0.560005	0.72533
Acylglycerol kinase, mitochondrial	Q9ESW4	-1.7559	-0.296652	-1.26534	0.516327	0.296654	0.668503
Acylphosphatase-1	P56376	-0.872717	-0.841021	-0.911152	0.843344	0.841019	0.900927
Acyl-protein thioesterase 1	P97823	0.01367	-0.0136719	-2.54332	0.651722	-0.734491	0.485432
Acyl-protein thioesterase 2	Q9WTL7	-0.718527	-0.540287	-0.673252	0.540287	0.567812	0.685453
Acylpyruvase FAHD1, mitochondrial	Q8R0F8	-0.736713	-0.475132	-0.662781	0.565996	0.475132	0.490225
Adapter molecule crk	Q64010	-0.179976	-2.07174	0.179976	0.878469	0.336254	-0.959774
Adaptin ear-binding coat-associated protein 2	Q9D1J1	-0.0747585	0.00316048	-0.987062	-0.00316048	0.768129	1.16625
Adenine phosphoribosyltransferase	P08030	0.0183163	0.342623	0.216692	-0.814737	-0.178745	-0.0183163
Adenosine deaminase	P03958	0.227268	0.291044	0.0577145	-0.383411	-0.0577145	-0.347456
Adenosine deaminase-like protein	Q80SY6	-9.43555	-9.43555	-9.43555	10.9297	10.5498	9.43555
Adenosine kinase	P55264	0.0279617	0.431187	-0.0279617	-0.171692	-0.167166	0.281231
Adenylate cyclase type 1	O88444	-22.8451	0.670696	-22.8451	-0.670698	0.931696	1.04571
Adenylate kinase 2, mitochondrial	Q9WTP6	0.024826	-0.0376644	-0.024826	-0.11021	0.0517788	0.0289841
Adenylate kinase isoenzyme 1	Q9R0Y5	-0.936892	-0.166323	-0.128414	0.622139	0.131918	0.128412
Adenylosuccinate lyase	P54822	-0.729034	-0.531982	-0.552513	0.636623	0.53198	0.850292
Adenylosuccinate synthetase isozyme 1	P28650	-0.212086	-0.534769	-1.12061	0.268175	0.28157	0.212086
Adenylosuccinate synthetase isozyme 2	P46664	-0.28368	-0.478041	-0.423452	0.28368	0.302921	0.774069
Adenylyltransferase and sulfurtransferase MOCS3	A2BDX3	-0.882965	-2.48194	-3.23413	1.38673	0.932877	0.882963
Adipocyte plasma membrane-associated protein	Q9D7N9	-0.160503	-1.04819	-0.809696	0.582876	0.249676	0.160501
ADP/ATP translocase 1	P48962	-0.0960655	0.0960655	-0.649847	0.524492	-0.191658	0.542841
ADP/ATP translocase 2	P51881	-0.274569	-0.147848	-0.109314	0.395685	0.180124	0.109314
ADP-dependent glucokinase	Q8VDL4	-0.753418	0.0799828	-1.11484	0.652359	-0.0799809	1.11731
ADP-ribose pyrophosphatase, mitochondrial	Q8BVU5	-0.250868	-0.11079	0.110788	1.72449	0.322557	-0.231602
ADP-ribosyl cyclase/cyclic ADP-ribose hydrolase 1	P56528	-0.532978	-1.41922	-0.792406	0.532976	0.932001	0.711332
ADP-ribosyl cyclase/cyclic ADP-ribose hydrolase 2	Q64277	-0.857485	-1.30166	-0.510836	0.510838	0.575661	0.680826
ADP-ribosylation factor 3	P61205	-0.579403	-0.446451	-0.376808	0.767685	0.580355	0.376806
ADP-ribosylation factor 4	P61750	-0.041357	0.041357	-0.136864	1.16504	1.28091	-0.115877
ADP-ribosylation factor 5	P84084	-12.2008	-12.2008	-12.2008	12.845	12.574	12.2008
ADP-ribosylation factor 6	P62331	-0.248554	-0.100441	-0.864986	0.100439	1.02681	0.496843
ADP-ribosylation factor GTPase-activating protein 2	Q99K28	-0.123375	-0.517979	-0.145348	0.224676	0.154116	0.123375
ADP-ribosylation factor GTPase-activating protein 3	Q9D8S3	-0.212074	0.111977	-0.111979	0.977043	0.149912	-18.2042
ADP-ribosylation factor-binding protein GGA1	Q8R0H9	-0.25905	-0.621723	-0.44549	0.25905	1.8015	1.95684
ADP-ribosylation factor-binding protein GGA2	Q6P5E6	-0.00712395	0.00712395	0.613482	1.07507	-20.3717	-20.3717
ADP-ribosylation factor-binding protein GGA3	Q8BMI3	-20.6625	-20.6625	-0.04813	0.04813	0.954664	0.381662
ADP-ribosylation factor-like protein 1	P61211	-0.272564	-0.756264	0.272562	-0.295073	0.543871	0.883274
ADP-ribosylation factor-like protein 2	Q9D0J4	-1.44985	-20.4409	-0.136726	2.37166	0.358637	0.136726
ADP-ribosylation factor-like protein 3	Q9WUL7	-0.419367	-0.644958	-0.838429	0.44519	0.419365	0.943525
ADP-ribosylation factor-like protein 6-interacting protein 1	Q9JKW0	0.00504112	0.16654	-0.597986	-0.692192	-0.00504303	0.106682
ADP-ribosylation factor-like protein 8A	Q8VEH3	1.12468	1.10977	-0.0652447	0.0652466	-0.158922	-0.198757
ADP-ribosylation factor-like protein 8B	Q9CQW2	1.08701	1.00611	-0.0601692	0.0601673	-0.183985	-0.291456
ADP-sugar pyrophosphatase	Q9JKX6	-0.570513	-0.494993	-21.4832	0.842808	0.853491	0.494995
Adrenodoxin, mitochondrial	P46656	-2.48727	0.0808067	0.0511227	-0.0421639	-20.6655	0.0421658
Afamin	O89020	-0.133041	0.133041	-0.239382	-0.212681	1.31304	2.76431
AFG3-like protein 2	Q8JZQ2	-0.877708	-0.550739	-1.23415	0.731054	0.550739	0.829449
Aflatoxin B1 aldehyde reductase member 2	Q8CG76	-0.0141373	-0.493168	-1.85143	0.0141373	1.28586	0.974623
Agrin	A2ASQ1	-1.51862	-0.124495	2.41621	-1.22098	2.60135	0.124495
AH receptor-interacting protein	O08915	-0.287596	-1.1528	-0.551033	0.287596	1.07095	1.04746
A-kinase anchor protein 12	Q9WTQ5	-0.166021	0.102634	-0.246029	0.24823	0.252472	-0.102633
A-kinase anchor protein 13	E9Q394	2.36054	0.253967	-20.2294	-0.253965	0.899158	-0.773603
A-kinase anchor protein 8	Q9DBR0	-0.348268	-0.372707	-2.09734	0.564764	0.348268	1.11736
A-kinase anchor protein 9	Q70FJ1	0.0479126	-0.0479126	-0.168211	0.161161	0.651772	-0.0566845
Aladin	P58742	-1.47256	-0.0261135	0.0261135	1.18876	-0.889017	1.15165
Alanine aminotransferase 1	Q8QZR5	2.41429	2.95162	0.239428	-1.35877	-0.239426	-20.0127
Alanine--tRNA ligase, cytoplasmic	Q8BGQ7	-0.252043	-1.00636	-1.63696	0.601225	0.650043	0.252043
Alanyl-tRNA editing protein Aarsd1	Q3THG9	-1.12352	0.201769	-0.201769	0.39706	0.317551	-0.448023
Alcohol dehydrogenase [NADP(+)]	Q9JII6	-0.676912	0.378569	0.257298	0.0413208	-0.0413189	-0.0617619
Alcohol dehydrogenase 1	P00329	-0.368668	-0.486822	0.840958	0.581881	-0.57815	0.368668
Alcohol dehydrogenase class-3	P28474	-0.229725	-0.380611	0.0347157	-0.0347157	0.399256	0.11269
Aldehyde dehydrogenase family 16 member A1	Q571I9	-0.437931	-0.630745	-0.939013	0.437929	0.619236	0.537792
Aldehyde dehydrogenase family 3 member B1	Q80VQ0	0.102299	-0.102301	0.690783	0.233351	-0.404758	-0.656729
Aldehyde dehydrogenase X, mitochondrial	Q9CZS1	-0.0425415	0.0425415	-0.871555	1.04992	-0.279394	0.314133
Aldehyde dehydrogenase, cytosolic 1	O35945	-0.0299435	0.0299454	-1.10782	0.424782	-0.834175	0.0449314
Aldehyde dehydrogenase, mitochondrial	P47738	-0.207918	-0.212971	-0.130196	0.443831	0.130196	0.177469
Aldo-keto reductase family 1 member C13	Q8VC28	0.286837	-1.12392	0.0299282	-0.184652	-0.0299301	0.256819
Aldose 1-epimerase	Q8K157	10.6711	9.70552	10.1084	-9.70552	-9.70552	-9.70552
Aldose reductase	P45376	-0.00588608	-0.0612259	-0.0763302	0.00588608	0.580591	0.760527
Aldose reductase-related protein 1	P21300	-0.7139	0.755234	-0.45969	0.41074	0.406374	-0.406374
Aldose reductase-related protein 2	P45377	-0.364452	-0.218506	-0.0232277	0.482458	0.631447	0.0232296
Alkaline phosphatase, tissue-nonspecific isozyme	P09242	1.26772	-19.4461	-2.50184	-0.558268	1.17867	0.558268
Alkyldihydroxyacetonephosphate synthase, peroxisomal	Q8C0I1	-0.697056	-1.63928	-1.4776	0.697056	0.813341	1.64567
Allograft inflammatory factor 1	O70200	-0.0691128	-2.67851	-0.0332298	0.371571	0.373343	0.0332298
Allograft inflammatory factor 1-like	Q9EQX4	-18.7518	-0.0412254	-18.7518	2.02732	3.6125	0.0412273
Alpha-(1,6)-fucosyltransferase	Q9WTS2	2.63993	0.698393	-1.36813	-0.698391	-18.6257	0.963648
Alpha-1,3/1,6-mannosyltransferase ALG2	Q9DBE8	-0.147823	-0.961208	-1.06305	0.147823	1.2023	0.860413
Alpha-1,6-mannosyl-glycoprotein 2-beta-N-acetylglucosaminyltransferase	Q921V5	-0.252466	-20.0424	0.485115	0.252466	-0.270523	0.656582
Alpha-1-antitrypsin 1-2	P22599	-22.6876	-1.22377	-0.4923	0.492302	0.95882	1.45803
Alpha-1-antitrypsin 1-3	Q00896	-0.332684	-1.83143	-0.731546	0.332685	0.607185	1.46828
Alpha-2-antiplasmin	Q61247	-18.46	-18.46	-0.631411	3.07505	1.06174	0.631413
Alpha-2-HS-glycoprotein	P29699	-0.180656	0.199373	0.296263	-0.716055	-0.738146	0.180656
Alpha-2-macroglobulin receptor-associated protein	P55302	-0.432669	-0.538618	-0.444899	0.432669	0.470606	0.448395
Alpha-adducin	Q9QYC0	-1.04074	-0.842135	-1.24086	0.936382	0.842135	1.0128
Alpha-aminoadipic semialdehyde dehydrogenase	Q9DBF1	0.522911	0.391722	0.33411	-0.756582	-0.334112	-1.31568
Alpha-centractin	P61164	-0.352591	-0.159817	-0.0884609	0.0884609	0.720957	0.55759
Alpha-galactosidase A	P51569	1.65578	0.879055	1.32168	-19.5385	-0.879055	-1.85488
Alpha-hemoglobin-stabilizing protein	Q9CY02	-12.1142	-12.1142	-12.1142	12.1142	12.2563	12.7308
Alpha-ketoglutarate-dependent dioxygenase FTO	Q8BGW1	-0.458252	-0.522961	-0.517143	1.4831	0.45825	1.42406
Alpha-L-iduronidase	P48441	-9.23576	-9.23576	-9.23576	9.23576	9.84194	10.1
Alpha-mannosidase 2	P27046	-0.187243	-0.206095	-0.419022	0.187243	0.527	0.286949
Alpha-mannosidase 2C1	Q91W89	0.0853882	-0.504122	0.513287	-0.176458	-0.0853863	0.610821
Alpha-N-acetylgalactosaminidase	Q9QWR8	0.213339	0.368244	0.210632	-0.549419	-0.210632	-0.700941
Alpha-parvin	Q9EPC1	-0.356562	-0.0426979	-0.248278	0.355753	0.173738	0.042696
Alpha-soluble NSF attachment protein	Q9DB05	-0.240191	-0.0952435	-0.00233841	0.00234032	0.447638	0.690092
Alpha-taxilin	Q6PAM1	-2.70103	-20.8598	-0.026226	0.468628	0.0262241	0.614845
Alpha-tocopherol transfer protein-like	Q9D3D0	-19.0307	-0.332148	-2.1791	0.332146	1.25553	0.776417
Alstrom syndrome protein 1 homolog	Q8K4E0	-0.503986	0.362123	-1.66483	-0.126116	2.48877	0.126116
Amine oxidase [flavin-containing] A	Q64133	-1.10352	-1.06745	1.69252	0.0879459	0.0185871	-0.018589
Aminoacyl tRNA synthase complex-interacting multifunctional protein 1	P31230	-0.510664	-0.22901	-0.566233	0.509169	0.432808	0.229012
Aminoacyl tRNA synthase complex-interacting multifunctional protein 2	Q8R010	-0.431582	-0.326204	-0.800619	0.950649	0.326202	1.82691
Aminoacylase-1	Q99JW2	0.210163	-0.202419	0.075182	0.0914211	-0.07518	-0.194704
Aminopeptidase B	Q8VCT3	-0.21224	-0.691731	-0.566233	0.212242	0.27014	0.763613
Aminopeptidase N	P97449	0.930229	0.772078	0.936779	-0.909533	-0.772078	-0.909308
AMP deaminase 2	Q9DBT5	-0.176132	-1.06525	-0.665556	0.523586	0.176132	0.635786
AMP deaminase 3	O08739	-0.532524	-0.388567	-0.58555	0.388567	0.52898	0.560371
Amyloid beta A4 precursor protein-binding family B member 1-interacting protein	Q8R5A3	-1.35312	-1.04508	-0.781563	1.30752	1.05457	0.781563
Anamorsin	Q8WTY4	-0.32345	-1.74218	-19.5766	1.10577	0.641806	0.323452
Anaphase-promoting complex subunit 1	P53995	-9.3854	-9.3854	-9.3854	9.3854	13.2608	9.62761
Anaphase-promoting complex subunit 2	Q8BZQ7	-9.46458	-9.46458	-9.46458	9.78759	12.0957	9.46458
Anaphase-promoting complex subunit 4	Q91W96	-19.1165	-0.631779	-19.1165	0.631779	0.927113	2.90302
Anaphase-promoting complex subunit 5	Q8BTZ4	-10.0226	-10.0226	-10.0226	10.0235	10.0405	10.0226
Ancient ubiquitous protein 1	P70295	-0.439913	0.135319	-0.611183	-0.135319	0.966038	0.717642
Androglobin	G3UZ78	-22.4871	-22.4871	1.84892	0.273668	1.16921	-0.273666
Angiotensin-converting enzyme	P09470	-0.315823	0.545055	-0.118933	1.25571	0.118931	-21.0464
Anionic trypsin-2	P07146	0.630861	0.584839	0.394907	-2.00193	-0.394909	-0.416719
Ankycorbin	Q9EP71	-0.265539	-2.71939	0.265539	0.32806	-0.645348	0.651655
Ankyrin repeat and EF-hand domain-containing protein 1	Q9D2J7	10.5612	8.85314	11.0583	-8.85314	-8.85314	-8.85314
Ankyrin repeat and MYND domain-containing protein 2	Q3TPE9	-8.27385	-8.27385	-8.27385	8.27385	12.8357	12.9773
Ankyrin repeat and SOCS box protein 15	Q8VHS6	-0.916588	-1.01016	-0.328075	0.827974	0.328075	0.451492
Ankyrin repeat domain-containing protein 13A	Q80UP5	-0.965864	-0.490835	-0.685041	0.648428	0.490835	0.729721
Ankyrin repeat domain-containing protein 17	Q99NH0	-0.358519	-0.00429535	-0.230268	1.11804	0.060852	0.00429726
Ankyrin repeat domain-containing protein 26	Q811D2	0.0648575	-20.8033	-0.304512	0.794231	-0.0648575	1.00452
Ankyrin-3	G5E8K5	-21.4347	-21.4347	-0.050787	0.0507889	2.20167	1.43805
Annexin A1	P10107	0.044672	-0.0446739	0.0852966	-0.122387	0.324894	-0.115572
Annexin A11	P97384	-0.0643902	-0.57345	-0.0265579	0.317425	0.0265598	0.181845
Annexin A2	P07356	-0.109833	-0.244215	0.03302	0.189054	-0.0330181	0.0469227
Annexin A3	O35639	-0.0477562	0.0436058	0.368193	0.161663	-0.548441	-0.0436039
Annexin A4	P97429	0.249512	0.243155	0.38744	-0.322226	-0.366272	-0.243155
Annexin A5	P48036	0.0308685	0.144241	0.0159225	-0.0159225	-0.0515633	-0.137367
Annexin A7	Q07076	0.0154762	-0.335556	-0.135067	-0.0154762	0.0579605	0.0171642
Anoctamin-6	Q6P9J9	-0.645418	-0.405417	-0.500219	0.405415	0.502043	0.73823
Antigen peptide transporter 1	P21958	-0.44989	-1.16263	-1.40148	0.44989	0.679956	0.760582
Antigen peptide transporter 2	P36371	-0.691969	-0.612028	-1.05916	1.44024	0.736908	0.612028
Antigen-presenting glycoprotein CD1d1	P11609	-9.23472	-9.23472	-9.23472	11.3834	9.23472	11.4664
Antithrombin-III	P32261	-2.12892	-0.668146	-0.214375	0.373581	0.440523	0.214376
AP-1 complex subunit beta-1	O35643	-0.507032	-0.594503	-0.774488	0.637402	0.507034	0.736217
AP-1 complex subunit gamma-1	P22892	-0.414213	-0.66123	-0.518709	0.414213	0.590759	0.94697
AP-1 complex subunit gamma-like 2	O88512	-0.89856	-0.691481	-1.28335	0.691483	1.47926	1.58618
AP-1 complex subunit mu-1	P35585	0.0277767	0.0553951	-0.0277767	-0.0517368	-0.121002	0.223604
AP-2 complex subunit alpha-1	P17426	-0.675407	-0.579769	-0.326088	0.564983	0.704212	0.326088
AP-2 complex subunit alpha-2	P17427	-0.396664	-0.7036	-0.567474	0.396664	0.682867	0.457619
AP-2 complex subunit mu	P84091	-0.38158	0.101702	-0.397213	0.074379	-0.0743809	0.701183
AP-2 complex subunit sigma	P62743	-0.498299	-20.4262	-20.4262	0.498299	0.817961	0.778059
AP2-associated protein kinase 1	Q3UHJ0	-22.8092	-2.21568	-0.228359	0.336525	0.404718	0.228359
AP-3 complex subunit beta-1	Q9Z1T1	-0.458797	-0.0909748	-1.72217	0.127676	0.0909729	0.36079
AP-3 complex subunit delta-1	O54774	-0.765507	-0.15694	-1.01689	0.15694	0.29463	1.23254
AP-3 complex subunit mu-1	Q9JKC8	-1.8982	-0.572098	-0.223534	0.226086	0.223534	0.430595
AP-3 complex subunit mu-2	Q8R2R9	-10.0702	-10.0702	-10.0702	10.0702	10.5468	10.9
AP-4 complex subunit epsilon-1	Q80V94	-18.5377	-18.5377	1.32769	0.853821	1.06075	-0.853823
Apolipoprotein A-I	Q00623	-0.172482	-0.372999	-0.14682	0.14682	0.611252	0.173254
Apolipoprotein A-IV	P06728	0.404947	0.366308	0.270121	-0.528244	-0.270119	-0.672827
Apolipoprotein B receptor	Q8VBT6	-0.5294	-0.768694	-0.17606	0.338625	0.176062	0.906992
Apolipoprotein B-100	E9Q414	-0.515968	0.515968	1.59525	-1.21004	-1.24373	1.79481
Apolipoprotein C-III	P33622	0.696646	-18.5822	-18.5822	1.29462	0.146652	-0.146654
Apolipoprotein D	P51910	9.4893	9.76523	9.41	-9.41	-9.41	-9.41
Apolipoprotein E	P08226	0.921156	0.913527	0.559963	-1.88427	-1.88978	-0.559961
Apoptosis inhibitor 5	O35841	-0.959745	-0.511322	-0.85392	0.780857	0.631365	0.51132
Apoptosis regulator BAX	Q07813	-0.235964	-0.181328	-0.534536	0.181326	0.34201	0.554563
Apoptosis-associated speck-like protein containing a CARD	Q9EPB4	-0.752232	-0.530119	-0.568861	0.737581	0.572395	0.530119
Apoptosis-inducing factor 1, mitochondrial	Q9Z0X1	-0.133581	-0.226641	-0.654192	0.133583	0.47949	0.466473
Apoptosis-stimulating of p53 protein 1	Q62415	-0.439009	0.439009	-0.566975	0.857429	1.14875	-2.95556
Apoptotic chromatin condensation inducer in the nucleus	Q9JIX8	-0.792824	-0.754791	-0.740511	0.740511	1.33294	1.26782
Apoptotic protease-activating factor 1	O88879	-0.265417	-22.5981	-0.361618	0.487291	0.542969	0.265419
Aquaporin-1	Q02013	-0.857088	-0.801109	-1.21516	1.334	0.801111	1.36588
Arachidonate 12-lipoxygenase, 12S-type	P39655	-0.0599251	-1.09191	-0.837381	0.540426	0.0599232	0.908184
ARF GTPase-activating protein GIT2	Q9JLQ2	-0.754431	-0.375959	-0.0550327	1.0089	0.746397	0.0550327
Arf-GAP domain and FG repeat-containing protein 1	Q8K2K6	-17.6112	-17.6112	-0.316889	0.316889	1.66621	1.42443
Arf-GAP with coiled-coil, ANK repeat and PH domain-containing protein 1	Q8K2H4	-1.70685	-0.531916	-2.12408	0.566391	0.531916	0.767168
Arf-GAP with coiled-coil, ANK repeat and PH domain-containing protein 2	Q6ZQK5	-0.450922	-1.25991	-0.603378	1.49262	0.450922	3.0757
Arf-GAP with GTPase, ANK repeat and PH domain-containing protein 1	Q8BXK8	-0.115931	-0.158596	-0.071703	0.071703	0.124479	1.00489
Arf-GAP with GTPase, ANK repeat and PH domain-containing protein 3	Q8VHH5	0.00527191	0.102072	0.105852	-19.3266	-19.3266	-0.00527191
Arf-GAP with Rho-GAP domain, ANK repeat and PH domain-containing protein 1	Q4LDD4	-0.199871	-0.691378	0.97529	0.199869	-0.220356	0.44515
Arf-GAP with Rho-GAP domain, ANK repeat and PH domain-containing protein 2	Q8BZ05	-1.06948	0.751516	-0.751516	-1.08742	2.4615	0.796988
Arf-GAP with SH3 domain, ANK repeat and PH domain-containing protein 1	Q9QWY8	-1.93828	0.0178261	-3.12836	-0.0178261	2.69237	2.58942
Arginase-1	Q61176	9.57053	10.5179	9.07108	-9.07108	-9.07108	-9.07108
Arginase-2, mitochondrial	O08691	10.5527	10.2786	10.1106	-10.1106	-10.1106	-10.1106
Arginine--tRNA ligase, cytoplasmic	Q9D0I9	-0.415926	-0.731424	-0.390194	0.434145	0.390194	0.774973
Argininosuccinate lyase	Q91YI0	0.336937	-0.272631	0.227327	-0.478441	-0.116116	0.116117
Argininosuccinate synthase	P16460	-0.0901756	0.0901737	-0.246426	-0.200661	0.25946	0.184332
Armadillo repeat protein deleted in velo-cardio-facial syndrome homolog	P98203	-0.580032	-0.170393	0.292938	0.170393	-1.6859	0.364389
Armadillo repeat-containing protein 10	Q9D0L7	-1.19408	-0.250278	-0.761898	1.32062	1.74417	0.25028
Armadillo repeat-containing protein 6	Q8BNU0	-2.49527	-2.15945	0.620449	-0.620449	0.629585	0.874104
Armadillo repeat-containing protein 8	Q9DBR3	0.139803	-0.357162	-1.1519	0.161453	0.0653343	-0.0653343
Arpin	Q9D0A3	-0.582987	-0.0253372	-18.5883	2.64432	0.0253372	1.08059
Arsenite methyltransferase	Q91WU5	-0.411984	-0.172665	-0.214348	0.172667	0.283997	0.486193
Arylamine N-acetyltransferase 2	P50295	-1.18339	-0.569477	-1.33214	1.08074	0.569479	0.58992
Arylsulfatase A	P50428	1.27447	0.777424	-0.4352	-17.8747	-17.8747	0.4352
Arylsulfatase B	P50429	0.139479	-0.297501	-0.30151	1.41352	1.541	-0.139479
Arylsulfatase I	Q32KI9	-0.313978	0.0439434	-0.135101	0.136621	0.202162	-0.0439415
Asparagine synthetase [glutamine-hydrolyzing]	Q61024	-0.253769	-0.714239	-0.265192	0.571327	0.253769	0.896231
Asparagine--tRNA ligase, cytoplasmic	Q8BP47	-0.466421	-0.175648	-0.447279	0.175646	0.310293	0.34663
Aspartate aminotransferase, cytoplasmic	P05201	0.32304	0.190487	0.334618	-0.190489	-0.561874	-0.424143
Aspartate aminotransferase, mitochondrial	P05202	-0.0323429	0.032341	-0.362658	-0.0675926	0.547016	0.109011
Aspartate--tRNA ligase, cytoplasmic	Q922B2	-0.333282	-0.589329	-0.629873	0.733118	0.333282	0.507109
Aspartate--tRNA ligase, mitochondrial	Q8BIP0	-21.2618	0.144329	-21.2618	-0.144327	1.48446	0.40666
Aspartyl aminopeptidase	Q9Z2W0	-0.168915	-0.155239	0.142635	0.00961876	-0.00961876	0.357346
Aspartyl/asparaginyl beta-hydroxylase	Q8BSY0	-0.360592	-0.159395	-0.0917606	0.0917625	0.327974	0.546207
Astrocytic phosphoprotein PEA-15	Q62048	-0.785477	-0.113602	-0.223806	0.396435	1.03851	0.113602
Ataxin-10	P28658	-1.68922	-0.431807	-0.603327	0.431807	2.39433	0.456919
Ataxin-2-like protein	Q7TQH0	-19.243	-19.243	-0.433163	1.6587	0.902061	0.433161
Ataxin-3	Q9CVD2	0.0157375	-0.0157375	-0.127224	0.65391	0.855137	-18.7917
Atlastin-3	Q91YH5	-0.789658	-0.527548	-0.332266	0.55052	0.332268	0.840481
ATP synthase F(0) complex subunit B1, mitochondrial	Q9CQQ7	-0.26001	-1.77738	-0.593086	0.35482	0.260012	0.265919
ATP synthase protein 8	P03930	-1.33246	-0.0645676	0.0645657	0.256056	0.789515	-1.83106
ATP synthase subunit d, mitochondrial	Q9DCX2	-0.553184	-0.590155	-0.131052	0.131054	0.476301	0.495956
ATP synthase subunit delta, mitochondrial	Q9D3D9	-0.0421753	0.0421772	0.0518799	-0.397097	0.413288	-0.111761
ATP synthase subunit e, mitochondrial	Q06185	-0.861034	-0.891481	-0.085516	0.085516	0.0884132	0.30356
ATP synthase subunit epsilon, mitochondrial	P56382	-1.67274	-0.995182	-0.409306	0.409306	0.976709	0.783321
ATP synthase subunit f, mitochondrial	P56135	-0.446447	-1.95253	-1.09725	0.53208	0.468838	0.446449
ATP synthase subunit g, mitochondrial	Q9CPQ8	0.0757694	-0.397835	-0.442554	0.537065	0.287905	-0.0757694
ATP synthase subunit gamma, mitochondrial	Q91VR2	0.0570164	-0.203812	-0.541008	0.354687	0.422894	-0.0570183
ATP synthase subunit O, mitochondrial	Q9DB20	-1.16208	-0.312264	0.0126495	-0.0126476	0.403622	0.75738
ATPase Asna1	O54984	0.127295	-0.166836	-0.532936	0.324341	0.929977	-0.127295
ATPase family AAA domain-containing protein 1	Q9D5T0	-0.470575	0.0294724	-0.0294704	-0.42536	0.971649	0.768282
ATPase family AAA domain-containing protein 2	Q8CDM1	-0.431253	-19.0262	-0.5275	0.431253	1.22338	1.12238
ATPase family AAA domain-containing protein 3	Q925I1	0.57758	-1.07557	-0.316689	0.157986	-0.0488701	0.0488701
ATPase inhibitor, mitochondrial	O35143	-20.5777	-20.5777	0.395992	0.718023	0.027277	-0.027277
ATP-binding cassette sub-family A member 13	Q5SSE9	-0.62063	-19.9992	0.420254	3.27394	-0.420254	2.77695
ATP-binding cassette sub-family A member 3	Q8R420	-19.2776	-1.17618	-0.20611	0.20611	0.691196	0.885635
ATP-binding cassette sub-family A member 6	Q8K441	-0.219206	-0.202789	0.301832	-0.0288696	0.659357	0.0288677
ATP-binding cassette sub-family A member 8-A	Q8K442	-0.23703	0.382912	-0.23114	0.439152	0.231138	-0.58106
ATP-binding cassette sub-family A member 9	Q8K449	0.0713425	1.03228	-0.100361	-0.0956478	0.906652	-0.0713444
ATP-binding cassette sub-family B member 10, mitochondrial	Q9JI39	-11.0993	-11.0993	-11.0993	11.0993	11.3939	11.2417
ATP-binding cassette sub-family B member 6, mitochondrial	Q9DC29	-17.974	-17.974	0.137527	1.28887	-0.137527	4.20015
ATP-binding cassette sub-family B member 7, mitochondrial	Q61102	-0.523838	-20.3051	-20.3051	0.523838	1.24945	1.84376
ATP-binding cassette sub-family D member 1	P48410	-0.465969	-1.43118	3.34771	0.0924034	0.87398	-0.0924015
ATP-binding cassette sub-family D member 2	Q61285	-0.0762196	0.297859	0.101637	0.0762215	-18.3529	-18.3529
ATP-binding cassette sub-family D member 3	P55096	-0.100321	-0.461443	0.792322	0.503141	-0.0248013	0.0247993
ATP-binding cassette sub-family E member 1	P61222	-1.05038	-0.453327	-1.1203	0.497429	0.453329	0.641922
ATP-binding cassette sub-family F member 1	Q6P542	-0.448456	-0.38043	-0.368843	0.368841	0.623655	0.585537
ATP-binding cassette sub-family F member 2	Q99LE6	-1.46415	-0.372789	-0.391621	0.684404	0.372791	1.88262
ATP-binding cassette sub-family F member 3	Q8K268	-0.807486	-0.792622	-0.300245	0.54989	0.300243	0.965796
ATP-binding cassette sub-family G member 2	Q7TMS5	0.311335	-2.69668	-0.0661202	0.346516	0.0661221	-0.914654
ATP-binding cassette sub-family G member 3	Q99P81	-9.99864	-9.99864	-9.99864	9.99864	10.0944	10.4073
ATP-citrate synthase	Q91V92	-0.631353	-0.62801	-0.735252	0.70302	0.628008	0.769567
ATP-dependent (S)-NAD(P)H-hydrate dehydratase	Q9CZ42	0.0951786	0.298994	0.402214	-0.493698	-1.46081	-0.0951767
ATP-dependent 6-phosphofructokinase, liver type	P12382	-0.0723705	-0.82513	-0.553091	0.363506	0.0723686	0.810127
ATP-dependent 6-phosphofructokinase, muscle type	P47857	-0.726915	-0.528542	-1.24847	0.551735	0.70512	0.528544
ATP-dependent 6-phosphofructokinase, platelet type	Q9WUA3	-1.44648	-1.10607	-0.684935	1.25727	0.684935	1.01834
ATP-dependent Clp protease ATP-binding subunit clpX-like, mitochondrial	Q9JHS4	-1.01119	0.138327	-0.576748	0.912262	-0.138325	1.30085
ATP-dependent Clp protease proteolytic subunit, mitochondrial	O88696	-0.589724	0.0170994	-1.13568	0.0490303	-0.0171013	0.795969
ATP-dependent DNA helicase Q1	Q9Z129	-0.857443	-1.73263	-0.822823	0.822824	1.01295	1.57655
ATP-dependent RNA helicase A	O70133	-0.532923	-0.551243	-0.758255	0.649948	0.711616	0.532923
ATP-dependent RNA helicase DDX1	Q91VR5	-0.310888	-0.433861	-0.346273	0.310888	0.720539	0.756577
ATP-dependent RNA helicase DDX18	Q8K363	-1.07581	0.402464	-0.471453	3.51288	-0.402466	1.03604
ATP-dependent RNA helicase DDX19A	Q61655	0.0561619	-0.0561619	-2.48817	1.14185	0.585537	-0.254755
ATP-dependent RNA helicase DDX24	Q9ESV0	-19.1525	-19.1525	-0.0261192	0.479074	0.472736	0.0261211
ATP-dependent RNA helicase DDX39A	Q8VDW0	-0.121941	-0.0372772	-0.727554	0.300062	0.122126	0.0372753
ATP-dependent RNA helicase DDX3X	Q62167	-0.618166	-0.75701	-0.544577	0.877531	0.585831	0.544577
ATP-dependent RNA helicase DDX42	Q810A7	-0.256031	-0.998632	-0.492062	0.256031	0.936169	0.653627
ATP-dependent RNA helicase DDX51	Q6P9R1	-19.8369	-0.421267	-19.8369	1.04875	0.421268	1.40833
ATP-dependent RNA helicase DHX29	Q6PGC1	-0.315958	-0.508009	-1.15438	0.315956	0.327158	1.04824
ATP-dependent RNA helicase DHX36	Q8VHK9	1.73555	1.70199	-21.8629	-2.68246	2.74902	-1.70199
ATP-dependent RNA helicase DHX8	A2A4P0	-9.4111	-9.4111	-9.4111	10.1144	9.4111	10.0255
ATP-dependent RNA helicase SUPV3L1, mitochondrial	Q80YD1	1.07744	-0.336969	0.0762348	-0.0762367	0.525658	-0.85429
ATP-dependent zinc metalloprotease YME1L1	O88967	-20.36	-0.0969429	-1.20922	2.48812	0.874222	0.0969448
ATP-sensitive inward rectifier potassium channel 10	Q9JM63	-9.45722	-9.45722	-9.45722	10.1171	9.4623	9.45722
AT-rich interactive domain-containing protein 1A	A2BH40	-0.396576	-0.446388	-21.1777	0.512529	2.49428	0.396574
Aurora kinase B	O70126	-9.28809	-9.28809	-9.28809	10.1389	10.5411	9.28809
Autophagy protein 5	Q99J83	-0.779547	-0.558615	-0.126867	1.89459	0.126867	0.418339
Autophagy-related protein 16-1	Q8C0J2	-0.507576	0.282486	0.0911102	1.29726	-0.0911121	-21.1482
Axin interactor, dorsalization-associated protein	Q8C4Q6	-0.840946	-0.515291	-0.469442	0.469444	0.715208	0.601584
Baculoviral IAP repeat-containing protein 6	O88738	-0.685648	-0.533987	-1.6219	0.9862	1.64754	0.533985
BAG family molecular chaperone regulator 1	Q60739	1.23305	-1.31381	1.16164	0.0482998	-0.0483017	-0.2687
BAG family molecular chaperone regulator 2	Q91YN9	-18.9572	-0.616749	-18.9572	2.45294	1.18064	0.616749
BAG family molecular chaperone regulator 5	Q8CI32	-0.549164	-0.172121	-1.41672	0.172121	0.975565	1.37976
Band 3 anion transport protein	P04919	-0.476301	-0.454304	-0.0603256	0.276697	0.0603256	0.720528
Band 4.1-like protein 2	O70318	-0.521822	-0.160582	-0.09375	0.548801	0.860756	0.09375
Band 4.1-like protein 3	Q9WV92	-0.190098	-0.381147	0.190096	0.787279	0.613275	-21.6359
Basal cell adhesion molecule	Q9R069	0.649096	-1.41523	1.01042	-1.8381	0.53475	-0.53475
Basic leucine zipper and W2 domain-containing protein 1	Q9CQC6	-0.542177	-0.48217	-0.857952	1.10895	0.760206	0.482168
Basic leucine zipper and W2 domain-containing protein 2	Q91VK1	-0.319891	-0.199539	-0.463945	0.426279	0.340672	0.199539
Basigin	P18572	0.127277	-0.138912	-0.127275	0.831457	1.28352	-0.612642
B-cell antigen receptor complex-associated protein alpha chain	P11911	-0.434723	-0.230179	0.63661	0.230179	0.239985	-0.565226
B-cell linker protein	Q9QUN3	-1.04908	-0.60272	0.198803	0.34037	-0.198803	1.10001
B-cell lymphoma/leukemia 10	Q9Z0H7	-0.537821	-0.619267	-0.650902	0.537821	1.60732	1.67018
B-cell receptor CD22	P35329	-2.08834	-1.01323	0.0585213	-0.0585194	0.158047	0.225862
B-cell receptor-associated protein 31	Q61335	0.0427036	-0.36384	-0.0427017	-0.558758	0.0580025	0.0735359
B-cell scaffold protein with ankyrin repeats	Q80VH0	-20.0308	-20.0308	-0.981478	1.64893	1.7021	0.981478
Bcl-2 homologous antagonist/killer	O08734	-9.37233	-9.37233	-9.37233	12.536	12.1758	9.37233
Bcl-2-associated transcription factor 1	Q8K019	0.390913	0.792351	0.648912	-0.390911	-1.38729	-1.36657
Bcl-2-like protein 13	P59017	-20.0651	-0.335781	-20.0651	0.401335	0.481724	0.335783
Beclin-1	O88597	-19.4645	0.459244	0.788134	-0.459244	0.835102	-0.610266
Beta-1,3-glucosyltransferase	Q8BHT6	-1.60787	2.79933	-1.01821	1.47166	-20.1603	1.01821
Beta-1,4 N-acetylgalactosaminyltransferase 1	Q09200	-0.561455	-1.60063	-1.85644	3.23016	0.561455	2.85307
Beta-1,4-galactosyltransferase 1	P15535	-18.7935	-18.7935	-0.672415	0.806431	0.672413	1.19877
Beta-1-syntrophin	Q99L88	-0.0493469	0.049345	-0.103071	1.05631	4.49591	-19.8375
Beta-2-glycoprotein 1	Q01339	-0.586794	-0.383968	-0.0931625	0.15946	0.0931625	0.0992775
Beta-2-microglobulin	P01887	-0.848524	-0.401873	-0.92687	1.05673	0.465855	0.401871
Beta-2-syntrophin	Q61235	-0.11924	-0.215614	-0.156448	0.422104	0.11924	0.553684
Beta-actin-like protein 2	Q8BFZ3	-0.704618	-0.517649	-0.176445	0.239374	0.176445	0.27392
Beta-adducin	Q9QYB8	-0.735151	-22.0846	0.607981	-0.0523624	0.0523643	0.320877
Beta-adrenergic receptor kinase 1	Q99MK8	-0.245287	-1.584	-0.339935	0.895395	0.245289	0.37549
Beta-arrestin-1	Q8BWG8	-0.498285	-0.208403	-0.176226	0.278133	0.538818	0.176228
Beta-arrestin-2	Q91YI4	-0.274652	-0.242746	1.71688	0.0358219	-0.0358238	0.629911
Beta-catenin-like protein 1	Q9CWL8	-0.59104	-0.161779	-0.789576	0.36116	0.282564	0.161777
Beta-centractin	Q8R5C5	-0.703695	-0.947954	-0.505665	0.505665	0.800373	0.908653
Beta-enolase	P21550	-0.122469	-0.0637741	-0.302219	0.5334	0.0637741	0.185307
Beta-galactosidase	P23780	-0.139246	0.11167	0.0853882	-0.0344467	-0.0659618	0.0344448
Beta-glucuronidase	P12265	1.1175	0.690987	0.933643	-0.751513	-0.700441	-0.690989
Beta-hexosaminidase subunit alpha	P29416	-0.0153046	0.0153046	0.35216	-1.02944	0.700113	-1.16314
Beta-hexosaminidase subunit beta	P20060	0.531036	0.442604	0.723759	-0.442604	-0.564945	-0.659842
Beta-parvin	Q9ES46	-0.831369	-0.423494	-1.18432	0.479486	0.517246	0.423494
BH3-interacting domain death agonist	P70444	-1.19356	-0.602655	-1.83548	0.602653	0.992662	1.05881
Bifunctional 3'-phosphoadenosine 5'-phosphosulfate synthase 1	Q60967	0.53359	-18.4312	-18.4312	1.40708	-0.28845	0.28845
Bifunctional 3'-phosphoadenosine 5'-phosphosulfate synthase 2	O88428	0.695368	-0.39357	0.789686	-0.326847	0.326847	-0.803022
Bifunctional coenzyme A synthase	Q9DBL7	0.592083	-0.307461	-0.154741	-0.273432	0.154741	0.501333
Bifunctional epoxide hydrolase 2	P34914	-0.650362	-18.3192	-0.817368	3.32866	2.46206	0.650364
Bifunctional methylenetetrahydrofolate dehydrogenase/cyclohydrolase, mitochondrial	P18155	-9.58829	-9.58829	-9.58829	11.0436	10.381	9.58829
Bifunctional polynucleotide phosphatase/kinase	Q9JLV6	-1.43683	-0.231108	-0.641777	0.231106	0.550369	1.37022
Bifunctional purine biosynthesis protein PURH	Q9CWJ9	-0.561831	-0.604887	-0.403767	0.403765	0.469475	0.4412
Biglycan	P28653	-0.695991	-0.0366306	0.0366287	0.197819	0.0729961	-0.174885
Bile salt-activated lipase	Q64285	0.516285	0.535423	0.222282	-0.222282	-0.449286	-0.253981
Biliverdin reductase A	Q9CY64	-0.00941467	0.0836182	0.00941277	-0.0876808	-0.185556	0.179432
Biogenesis of lysosome-related organelles complex 1 subunit 3	Q5U5M8	1.47157	-0.543585	-0.313677	0.359907	-0.280968	0.280966
Biogenesis of lysosome-related organelles complex 1 subunit 4	Q8VED2	0.111349	0.0664501	-0.066452	-18.4812	-0.247278	0.507807
Bis(5'-adenosyl)-triphosphatase enpp4	Q8BTJ4	-0.100142	-0.41807	0.100143	-0.151136	0.509642	0.779274
Bis(5'-nucleosyl)-tetraphosphatase [asymmetrical]	P56380	-0.719072	-1.36221	-0.502632	0.502632	0.740776	0.664705
Bisphosphoglycerate mutase	P15327	0.176472	0.369722	-0.176472	-0.193155	0.664223	-0.579191
Bleomycin hydrolase	Q8R016	-0.737335	-0.709324	-0.51235	0.643778	0.64624	0.51235
Bloom syndrome protein homolog	O88700	-19.8432	4.17208	-19.8432	0.914944	0.434416	-0.434416
B-lymphocyte antigen CD19	P25918	-0.462917	-17.7756	-17.7756	0.462917	0.863499	0.609139
B-lymphocyte antigen CD20	P19437	-0.813795	-0.879139	-0.748076	0.748074	0.811127	0.791204
BolA-like protein 2	Q8BGS2	-0.828636	-19.3568	-19.3568	1.47614	2.17991	0.828634
Bone marrow proteoglycan	Q61878	-1.39914	-1.69535	-20.1428	1.39914	1.46144	1.53462
Bone marrow stromal antigen 2	Q8R2Q8	-0.0686722	-0.195015	0.021328	0.268633	-0.021328	0.340952
Borealin	Q8BHX3	-12.3468	-12.3468	-12.3468	12.3645	12.417	12.3468
Brain acid soluble protein 1	Q91XV3	0.0599976	-0.27606	-0.0599976	-0.310202	0.150995	0.371567
Brain-specific angiogenesis inhibitor 1-associated protein 2-like protein 2	Q80Y61	0.014801	0.105736	-0.014801	-20.7443	-20.7443	0.665474
Branched-chain-amino-acid aminotransferase, mitochondrial	O35855	0.00483131	0.14999	0.196095	-0.00483322	-0.287697	-0.274582
BRCA1-associated ATM activator 1	Q8C3R1	-0.0618038	-0.199133	-0.0322399	1.48391	1.69696	0.032238
BRCA1-associated protein	Q99MP8	-0.595921	-19.3881	-19.3881	0.771341	0.595922	0.660742
BRCA2 and CDKN1A-interacting protein	Q9CWI3	-19.072	0.092556	-19.072	2.31561	0.813774	-0.092556
Breast cancer type 2 susceptibility protein homolog	P97929	0.284811	0.769037	-0.652313	0.5247	-0.284811	-0.662378
Brefeldin A-inhibited guanine nucleotide-exchange protein 1	G3X9K3	-1.9752	-1.13762	0.554594	0.0468636	0.665789	-0.0468616
Brefeldin A-inhibited guanine nucleotide-exchange protein 2	A2A5R2	-1.40321	-0.694155	0.370884	-0.309803	0.908661	0.309801
BRI3-binding protein	Q8BXV2	-0.619837	-0.348087	0.0800896	-0.0800896	0.969233	0.759537
Bridging integrator 2	D3Z6Q9	-0.542929	-0.699541	-0.414421	0.414421	0.686003	0.686855
BRISC and BRCA1-A complex member 1	Q3UI43	1.71274	-0.2255	1.67631	0.0145645	-0.0145664	-0.0213223
BRISC and BRCA1-A complex member 2	Q8K3W0	-0.253237	-1.00146	-0.544336	0.253237	0.28301	0.289038
BRISC complex subunit Abraxas 2	Q3TCJ1	-0.224573	0.224575	-0.670357	0.390326	1.84485	-0.50721
BRO1 domain-containing protein BROX	Q8K2Q7	-0.128279	-0.46278	-0.850479	0.78293	0.128279	0.184362
Bromodomain adjacent to zinc finger domain protein 1A	O88379	-19.9653	-0.145287	-19.9653	0.145288	0.806288	0.997959
Bromodomain-containing protein 2	Q7JJ13	0.166813	-0.964024	0.485456	-0.263062	-0.166811	0.67227
Bromodomain-containing protein 4	Q9ESU6	-0.169912	-0.821058	-0.00588989	0.538071	0.00588989	0.568691
BTB/POZ domain-containing adapter for CUL3-mediated RhoA degradation protein 3	Q922M3	-18.2427	0.728033	-18.2427	0.430071	0.541664	-0.430071
BTB/POZ domain-containing protein KCTD12	Q6WVG3	-0.405584	-0.813068	-0.38759	0.629948	0.38759	0.934046
BUB3-interacting and GLEBS motif-containing protein ZNF207	Q9JMD0	-1.154	-0.205992	-0.26273	0.205994	0.391623	0.549774
Bystin	O54825	-1.09634	-0.554666	-0.819065	0.837015	0.554665	0.557611
C-1-tetrahydrofolate synthase, cytoplasmic	Q922D8	-0.554882	-0.446932	-0.624575	0.44693	0.9165	0.747984
CAAX prenyl protease 1 homolog	Q80W54	-0.0567112	-0.548185	0.0567093	-0.13945	0.878395	1.08302
Cactin	Q9CS00	-19.1459	1.14078	-19.1459	-0.435945	0.435944	0.730581
CAD protein	B2RQC6	-0.383833	-0.737385	-0.999178	0.383831	0.549494	0.419067
Cadherin EGF LAG seven-pass G-type receptor 2	Q9R0M0	1.0413	-1.24916	0.487511	-0.487513	0.682232	-1.18861
Cadherin-1	P09803	8.59751	8.54314	10.5325	-8.54314	-8.54314	-8.54314
Cadherin-11	P55288	-18.5137	-18.5137	-0.577578	1.46395	0.598867	0.577578
Cadherin-5	P55284	10.1815	10.6132	9.9546	-9.9546	-9.9546	-9.9546
Calcineurin B homologous protein 1	P61022	-0.320213	-0.130262	0.13026	1.43251	-0.580698	1.42072
Calcineurin subunit B type 1	Q63810	-0.454973	-0.996138	-0.421032	1.07077	0.582142	0.421032
Calcium homeostasis endoplasmic reticulum protein	Q8CGZ0	-0.699236	-0.306379	-0.713514	0.306381	0.940252	0.943321
Calcium load-activated calcium channel	Q921L3	-0.51931	-0.619644	-2.49789	0.51931	1.25475	0.5674
Calcium uniporter protein, mitochondrial	Q3UMR5	-0.147137	-0.304872	0.147135	-0.420099	0.167864	0.494444
Calcium/calmodulin-dependent protein kinase type 1	Q91YS8	-0.0338955	0.0338955	-0.211479	1.01543	-0.704323	0.505444
Calcium/calmodulin-dependent protein kinase type II subunit delta	Q6PHZ2	-0.938959	-0.608404	-0.304018	0.30402	0.308928	0.547644
Calcium-activated chloride channel regulator 3A-1	Q9QX15	-0.34153	0.038002	-0.038002	0.202423	-0.212065	0.156775
Calcium-binding mitochondrial carrier protein Aralar1	Q8BH59	-1.26188	-0.697018	-0.736864	0.69702	0.858604	0.87046
Calcium-binding mitochondrial carrier protein SCaMC-1	Q8BMD8	-0.46986	-0.432318	0.300161	-0.159378	0.159376	1.2404
Calcium-binding protein 39	Q06138	-0.498417	-0.399031	-0.960773	0.399031	0.686886	0.665506
Calcium-binding protein 39-like	Q9DB16	-0.207014	-0.271858	-21.2984	0.207012	0.576364	0.679327
Calcium-regulated heat stable protein 1	Q9CR86	-0.588171	-0.484264	-0.519629	0.585531	0.632954	0.484264
Calcium-transporting ATPase type 2C member 1	Q80XR2	-1.38903	0.175894	-0.653471	1.44367	-0.175892	1.31804
Calcyclin-binding protein	Q9CXW3	-1.04557	-0.820957	-1.15079	1.10263	0.820959	1.1859
Calmodulin-1	P0DP26	0.0099659	-0.0099659	0.0833092	0.321835	-0.221569	-0.1476
Calmodulin-regulated spectrin-associated protein 3	Q80VC9	0.503494	0.977482	0.644278	-1.07743	-0.503492	-2.41992
Calnexin	P35564	-0.195103	-0.0273705	-0.253967	0.0815373	0.0273685	0.0769768
Calpain small subunit 1	O88456	-0.764523	-0.779001	1.19551	0.0480251	-0.0480251	0.172609
Calpain-1 catalytic subunit	O35350	-0.446093	-0.78554	-0.604876	0.491919	0.587608	0.446093
Calpain-2 catalytic subunit	O08529	-0.396767	-0.335712	-0.382364	0.606052	0.579369	0.335712
Calpastatin	P51125	-21.3344	0.636297	-21.3344	1.65146	-0.636297	1.91028
Calponin-1	Q08091	-0.258186	-0.929859	-0.812893	0.381268	0.537243	0.258186
Calponin-2	Q08093	-0.521465	-1.17937	-1.20261	0.893095	0.559217	0.521465
Calponin-3	Q9DAW9	-1.39641	0.106426	-0.481541	-0.106426	1.23333	1.00512
Calreticulin	P14211	-0.141436	-0.447115	-1.33899	0.14946	0.141436	0.347693
Calumenin	O35887	-0.600212	-1.20988	-1.19959	1.15374	0.600212	1.13492
cAMP-dependent protein kinase catalytic subunit beta	P68181	-0.31851	-0.458012	0.194096	1.99347	-0.194094	1.77462
cAMP-dependent protein kinase type I-alpha regulatory subunit	Q9DBC7	-0.374559	-0.108252	-1.168	0.484955	0.108252	0.354834
cAMP-dependent protein kinase type II-alpha regulatory subunit	P12367	-0.819366	0.345892	-1.05068	0.215229	-0.0725269	0.0725269
cAMP-dependent protein kinase type II-beta regulatory subunit	P31324	-0.935467	-0.0677853	-1.18513	0.665272	0.763351	0.0677834
Canalicular multispecific organic anion transporter 2	B2RX12	-0.799768	-1.49933	2.44178	-0.11482	0.11482	0.402859
Cancer-related nucleoside-triphosphatase homolog	Q9CQA9	-9.7183	-9.7183	-9.7183	10.6874	10.7608	9.7183
CAP-Gly domain-containing linker protein 1	Q922J3	-0.752907	0.596876	-0.667215	0.923857	-0.596878	1.16827
CAP-Gly domain-containing linker protein 2	Q9Z0H8	-0.640039	-22.1487	-22.1487	1.4717	0.640039	1.07421
Capping protein, Arp2/3 and myosin-I linker protein 2	Q3V3V9	-0.871477	-0.117653	-20.9457	0.117653	1.50542	2.00066
Caprin-1	Q60865	-1.16262	-0.671103	-0.888771	0.671103	1.05253	1.10609
Cap-specific mRNA (nucleoside-2'-O-)-methyltransferase 1	Q9DBC3	-0.660595	-2.46867	-1.39725	0.660597	1.14122	0.924191
Carbamoyl-phosphate synthase [ammonia], mitochondrial	Q8C196	-20.4819	1.10591	-3.22099	-1.10591	2.27274	2.2866
Carbonic anhydrase 1	P13634	-1.58105	-0.148272	0.14827	0.576645	1.00188	-0.463507
Carbonic anhydrase 2	P00920	-0.946623	-0.734598	-0.201998	0.201996	0.398516	0.520285
Carbonic anhydrase 3	P16015	-1.74521	-1.4356	-1.98438	1.43559	1.67573	1.44388
Carbonyl reductase [NADPH] 1	P48758	0.101198	-0.258665	0.142263	-0.311527	0.278299	-0.1012
Carbonyl reductase [NADPH] 2	P08074	-0.167711	0.0151844	-20.2585	-0.0151863	0.240877	0.53722
Carbonyl reductase [NADPH] 3	Q8K354	0.149584	-0.0249252	0.0249271	-0.5459	0.48695	-0.301704
Carbonyl reductase family member 4	Q91VT4	-0.643082	-0.640438	-0.00440598	0.779539	0.00440407	0.982014
Carboxylesterase 1C	P23953	-0.0553322	0.00369644	-0.73877	-0.00369835	0.414848	0.19441
Carboxylesterase 1D	Q8VCT4	0.461941	-0.135473	0.135473	-0.277666	-0.851881	0.330799
Carboxymethylenebutenolidase homolog	Q8R1G2	-20.8322	-20.8322	1.628	3.33989	0.54129	-0.541288
Carboxypeptidase A1	Q7TPZ8	1.60556	1.05738	1.35015	-1.5485	-1.05738	-1.5444
Carboxypeptidase A2	Q504N0	1.74815	1.99258	1.77749	-2.20341	-3.20458	-1.74815
Carboxypeptidase M	Q80V42	-0.338074	-18.3599	-18.3599	0.338074	1.3434	0.871038
Carboxypeptidase N subunit 2	Q9DBB9	-0.0311775	0.0311794	-0.0476341	0.0422688	-0.646917	0.426769
Carboxypeptidase Q	Q9WVJ3	-0.286636	-0.51922	-0.46594	0.325022	0.286636	0.301102
Carnitine O-acetyltransferase	P47934	0.130405	-0.397816	-0.130407	1.14262	1.56278	-18.3885
Carnitine O-palmitoyltransferase 1, liver isoform	P97742	0.229471	-1.87795	-0.229473	-1.27098	0.657438	0.2404
Carnitine O-palmitoyltransferase 2, mitochondrial	P52825	-0.776629	-0.488258	-0.627085	0.660994	1.16758	0.488258
Casein kinase I isoform alpha	Q8BK63	0.488199	-2.0189	0.560101	1.35477	-1.61828	-0.488199
Casein kinase II subunit alpha	Q60737	-0.839125	-1.6227	-1.15623	1.16877	1.06199	0.839125
Casein kinase II subunit alpha'	O54833	-0.573706	-20.7749	-2.22357	0.72368	0.573708	2.33681
Casein kinase II subunit beta	P67871	-0.708706	-1.2562	-0.886868	0.708708	1.35905	1.06555
CASP8-associated protein 2	Q9WUF3	-20.828	0.373915	0.127584	-0.127586	0.627222	-0.392557
Caspase recruitment domain-containing protein 11	Q8CIS0	-0.999327	-0.58248	-0.256638	0.425499	1.14262	0.256639
Caspase-1	P29452	-0.346325	-0.599133	-0.968628	0.346325	0.467339	0.395437
Caspase-3	P70677	-0.543463	-2.02202	-1.05245	0.545027	0.959423	0.543463
Caspase-6	O08738	-0.856789	-0.190506	-0.0524483	0.0524464	1.45062	0.696609
Caspase-7	P97864	0.212709	-17.9381	-17.9381	0.87627	2.23035	-0.212708
Caspase-8	O89110	-0.811701	-0.233053	-0.456448	0.352863	0.233053	0.381966
Catalase	P24270	0.0164833	-0.115156	-0.0164833	0.30567	-0.0771828	0.124422
Catechol O-methyltransferase	O88587	-0.685719	-0.530062	-0.45952	0.45952	1.36634	1.37967
Catechol O-methyltransferase domain-containing protein 1	Q8BIG7	-9.01813	-9.01813	-9.01813	9.1196	9.01813	9.20996
Catenin alpha-1	P26231	-0.132156	-0.195545	0.0385227	0.21586	0.156822	-0.0385227
Catenin beta-1	Q02248	-0.0363369	-1.13161	-1.22418	0.036335	0.391563	0.458614
Catenin delta-1	P30999	-0.362976	-0.294546	-0.125727	0.189386	0.251181	0.125727
Cathelicidin antimicrobial peptide	P51437	3.92041	-0.219021	0.447962	0.0773354	-0.0925522	-0.0773354
Cathepsin B	P10605	0.510704	0.313898	0.568933	-0.67952	-0.313896	-0.328211
Cathepsin D	P18242	0.958967	0.952839	0.384611	-0.384609	-1.26031	-0.891174
Cathepsin E	P70269	-0.782192	-0.772095	-0.96414	1.15125	0.772095	1.35103
Cathepsin F	Q9R013	10.6181	10.4724	10.5302	-10.4724	-10.4724	-10.4724
Cathepsin G	P28293	0.298435	-0.0001297	0.0001297	-0.125532	-0.0295277	0.900406
Cathepsin L1	P06797	10.1522	9.49289	9.46188	-9.46188	-9.46188	-9.46188
Cathepsin S	O70370	-0.486109	-0.461912	0.444237	0.0459023	-0.0392742	0.0392742
Cathepsin W	P56203	-9.26179	-9.26179	-9.26179	9.26179	9.44481	12.0882
Cathepsin Z	Q9WUU7	0.614117	0.709112	0.419231	-0.419231	-0.55537	-0.540415
Cation-dependent mannose-6-phosphate receptor	P24668	-0.118074	0.0565815	-0.0896893	0.295469	0.154303	-0.0565834
Cation-independent mannose-6-phosphate receptor	Q07113	-0.336567	0.400686	0.199585	-0.322304	0.111076	-0.111078
Caveolae-associated protein 1	O54724	-0.419029	-0.430382	-0.286207	0.328154	0.538355	0.286205
Caveolae-associated protein 2	Q63918	-0.556293	-1.04831	-0.698181	0.561363	1.07697	0.556293
Caveolin-1	P49817	-2.11571	-1.27843	-0.311899	0.311901	0.375801	0.977812
CB1 cannabinoid receptor-interacting protein 1	Q5M8N0	0.103636	0.916754	0.979538	-0.402161	-0.103636	-0.134214
CCA tRNA nucleotidyltransferase 1, mitochondrial	Q8K1J6	-0.235628	-0.365353	-0.932434	0.779062	0.269384	0.23563
CCAAT/enhancer-binding protein zeta	P53569	-8.67825	-8.67825	-8.67825	8.67825	10.5545	11.7899
CCR4-NOT transcription complex subunit 1	Q6ZQ08	-0.526329	-0.654781	-0.562191	0.526327	1.23326	1.20981
CCR4-NOT transcription complex subunit 3	Q8K0V4	-0.335678	-0.769659	-1.00989	0.624144	0.33568	1.28207
CCR4-NOT transcription complex subunit 9	Q9JKY0	-20.1464	-2.01044	-0.935476	0.935474	1.79988	2.28128
CD151 antigen	O35566	0.688976	0.424625	0.0306301	-18.0946	-0.0306282	-18.0946
CD166 antigen	Q61490	-0.0134945	-3.33706	0.0134945	1.24929	-22.0022	1.3383
CD177 antigen	Q8R2S8	-0.000162125	-0.305767	0.000162125	-0.0634689	0.500265	0.571198
CD180 antigen	Q62192	-0.531689	-0.286318	-0.349882	0.354101	0.290848	0.28632
CD2 antigen cytoplasmic tail-binding protein 2	Q9CWK3	-1.28403	-1.08496	-0.562134	1.08596	0.562132	1.46193
CD209 antigen-like protein B	Q8CJ91	-10.6332	-10.6332	-10.6332	10.6332	11.0241	11.7557
CD2-associated protein	Q9JLQ0	-1.50728	-0.400473	-1.53612	0.496862	0.400473	0.713594
CD44 antigen	P15379	-0.0363693	-1.10166	-0.194698	0.0363674	0.446379	0.489134
CD48 antigen	P18181	-0.687283	-0.55027	-0.24761	1.16488	0.247612	1.1305
CD63 antigen	P41731	2.13601	1.99949	1.62398	-21.4092	-1.62398	-1.64643
CD81 antigen	P35762	0.0123463	-20.4121	-2.28437	-0.0123482	0.82773	0.263647
CD82 antigen	P40237	-1.16089	-0.438076	-0.561649	1.0487	0.438076	1.04241
CD9 antigen	P40240	-0.322311	-0.599661	-0.685142	0.322311	0.469381	0.624857
CD97 antigen	Q9Z0M6	-0.640081	-0.572866	-0.547871	0.547871	0.767736	0.58802
CDGSH iron-sulfur domain-containing protein 1	Q91WS0	-0.20508	0.205082	-0.418188	0.403812	0.273928	-0.364561
CDGSH iron-sulfur domain-containing protein 2	Q9CQB5	-0.914726	-0.0202332	0.0202332	0.293627	-0.316813	0.240738
CDK5 regulatory subunit-associated protein 2	Q8K389	-0.567892	-0.377546	2.07097	-21.2346	0.377546	0.756533
CDK5 regulatory subunit-associated protein 3	Q99LM2	-0.626158	-0.765406	-0.586046	0.687275	0.869995	0.586048
CDKN2A-interacting protein	Q8BI72	-0.117943	-0.772007	-19.1023	0.117943	1.42189	1.3864
CDP-diacylglycerol--inositol 3-phosphatidyltransferase	Q8VDP6	0.297886	0.0133152	-0.471033	0.0153618	-0.0133171	-0.602627
Cell cycle and apoptosis regulator protein 2	Q8VDP4	-0.226429	-0.336714	-0.608395	0.226427	0.293741	0.726301
Cell cycle control protein 50A	Q8VEK0	-0.633963	-0.357115	-20.0149	0.415777	0.36446	0.357113
Cell division control protein 42 homolog	P60766	-0.322611	-0.030695	0.0306969	-0.31979	0.245672	0.0632763
Cell division cycle 5-like protein	Q6A068	-1.51225	-0.593428	-1.90371	0.593428	0.651964	1.10336
Cell division cycle and apoptosis regulator protein 1	Q8CH18	-2.37985	-2.20732	-1.67953	1.68999	1.67953	1.69638
Cell division cycle protein 123 homolog	Q8CII2	-10.6798	-10.6798	-10.6798	13.8839	10.6798	13.8782
Cell division cycle protein 16 homolog	Q8R349	-9.16125	-9.16125	-9.16125	9.70563	9.16125	9.61123
Cell growth-regulating nucleolar protein	Q08288	-2.13628	-19.6377	0.0293427	0.700544	0.657776	-0.0293446
Cell surface glycoprotein MUC18	Q8R2Y2	-1.135	-0.145082	0.145084	1.05822	0.575178	-0.38781
Cellular nucleic acid-binding protein	P53996	-17.2875	-17.2875	-0.341509	4.69366	0.341507	5.57022
Centriolin	A2AL36	0.223671	-0.502779	-2.3407	1.79286	-0.223671	0.812727
Centromere protein J	Q569L8	-9.62071	-9.62071	-9.62071	9.62071	9.86256	10.0078
Centromere protein V	Q9CXS4	-0.416866	-0.625206	0.0392246	0.210011	0.182623	-0.0392227
Centromere/kinetochore protein zw10 homolog	O54692	-0.137907	-1.0241	-19.9415	1.32268	0.137905	0.419968
Centromere-associated protein E	Q6RT24	-1.22599	-0.108177	-1.09263	0.108179	0.337139	0.832952
Centrosomal protein of 135 kDa	Q6P5D4	-19.6964	-0.469301	-19.6964	0.469299	0.813917	0.651865
Centrosomal protein of 152 kDa	A2AUM9	-0.482777	0.607866	-21.4513	0.599224	-0.0727863	0.0727863
Centrosomal protein of 162 kDa	Q6ZQ06	0.149225	-22.1967	-1.28494	0.0339832	-0.0339851	1.23567
Centrosomal protein of 170 kDa	Q6A065	-9.70949	-9.70949	-9.70949	10.8506	9.70949	9.72521
Centrosomal protein of 290 kDa	Q6A078	-1.26305	-1.14793	-0.577478	0.619568	0.577476	1.02795
Centrosomal protein of 295 kDa	Q8BQ48	-0.032177	0.965683	-20.2395	0.032177	-0.0764942	0.792259
Centrosomal protein of 85 kDa	Q8BMK0	1.0332	1.01731	-1.01731	1.0917	-18.6596	-18.6596
Centrosome-associated protein 350	E9Q309	-0.106724	-0.129854	-0.0200043	0.0200043	0.338924	0.391146
Centrosome-associated protein CEP250	Q60952	-0.377968	0.377968	-1.37608	-0.384228	1.81561	1.75987
Cerebral cavernous malformations protein 2 homolog	Q8K2Y9	-9.97002	-9.97002	-9.97002	10.6196	9.97002	11.0548
Ceroid-lipofuscinosis neuronal protein 5 homolog	Q3UMW8	0.42004	0.0819683	0.424994	-0.616243	-0.696631	-0.0819702
Ceruloplasmin	Q61147	0.34643	0.333733	0.282776	-0.282774	-1.00179	-0.740644
CGG triplet repeat-binding protein 1	Q8BHG9	-10.0835	-10.0835	-10.0835	10.8243	10.0835	10.681
cGMP-dependent 3',5'-cyclic phosphodiesterase	Q922S4	-1.06179	-0.886683	-1.23747	1.32153	0.918135	0.886683
cGMP-inhibited 3',5'-cyclic phosphodiesterase A	Q9Z0X4	-0.439005	-0.436396	-18.1603	0.524508	0.850191	0.436396
cGMP-specific 3',5'-cyclic phosphodiesterase	Q8CG03	-9.85759	-9.85759	-9.85759	9.85759	10.4482	10.8116
Charged multivesicular body protein 1a	Q921W0	-0.570803	-19.7562	-1.43284	0.570803	0.864828	1.53729
Charged multivesicular body protein 1b-1	Q99LU0	-0.0122356	-0.917732	-1.1462	0.0122356	0.888109	0.957233
Charged multivesicular body protein 2a	Q9DB34	0.568335	-21.5571	-0.41881	0.41881	-0.828999	0.430418
Charged multivesicular body protein 3	Q9CQ10	0.996784	-2.38892	1.22928	-0.32452	0.0503025	-0.0503025
Charged multivesicular body protein 4b	Q9D8B3	-0.868307	-0.396454	-0.453428	1.11093	1.26007	0.396454
Charged multivesicular body protein 5	Q9D7S9	-0.669439	-0.12249	-0.671391	0.857	0.122488	0.604469
Charged multivesicular body protein 6	P0C0A3	0.126204	-1.15948	0.107182	0.57453	-2.23004	-0.107182
Chitinase-like protein 3	O35744	0.803791	0.75775	0.916401	-0.914274	-0.963087	-0.757748
Chloride channel CLIC-like protein 1	Q99LI2	0.38953	0.290068	0.468319	-20.7796	-0.336805	-0.29007
Chloride intracellular channel protein 1	Q9Z1Q5	-0.570843	-0.281939	-0.799843	0.281939	0.615805	0.729652
Chloride intracellular channel protein 4	Q9QYB1	-1.78138	-0.762903	-0.39464	0.732157	0.394638	0.496582
Chloride intracellular channel protein 5	Q8BXK9	-3.39227	-0.27153	-22.3139	0.374071	0.27153	0.30879
Choline transporter-like protein 1	Q6X893	0.0397663	-17.7411	-17.7411	-0.0397663	1.14919	2.50977
Choline transporter-like protein 2	Q8BY89	-0.109276	-0.402601	0.226355	0.116701	-0.49486	0.109276
Choline-phosphate cytidylyltransferase A	P49586	-0.621252	-0.380869	-0.311178	0.587952	0.311178	0.545553
Chondroitin sulfate proteoglycan 4	Q8VHY0	10.7476	10.1381	12.2558	-10.1381	-10.1381	-10.1381
Chondroitin sulfate synthase 1	Q6ZQ11	0.468737	0.590746	0.148146	-1.14783	-0.24431	-0.148144
Chromatin complexes subunit BAP18	Q9DCT6	-9.93479	-9.93479	-9.93479	9.93479	10.1221	10.0575
Chromatin target of PRMT1 protein	Q9CY57	-1.8799	-18.9623	0.213987	0.921219	-0.213987	1.53205
Chromobox protein homolog 1	P83917	-0.142008	-0.00411797	-0.170589	1.20228	1.24941	0.00411797
Chromobox protein homolog 3	P23198	-0.237707	-0.137701	-0.233574	0.895119	1.08887	0.137701
Chromobox protein homolog 5	Q61686	-2.6978	-20.0356	-1.22702	1.22702	1.3142	1.43612
Chromodomain-helicase-DNA-binding protein 2	E9PZM4	-1.57866	-1.61093	0.954622	0.57658	-0.121719	0.121719
Chromodomain-helicase-DNA-binding protein 4	Q6PDQ2	-0.612074	-0.819689	-1.00616	0.812269	0.908886	0.612076
Chromodomain-helicase-DNA-binding protein 6	A3KFM7	-0.303917	-1.76644	0.303917	0.559675	0.503675	-1.08718
Chromodomain-helicase-DNA-binding protein 7	A2AJK6	0.0493641	-0.0493641	-1.46618	2.52244	-21.5868	0.796276
Chromosome-associated kinesin KIF4	P33174	-10.6491	-10.6491	-10.6491	10.9036	10.6491	10.9531
Chymotrypsin-C	Q3SYP2	0.78602	1.19153	1.15882	-0.972221	-0.786018	-0.900724
Chymotrypsin-like elastase family member 1	Q91X79	0.630058	0.942486	0.877903	-0.663212	-0.723494	-0.630058
Chymotrypsin-like elastase family member 2A	P05208	0.666122	0.842051	0.849667	-1.09087	-0.903042	-0.666124
Chymotrypsin-like elastase family member 3B	Q9CQ52	1.41463	2.00692	1.15244	-1.15244	-1.42142	-1.3123
Chymotrypsinogen B	Q9CR35	1.32072	0.903418	0.728441	-0.728439	-0.996757	-1.02757
Cilia- and flagella-associated protein 221	A9Q751	9.6861	10.3957	10.0437	-9.6861	-9.6861	-9.6861
Cilia- and flagella-associated protein 54	Q8C6S9	0.427603	-2.03184	0.561441	0.0991211	-0.546593	-0.0991211
Cilia- and flagella-associated protein 58	B2RW38	-19.7388	0.457922	2.15128	0.203491	-0.203493	-0.387827
Cilia- and flagella-associated protein 74	Q3UY96	-20.0157	-20.0157	0.64974	-0.64974	1.1447	2.23858
Citrate lyase subunit beta-like protein, mitochondrial	Q8R4N0	-19.7498	0.987806	1.74829	-0.752789	-1.12322	0.75279
Citrate synthase, mitochondrial	Q9CZU6	-0.175571	-0.73798	-0.253698	0.493841	0.175573	0.708607
Citron Rho-interacting kinase	P49025	-0.613075	0.307793	-0.307793	1.77636	0.872297	-20.8242
C-Jun-amino-terminal kinase-interacting protein 4	Q58A65	0.300325	-0.300327	1.06476	0.951481	-0.662287	-20.6457
Class II histocompatibility antigen, M alpha chain	P28078	-0.662403	-0.594809	-0.603468	0.623505	0.645252	0.594807
Class II histocompatibility antigen, M beta 1 chain	P35737	-1.24852	-19.1656	-0.472004	1.01914	0.472002	1.01268
Clathrin interactor 1	Q99KN9	-0.81741	-1.00622	0.331333	-0.331333	1.0476	0.479427
Clathrin light chain A	O08585	-0.207256	-0.853399	-0.4263	0.955927	1.06511	0.207254
Clathrin light chain B	Q6IRU5	0.11351	0.307777	-0.11351	0.938337	-0.20104	-0.135191
Cleavage and polyadenylation specificity factor subunit 1	Q9EPU4	-1.03181	-1.14333	-0.135197	0.135199	0.719336	0.876818
Cleavage and polyadenylation specificity factor subunit 2	O35218	-0.798122	-0.354033	-0.749105	0.754396	0.354031	1.11014
Cleavage and polyadenylation specificity factor subunit 3	Q9QXK7	-1.04013	0.243351	-1.03813	0.024416	-0.024416	0.473352
Cleavage and polyadenylation specificity factor subunit 5	Q9CQF3	-0.514872	0.0670528	-0.0670509	-0.0954781	0.782681	0.106157
Cleavage and polyadenylation specificity factor subunit 6	Q6NVF9	-2.12089	-0.205631	-0.273596	0.947281	0.216349	0.205633
Cleavage and polyadenylation specificity factor subunit 7	Q8BTV2	-0.0520458	-18.9477	-1.88517	0.250599	1.77769	0.0520458
Cleavage stimulation factor subunit 1	Q99LC2	-1.03386	-1.05461	-0.489151	0.535175	0.489153	0.985905
Cleavage stimulation factor subunit 2	Q8BIQ5	-20.6839	-2.61592	-0.713207	0.713207	1.27809	1.02804
Cleavage stimulation factor subunit 3	Q99LI7	-0.140272	-1.37076	0.0402164	-0.0402184	1.43272	0.128962
Cleft lip and palate transmembrane protein 1 homolog	Q8VBZ3	-0.204233	-0.604647	-19.8016	0.3508	0.594791	0.204231
Cleft lip and palate transmembrane protein 1-like protein	Q8BXA5	-18.9654	-0.166172	1.15176	-1.43434	0.166172	1.69641
CLIP-associating protein 1	Q80TV8	-20.1793	-20.1793	-0.50165	0.501648	2.00105	1.24138
CLIP-associating protein 2	Q8BRT1	-1.88919	-0.00585556	-0.723566	0.00585747	0.88517	0.392401
Clustered mitochondria protein homolog	Q5SW19	-0.288076	-0.821606	-0.0514259	0.0514278	0.64535	0.688499
Clusterin	Q06890	-0.269568	0.555609	-0.658146	-0.0643272	0.0643292	0.456289
C-Myc-binding protein	Q9EQS3	-1.9879	-0.345823	-0.204485	0.269014	0.204487	1.48484
Coactosin-like protein	Q9CQI6	-0.471176	-0.610788	-0.363539	0.992806	0.363539	0.421907
Coagulation factor IX	P16294	-0.147039	-18.9574	0.307749	0.440458	-0.750193	0.147039
Coagulation factor V	O88783	2.45449	-19.7793	-0.495317	1.39596	-0.00348091	0.00348091
Coagulation factor XIII A chain	Q8BH61	0.627342	1.08397	-0.536755	-0.579744	0.536755	-0.620853
Coatomer subunit beta	Q9JIF7	-0.104284	-0.699747	-0.591389	0.104284	0.331293	0.257124
Coatomer subunit beta'	O55029	-0.574427	-0.194002	-0.68478	0.562761	0.449169	0.194004
Coatomer subunit delta	Q5XJY5	-0.408949	-0.469934	-0.630569	0.408949	0.439157	0.416424
Coatomer subunit epsilon	O89079	0.502407	-0.835245	-0.789999	-0.502405	1.17846	0.99226
Coatomer subunit gamma-1	Q9QZE5	-0.153618	-0.226923	-0.410786	0.153618	0.74748	0.805237
Coatomer subunit gamma-2	Q9QXK3	-0.85738	-0.292816	-0.456514	0.292816	1.40607	1.52027
Coatomer subunit zeta-1	P61924	-0.49358	0.214821	-0.214819	-18.9939	0.898804	0.383171
Cob(I)yrinic acid a,c-diamide adenosyltransferase, mitochondrial	Q9D273	-8.84328	-8.84328	-8.84328	10.8551	8.84328	9.58078
Cochlin	Q62507	-0.676519	0.187101	-0.0162315	-0.0365124	0.0162315	0.457308
Cofilin-1	P18760	-0.568924	-0.574089	-0.520136	0.644197	0.636377	0.520136
Cofilin-2	P45591	0.253849	-0.360767	-0.512316	0.675489	-0.253847	0.44372
Cohesin subunit SA-1	Q9D3E6	-0.733225	-0.747166	-0.152628	0.217709	0.152628	0.296061
Cohesin subunit SA-2	O35638	-0.640612	-1.13455	-0.170908	1.33562	0.170908	0.418726
Coiled-coil and C2 domain-containing protein 1B	Q8BRN9	-0.119789	0.119791	-1.02082	0.683115	1.53782	-0.432549
Coiled-coil domain-containing protein 124	Q9D8X2	-9.05576	-9.05576	-9.05576	9.05576	9.52778	10.9372
Coiled-coil domain-containing protein 186	Q8C9S4	-10.3537	-10.3537	-10.3537	10.4219	10.433	10.3537
Coiled-coil domain-containing protein 22	Q9JIG7	0.482368	0.413939	0.00694656	-0.00694847	-0.8983	-1.26368
Coiled-coil domain-containing protein 25	Q78PG9	-0.370884	-0.411404	-0.442799	0.370884	0.550869	0.688417
Coiled-coil domain-containing protein 43	Q9CR29	0.0384083	-0.0384064	0.184757	-2.87578	-1.12804	0.0474434
Coiled-coil domain-containing protein 47	Q9D024	0.00597191	0.905346	-0.858484	0.0462666	-0.323778	-0.00597191
Coiled-coil domain-containing protein 6	D3YZP9	-0.242331	-0.219482	-0.318422	0.482502	0.219482	0.399048
Coiled-coil domain-containing protein 88B	Q4QRL3	-2.82486	-0.138271	0.138269	-1.0638	0.516325	0.145412
Coiled-coil domain-containing protein 93	Q7TQK5	0.15275	-0.152748	0.380436	-1.37761	-0.243999	1.61532
Coiled-coil domain-containing protein 94	Q9D6J3	-0.262676	0.211357	1.44444	-0.0841923	-21.4301	0.0841923
Cold shock domain-containing protein E1	Q91W50	-0.561781	-1.46533	-1.71814	0.905863	0.561779	1.05101
Cold-inducible RNA-binding protein	P60824	-0.131378	-1.04793	0.368374	-0.0676136	0.339579	0.0676155
Colipase	Q9CQC2	1.46721	1.46954	0.816118	-0.816116	-20.3417	-1.33234
Collagen alpha-1(I) chain	P11087	0.143982	0.679909	0.428169	-0.247364	-0.347	-0.143982
Collagen alpha-1(IV) chain	P02463	0.168392	0.423267	0.403194	-0.172867	-0.300339	-0.168392
Collagen alpha-1(VI) chain	Q04857	0.0318413	-0.243874	-0.188944	-0.0318413	0.552998	0.259579
Collagen alpha-1(XII) chain	Q60847	0.465403	0.11644	0.77787	-0.116438	-0.483118	-0.502867
Collagen alpha-1(XV) chain	O35206	-18.0731	2.55056	-0.184639	-0.132055	0.132057	1.72378
Collagen alpha-1(XVIII) chain	P39061	0.0793724	-0.227236	-0.897024	0.386913	0.181917	-0.0793743
Collagen alpha-2(I) chain	Q01149	-0.185062	0.185062	0.40184	0.422768	-1.08707	-0.960032
Collagen alpha-2(IV) chain	P08122	0.366369	0.321156	-0.371176	-1.05575	0.014061	-0.0140629
Collagen alpha-2(VI) chain	Q02788	0.0184212	-0.530396	0.412838	0.211336	-0.161781	-0.0184193
Collagen alpha-4(VI) chain	A2AX52	-0.00556946	0.00556946	-0.817101	-0.382723	0.735941	0.744831
Collagen alpha-5(VI) chain	A6H584	-0.383306	0.383305	0.779877	-0.512091	-1.89096	1.34797
Collectin-12	Q8K4Q8	-0.0379524	1.7603	-0.147423	0.0379543	-19.8995	1.69916
COMM domain-containing protein 10	Q8JZY2	0.0440598	-0.0440598	-0.170444	0.27581	0.403078	-0.967634
COMM domain-containing protein 2	Q8BXC6	-0.215307	-0.586557	-0.19416	0.194162	0.721582	0.625341
COMM domain-containing protein 3	Q63829	-0.233349	-1.58365	0.157997	0.0302486	0.0326099	-0.0302467
COMM domain-containing protein 5	Q8R395	-0.34021	-0.372494	-20.426	0.382647	0.34021	0.492704
COMM domain-containing protein 9	Q8K2Q0	0.0521717	-0.53668	-0.0521717	0.421156	-0.058485	0.400641
Complement C1q subcomponent subunit C	Q02105	9.41448	8.79393	9.03867	-8.79393	-8.79393	-8.79393
Complement C4-B	P01029	-0.103117	-0.537956	-0.344379	0.504278	0.708719	0.103117
Complement component 1 Q subcomponent-binding protein, mitochondrial	O35658	-0.424047	-0.192991	-0.612061	0.192993	1.01378	0.484337
Complement component C1q receptor	O89103	0.0804863	0.109528	0.355906	-0.371075	-0.3626	-0.0804844
Complement component receptor 1-like protein	Q64735	-0.0999928	0.24058	-0.0915298	-0.786499	0.0915279	0.186398
Complement factor B	P04186	-1.40403	-2.57488	-0.171249	0.878893	0.171249	1.07658
Complement factor H	P06909	-0.498627	0.220459	0.749449	-0.220457	-0.775692	1.27109
Complement factor I	Q61129	0.256062	-0.256062	1.14923	-18.112	-18.112	0.35018
Complement receptor type 2	P19070	-0.3396	-19.4544	-19.4544	0.557819	0.3396	0.721516
Condensin complex subunit 1	Q8K2Z4	-11.0285	-11.0285	-11.0285	11.0285	11.684	11.6178
Conserved oligomeric Golgi complex subunit 1	Q9Z160	-0.775827	0.0786362	-0.0786362	0.927599	1.3862	-0.796305
Conserved oligomeric Golgi complex subunit 2	Q921L5	0.91778	1.19362	0.0958862	-0.0958843	-18.3664	-18.3664
Conserved oligomeric Golgi complex subunit 5	Q8C0L8	0.356802	0.317989	-0.364853	-0.471188	1.60582	-0.317989
Conserved oligomeric Golgi complex subunit 6	Q8R3I3	2.48014	-1.2342	4.76316	-0.211082	-0.0409927	0.0409908
Conserved oligomeric Golgi complex subunit 7	Q3UM29	-1.61817	-0.83003	0.15937	0.402987	-0.159372	1.63158
Conserved oligomeric Golgi complex subunit 8	Q9JJA2	-0.0703201	-21.1484	-0.56422	1.48616	0.0703201	3.03987
Constitutive coactivator of PPAR-gamma-like protein 1	Q6A0A9	-0.171993	3.59516	-0.12446	0.124462	-1.00348	0.359932
COP9 signalosome complex subunit 1	Q99LD4	-0.584179	-1.25707	0.255392	2.40661	0.512726	-0.25539
COP9 signalosome complex subunit 2	P61202	-0.142488	-0.485159	-0.686913	0.28161	0.25659	0.14249
COP9 signalosome complex subunit 3	O88543	-1.60287	-0.515274	-0.755333	1.04697	0.964973	0.515274
COP9 signalosome complex subunit 4	O88544	-1.25836	-0.810774	-0.00918007	1.02153	0.794777	0.00917816
COP9 signalosome complex subunit 5	O35864	-0.585619	-1.03283	-0.393185	2.45794	0.393185	0.751621
COP9 signalosome complex subunit 6	O88545	-0.645166	-0.603239	-0.288363	0.963017	0.786322	0.288364
COP9 signalosome complex subunit 7a	Q9CZ04	-8.99656	-8.99656	-8.99656	8.99656	12.5355	12.6055
COP9 signalosome complex subunit 8	Q8VBV7	-1.20114	-0.276096	-0.384098	0.997898	0.276094	0.88924
Copine-1	Q8C166	-0.456907	-0.709555	-0.500345	0.518757	0.456909	0.478748
Copine-3	Q8BT60	-0.114054	-0.176365	-0.36755	0.294542	0.643764	0.114052
Copper chaperone for superoxide dismutase	Q9WU84	-0.357552	-1.08393	0.51959	0.0404263	-0.0404263	0.41279
Copper homeostasis protein cutC homolog	Q9D8X1	-0.159649	-0.668142	0.159649	-0.465408	0.189003	1.00433
Copper transport protein ATOX1	O08997	-0.343376	-0.376848	0.506195	-0.0743141	0.0743141	0.103577
Core histone macro-H2A.1	Q9QZQ8	-0.590242	-0.322308	-0.326237	0.423742	0.322306	0.912046
Core histone macro-H2A.2	Q8CCK0	-1.95283	-0.945669	-0.730484	0.730486	1.26004	1.50479
Core-binding factor subunit beta	Q08024	-0.614941	-0.619951	-19.5919	1.9653	0.614941	1.79403
Coronin-1A	O89053	-0.440868	-0.900635	-0.971373	0.774517	0.440866	0.849403
Coronin-1B	Q9WUM3	-0.855694	-0.840832	-0.478796	0.640087	0.478796	0.786228
Coronin-1C	Q9WUM4	-0.0802822	0.226284	-0.197554	0.0802822	-0.442938	0.304052
Coronin-7	Q9D2V7	-0.41238	-0.504007	-0.261635	0.261635	0.536926	0.968098
Corticosteroid 11-beta-dehydrogenase isozyme 1	P50172	-0.164204	0.267456	0.0784111	-0.0980034	0.447178	-0.0784111
Corticosteroid-binding globulin	Q06770	-1.10945	0.2614	-0.381609	-0.2614	1.37307	0.952993
Costars family protein ABRACL	Q4KML4	-22.0234	0.0591145	-0.601519	0.0352707	-0.0352726	0.0539551
Craniofacial development protein 1	O88271	-19.3914	0.528637	-19.3914	0.435579	-0.435579	1.12736
Creatine kinase B-type	Q04447	-0.662033	-0.348295	-0.692091	0.386961	0.477922	0.348295
Creatine kinase M-type	P07310	-0.924879	-1.5123	-1.97606	1.33617	1.09287	0.924879
Creatine kinase U-type, mitochondrial	P30275	-0.298962	-1.65484	-1.52896	0.333267	0.415268	0.298964
CREB-binding protein	P45481	-9.25709	-9.25709	-9.25709	12.7288	9.25709	11.573
Crk-like protein	P47941	-0.684795	-0.524282	-0.330538	0.646784	0.341412	0.330538
Crooked neck-like protein 1	P63154	-0.321321	-1.08667	-2.75701	0.321321	1.15075	1.43693
CSC1-like protein 1	Q91YT8	1.56155	-17.4791	-17.4791	-0.0993538	1.91014	0.0993538
C-terminal-binding protein 1	O88712	-0.162207	-1.24738	-0.707334	0.754625	0.162207	0.745331
CTP synthase 1	P70698	-2.21135	-20.8959	-0.329977	0.329975	1.58713	0.784527
CTP synthase 2	P70303	-1.82649	0.261707	-0.0551415	-0.625095	0.0551395	0.471861
CUB and zona pellucida-like domain-containing protein 1	P70412	10.0515	10.0305	10.4122	-10.0305	-10.0305	-10.0305
CUGBP Elav-like family member 1	P28659	-1.17844	-19.2874	-0.720165	1.3421	1.57077	0.720165
CUGBP Elav-like family member 2	Q9Z0H4	-0.529036	-1.35015	-1.03524	0.529036	0.820667	0.957819
Cullin-1	Q9WTX6	0.0885887	-1.14206	-1.18586	0.128435	0.342375	-0.0885868
Cullin-2	Q9D4H8	-0.235975	-0.284611	-0.473152	0.235975	0.616734	0.957485
Cullin-3	Q9JLV5	-0.881399	-0.583843	-1.31308	0.583841	2.9298	3.30687
Cullin-4A	Q3TCH7	-0.576521	-1.2578	-0.154392	0.154394	1.37977	0.462254
Cullin-4B	A2A432	-20.0261	-1.05125	-1.09301	1.05125	1.47918	1.33192
Cullin-5	Q9D5V5	-0.13994	-1.15117	-0.773596	2.00233	0.13994	2.00604
CWF19-like protein 1	Q8CI33	-0.146381	-0.935539	-0.783674	0.913811	0.146381	0.400812
Cyclic AMP-responsive element-binding protein 1	Q01147	-19.8511	-0.57662	-19.8511	0.57662	0.88872	0.81151
Cyclin-dependent kinase 1	P11440	-10.8771	-10.8771	-10.8771	12.0799	11.986	10.8771
Cyclin-dependent kinase 11B	P24788	-1.77448	-1.95523	0.552238	2.03277	0.159586	-0.159588
Cyclin-dependent kinase 16	Q04735	-0.3048	0.304798	-20.741	1.61526	1.94702	-1.28966
Cyclin-dependent kinase 2	P97377	-10.1864	-10.1864	-10.1864	12.305	12.3841	10.1864
Cyclin-dependent kinase 4	P30285	-20.7947	-20.7947	-0.346325	1.84161	1.99671	0.346327
Cyclin-dependent kinase 4 inhibitor C	Q60772	-0.468897	-18.906	-0.076046	0.259573	0.076046	0.119516
Cyclin-dependent kinase 6	Q64261	-0.434923	-0.0892277	0.0892258	1.7311	2.3166	-1.19981
Cyclin-dependent kinase 9	Q99J95	-0.944647	-0.805798	-0.271439	0.535688	0.889002	0.27144
Cyclin-dependent kinase-like 5	Q3UTQ8	-9.95003	-9.95003	-9.95003	10.2762	11.9337	9.95003
Cyclin-dependent-like kinase 5	P49615	-0.625277	-0.184771	0.184769	1.53798	1.55371	-0.388327
Cyclin-G-associated kinase	Q99KY4	-1.35435	0.050806	-0.00420761	0.789671	0.00420952	-0.314648
Cyclin-Y	Q8BGU5	0.841639	-1.36835	0.00931168	-0.0122128	0.573698	-0.00931358
Cystathionine beta-synthase	Q91WT9	1.8182	2.01901	2.07465	-20.9882	-20.9882	-1.8182
Cystathionine gamma-lyase	Q8VCN5	1.3013	0.9842	0.746052	-0.746054	-2.22495	-0.754955
Cystatin-B	Q62426	0.0213108	0.247662	0.588247	-0.349356	-0.458881	-0.0213108
Cystatin-C	P21460	-0.0455551	-0.0204639	0.0204639	0.0726566	0.136232	-0.0474815
Cysteine and glycine-rich protein 1	P97315	-0.168358	-0.527807	-0.710478	0.299889	0.168358	0.520134
Cysteine and histidine-rich domain-containing protein 1	Q9D1P4	-21.0564	-0.45784	-0.78999	0.573439	0.971664	0.45784
Cysteine desulfurase, mitochondrial	Q9Z1J3	-0.756641	0.529034	-19.0295	0.455162	0.0214024	-0.0214005
Cysteine protease ATG4B	Q8BGE6	-9.43231	-9.43231	-9.43231	10.652	9.74938	9.43231
Cysteine sulfinic acid decarboxylase	Q9DBE0	-1.54861	0.690743	-2.39813	1.33599	-0.690743	1.58826
Cysteine-rich protein 2	Q9DCT8	-0.426909	-0.00403786	0.00403976	-20.0183	0.276478	1.05586
Cysteine-rich with EGF-like domain protein 2	Q9CYA0	-0.44224	-0.427454	-0.691931	0.78158	0.427456	0.852461
Cysteine--tRNA ligase, cytoplasmic	Q9ER72	-1.35134	-0.0290356	-0.742695	0.134932	0.2556	0.0290375
Cytidine monophosphate-N-acetylneuraminic acid hydroxylase	Q61419	0.868854	-20.3039	-20.3039	1.38277	1.49061	-0.868856
Cytochrome b-245 heavy chain	Q61093	-0.201342	-0.402229	-0.616285	0.201344	0.947441	0.465322
Cytochrome b-245 light chain	Q61462	-0.312889	0.137596	-0.137596	0.250116	0.312864	-0.244884
Cytochrome b5	P56395	-0.529404	-0.127522	-0.35401	0.127522	0.486095	0.227554
Cytochrome b5 type B	Q9CQX2	0.124445	-0.134184	-0.408401	0.319429	-0.0587406	0.0587425
Cytochrome b-c1 complex subunit 1, mitochondrial	Q9CZ13	-0.905396	-0.565521	-0.441883	0.592581	0.441883	0.568974
Cytochrome b-c1 complex subunit 2, mitochondrial	Q9DB77	-0.192383	-0.339779	-0.349775	0.747887	0.527855	0.192383
Cytochrome b-c1 complex subunit 7	Q9D855	-0.625162	-0.0273991	-1.01846	0.0273991	0.0908775	0.0838776
Cytochrome b-c1 complex subunit 8	Q9CQ69	-0.69039	-0.475677	-0.441059	0.968203	0.441061	0.718594
Cytochrome b-c1 complex subunit Rieske, mitochondrial	Q9CR68	-0.286774	-0.599213	0.286774	1.19697	-0.622656	0.867041
Cytochrome c oxidase subunit 2	P00405	-0.0791378	-0.166103	-0.099165	0.741331	0.0791397	0.562427
Cytochrome c oxidase subunit 4 isoform 1, mitochondrial	P19783	-1.28483	0.264795	0.0947437	-0.210175	-0.0947456	0.759352
Cytochrome c oxidase subunit 5A, mitochondrial	P12787	-0.218752	-0.112513	-0.158932	0.112511	0.402769	0.837078
Cytochrome c oxidase subunit 5B, mitochondrial	P19536	-0.232502	-0.202015	-0.294535	0.846357	0.202017	0.620811
Cytochrome c oxidase subunit 6B1	P56391	-0.646669	-0.819426	-0.598345	0.646162	0.598347	0.705324
Cytochrome c oxidase subunit 6C	Q9CPQ1	-0.380983	-0.328497	0.183842	-0.0250416	0.0250397	0.611593
Cytochrome c oxidase subunit 7A2, mitochondrial	P48771	-1.55211	0.380522	0.106329	-0.106331	-0.409304	0.927788
Cytochrome c oxidase subunit NDUFA4	Q62425	-0.52302	0.0803661	-0.137524	0.547436	-0.0803661	0.229765
Cytochrome c, somatic	P62897	0.00829697	0.201382	-2.13491	0.555937	-0.00829697	-0.327469
Cytochrome c1, heme protein, mitochondrial	Q9D0M3	-0.0656414	0.0656414	-1.21909	0.818817	0.538094	-0.208706
Cytochrome P450 1B1	Q64429	9.52966	9.77746	9.26808	-9.26808	-9.26808	-9.26808
Cytochrome P450 20A1	Q8BKE6	0.0189018	-0.0189018	-0.216499	0.0273018	0.652912	-0.0269852
Cytochrome P450 4B1	Q64462	-0.689791	-0.0806675	-1.18386	0.103027	0.0806675	0.416355
Cytoglobin	Q9CX80	1.18573	-0.112713	1.64825	-0.553753	0.112713	-0.184475
Cytohesin-1	Q9QX11	-9.67249	-9.67249	-9.67249	9.67249	10.8189	12.4578
Cytohesin-4	Q80YW0	-1.26452	0.108566	-0.108566	0.961899	-1.29994	1.02559
Cytokine receptor-like factor 3	Q9Z2L7	-1.07087	-0.337463	-0.976412	1.21198	0.337463	0.608685
Cytoplasmic aconitate hydratase	P28271	0.340979	-0.439823	0.180275	-0.248169	0.00640678	-0.00640678
Cytoplasmic dynein 1 intermediate chain 2	O88487	-0.281631	-0.654326	0.281631	0.451977	0.434601	-1.07613
Cytoplasmic dynein 1 light intermediate chain 1	Q8R1Q8	-0.775211	-0.295816	-0.361101	0.813414	0.480862	0.295816
Cytoplasmic dynein 1 light intermediate chain 2	Q6PDL0	-0.216511	-2.1941	-2.37621	0.216513	0.96734	0.225992
Cytoplasmic FMR1-interacting protein 1	Q7TMB8	-1.53687	-1.22468	-0.256412	0.541361	0.256411	0.48604
Cytoplasmic FMR1-interacting protein 2	Q5SQX6	-1.31507	-1.09087	-0.261593	0.711819	0.261593	0.586531
Cytoplasmic protein NCK1	Q99M51	-0.153568	-2.80491	-0.0769596	4.28474	4.18272	0.0769596
Cytoplasmic protein NCK2	O55033	-9.94899	-9.94899	-9.94899	10.1032	10.2173	9.94899
Cytoplasmic tRNA 2-thiolation protein 2	Q3U308	-1.49305	-0.0638332	-19.0828	3.69563	0.0638332	0.260515
Cytoskeleton-associated protein 4	Q8BMK4	-0.392006	-0.697826	-0.574947	0.571102	0.392008	0.545599
Cytoskeleton-associated protein 5	A2AGT5	-0.277151	-1.5661	-0.910023	0.928116	0.277151	0.872349
Cytosol aminopeptidase	Q9CPY7	0.0618286	0.351261	-0.209724	-0.191811	-0.0618286	0.233397
Cytosolic 10-formyltetrahydrofolate dehydrogenase	Q8R0Y6	0.796934	0.869856	0.490904	-0.490904	-0.948235	-1.26748
Cytosolic 5'-nucleotidase 3A	Q9D020	-0.98229	-0.727839	-1.10232	0.835312	0.72784	0.826521
Cytosolic acyl coenzyme A thioester hydrolase	Q91V12	-0.134167	-0.527521	-0.926275	1.52282	0.134167	1.02763
Cytosolic endo-beta-N-acetylglucosaminidase	Q8BX80	-0.920542	-1.90019	-1.11264	1.5902	1.43486	0.920542
Cytosolic Fe-S cluster assembly factor NUBP2	Q9R061	-9.61421	-9.61421	-9.61421	9.61421	11.3874	10.0869
Cytosolic phospholipase A2	P47713	-0.651283	-0.113684	-0.0958481	1.85042	0.0958462	2.94667
Cytosolic purine 5'-nucleotidase	Q3V1L4	-0.336054	-0.0131302	-0.343538	0.0131302	0.495359	0.318104
Cytospin-B	Q5SXY1	-18.9938	-1.68814	-0.700172	1.02591	0.700171	1.61934
D-2-hydroxyglutarate dehydrogenase, mitochondrial	Q8CIM3	-2.12131	-20.0239	2.06867	3.33092	0.73753	-0.73753
D-3-phosphoglycerate dehydrogenase	Q61753	-0.114775	-0.203802	-0.164948	0.114775	0.162806	0.22893
DAZ-associated protein 1	Q9JII5	-0.921759	-0.432369	-0.59351	0.759403	0.432369	1.70151
D-beta-hydroxybutyrate dehydrogenase, mitochondrial	Q80XN0	-19.5237	-19.5237	-0.35651	1.11534	1.77067	0.356508
DCC-interacting protein 13-alpha	Q8K3H0	-0.0494919	-0.493797	-0.311903	0.173769	1.99596	0.0494919
DCN1-like protein 1	Q9QZ73	1.077	-1.44598	-0.579088	0.59444	0.579088	-0.649464
DDB1- and CUL4-associated factor 1	Q80TR8	-18.9589	-0.893812	-2.27808	0.89381	2.68676	2.55075
DDB1- and CUL4-associated factor 13	Q6PAC3	-9.87396	-9.87396	-9.87396	9.87396	10.0499	10.1835
DDB1- and CUL4-associated factor 7	P61963	-0.856588	-19.434	-1.11627	1.44376	0.856588	2.04095
DDB1- and CUL4-associated factor 8	Q8N7N5	-0.984015	-0.838553	-20.1791	1.87944	1.18622	0.838551
D-dopachrome decarboxylase	O35215	-0.0313549	0.0313568	0.250372	-0.175432	-0.286493	0.26856
DDRGK domain-containing protein 1	Q80WW9	-0.0438328	0.691719	-1.13975	0.0438328	0.697311	-0.190775
Death-associated protein kinase 2	Q8VDF3	-9.81657	-9.81657	-9.81657	11.0485	9.81657	10.5289
Death-associated protein kinase 3	O54784	-2.73114	0.359629	0.316624	1.22857	-0.316626	-19.5886
Decorin	P28654	0.0947494	1.04613	-0.419029	-0.241077	0.295086	-0.0947514
Dedicator of cytokinesis protein 1	Q8BUR4	-0.549301	-0.394066	1.12187	0.394068	1.56619	-0.414757
Dedicator of cytokinesis protein 10	Q8BZN6	-0.187302	-0.371675	-1.14592	2.04281	0.187302	1.8934
Dedicator of cytokinesis protein 11	A2AF47	-0.475725	-0.5103	-0.522886	0.475725	0.898125	0.582583
Dedicator of cytokinesis protein 2	Q8C3J5	-0.587448	-0.679279	-0.837728	0.745293	0.958702	0.587448
Dedicator of cytokinesis protein 4	P59764	-21.2913	-0.52421	0.832502	0.16004	0.309795	-0.16004
Dedicator of cytokinesis protein 5	B2RY04	-1.25111	-21.2	0.0704861	0.057497	-0.057497	0.820261
Dedicator of cytokinesis protein 7	Q8R1A4	1.97962	-0.598757	0.257704	0.952938	-0.495274	-0.257706
Dedicator of cytokinesis protein 8	Q8C147	-0.225058	-1.09606	-1.19497	0.472958	0.225058	0.329601
Dedicator of cytokinesis protein 9	Q8BIK4	-20.1815	0.370043	-20.1815	-0.197279	0.197279	1.41197
Dehydrogenase/reductase SDR family member 1	Q99L04	-0.601751	0.320456	-0.15247	0.276306	-0.00809288	0.00809479
Dehydrogenase/reductase SDR family member 11	Q3U0B3	-0.795067	-0.543295	-3.24323	0.676104	0.543297	0.553858
Dehydrogenase/reductase SDR family member 4	Q99LB2	0.766192	-0.25602	0.309654	-0.033802	-0.546938	0.033802
Dehydrogenase/reductase SDR family member 7	Q9CXR1	-0.0477505	0.898249	0.0477505	-19.5045	0.527494	-1.24868
Dehydrogenase/reductase SDR family member 7B	Q99J47	-1.20103	1.04301	1.2063	-1.04301	1.60811	-1.73685
Deleted in malignant brain tumors 1 protein	Q60997	1.64648	1.61401	1.55467	-1.55467	-3.05047	-2.6534
Delta(3,5)-Delta(2,4)-dienoyl-CoA isomerase, mitochondrial	O35459	-0.0261421	-0.34984	0.0261421	0.607733	-0.131516	0.24003
Delta-1-pyrroline-5-carboxylate dehydrogenase, mitochondrial	Q8CHT0	-0.839161	-0.290504	0.124863	-0.124861	0.473228	0.325998
Delta-1-pyrroline-5-carboxylate synthase	Q9Z110	-0.849758	-0.749119	-0.854805	0.823303	0.749121	0.810684
Delta-aminolevulinic acid dehydratase	P10518	-0.992027	-0.918528	-0.988543	1.36529	1.07673	0.918529
Delta-sarcoglycan	P82347	-0.31156	-0.27059	0.27059	-19.5835	0.500473	0.636936
Dematin	Q9WV69	-18.8068	-18.8068	0.305475	-0.305473	1.91162	1.44329
Density-regulated protein	Q9CQJ6	-0.036335	0.036335	-19.3128	-0.397894	0.251808	0.140705
Deoxynucleotidyltransferase terminal-interacting protein 1	Q99LB0	-18.6313	0.0535393	-18.6313	1.3112	0.0469475	-0.0469475
Deoxynucleotidyltransferase terminal-interacting protein 2	Q8R2M2	-9.56239	-9.56239	-9.56239	10.6352	10.1595	9.56239
Deoxyribonuclease-2-alpha	P56542	-0.0248489	0.453415	0.289669	-0.319103	-1.3875	0.0248489
Deoxyribose-phosphate aldolase	Q91YP3	-0.500126	-1.51182	-0.569544	0.500128	0.775476	1.14658
DEP domain-containing mTOR-interacting protein	Q570Y9	0.829327	2.0748	0.126884	-0.126883	-0.364208	-18.6583
Derlin-1	Q99J56	0.227148	-0.279467	-0.227148	1.33136	0.886955	-19.0518
Desmoplakin	E9Q557	0.0545406	-0.427214	-0.0166397	0.0166397	-0.0204868	0.502878
Destrin	Q9R0P5	-0.34668	-0.763803	-0.228752	0.228752	0.28429	0.311708
Deubiquitinating protein VCIP135	Q8CDG3	-1.4443	0.220785	-2.35229	-0.207109	0.207109	0.803085
Deuterosome assembly protein 1	Q7M6Y5	0.423811	-21.7391	-1.14135	-0.0275974	0.681828	0.0275993
Developmentally-regulated GTP-binding protein 1	P32233	-0.833076	-0.941971	-0.73892	1.1701	0.738918	1.00786
Developmentally-regulated GTP-binding protein 2	Q9QXB9	-0.182665	-0.670538	-0.222206	1.01291	0.182667	0.723448
D-glutamate cyclase, mitochondrial	Q8BH86	-0.488758	-2.8134	-0.0489769	0.120491	0.354826	0.0489788
Diacylglycerol kinase zeta	Q80UP3	-18.3692	-18.3692	0.170254	0.744024	1.36391	-0.170252
Differentially expressed in FDCP 6	Q8C2K1	-9.95884	-9.95884	-9.95884	10.1674	9.95884	10.3495
Dihydrofolate reductase	P00375	-3.77887	-2.81255	-3.18989	2.91259	2.81255	2.93754
Dihydrolipoyl dehydrogenase, mitochondrial	O08749	-0.772514	0.160147	-0.0686169	0.176531	0.0686169	-0.296164
Dihydrolipoyllysine-residue acetyltransferase component of pyruvate dehydrogenase complex, mitochondrial	Q8BMF4	-0.109035	-0.35125	-0.51107	0.109034	0.307344	0.187963
Dihydrolipoyllysine-residue succinyltransferase component of 2-oxoglutarate dehydrogenase complex, mitochondrial	Q9D2G2	-0.293701	-0.00499725	0.00499725	0.636005	-0.674006	0.1029
Dihydropteridine reductase	Q8BVI4	-0.909246	-0.0335712	0.0335693	-0.663925	0.281714	0.367264
Dihydropyrimidinase-related protein 3	Q62188	-0.125511	-0.0355148	-0.0870666	0.647104	0.566097	0.0355129
Dimethylaniline monooxygenase [N-oxide-forming] 2	Q8K2I3	10.8268	10.2183	10.0889	-10.0889	-10.0889	-10.0889
Dimethylaniline monooxygenase [N-oxide-forming] 4	Q8VHG0	0.439459	-0.0453777	-0.307461	-21.4728	0.0453777	0.111429
Dimethylaniline monooxygenase [N-oxide-forming] 5	P97872	-0.589212	-0.486811	-1.85376	0.486811	0.656408	0.656136
Dipeptidase 1	P31428	0.992664	0.360159	0.611021	-1.31664	-2.98764	-0.360159
Dipeptidyl peptidase 1	P97821	-0.0820675	0.0354671	-0.0354671	-0.275015	0.361507	0.421328
Dipeptidyl peptidase 2	Q9ET22	0.858301	0.320875	1.10283	-0.320877	-1.15618	-1.21888
Dipeptidyl peptidase 3	Q99KK7	-0.563087	-0.381615	-0.722019	0.381615	0.602793	0.562401
Dipeptidyl peptidase 4	P28843	0.719854	-1.10409	-1.62522	-0.102793	0.102793	0.233946
Dipeptidyl peptidase 8	Q80YA7	-0.164349	-1.13255	0.164351	0.542271	-0.377466	0.229942
Dipeptidyl peptidase 9	Q8BVG4	-2.21516	0.622408	-0.270014	-0.639538	0.820677	0.270014
Diphosphoinositol polyphosphate phosphohydrolase 1	Q9JI46	-18.9911	0.614962	-0.0990791	1.27353	-0.936787	0.099081
DIS3-like exonuclease 1	Q8C0S1	-18.4533	1.29734	-18.4533	0.268419	-0.268421	1.12538
DIS3-like exonuclease 2	Q8CI75	-0.190815	-2.35888	-20.2302	0.538891	1.20463	0.190813
Disco-interacting protein 2 homolog B	Q3UH60	-0.324297	-0.617933	-0.786266	0.324297	0.412888	0.931219
Disheveled-associated activator of morphogenesis 1	Q8BPM0	-0.399981	0.0261269	-0.590551	1.13168	0.74037	-0.0261288
Disheveled-associated activator of morphogenesis 2	Q80U19	-10.0736	-10.0736	-10.0736	10.0736	10.221	10.2609
Disintegrin and metalloproteinase domain-containing protein 10	O35598	-0.216469	-1.12868	-0.704515	0.216469	0.65074	2.94345
Disintegrin and metalloproteinase domain-containing protein 17	Q9Z0F8	0.384819	-0.204824	-0.330687	0.204824	-0.265833	0.276709
Disks large homolog 1	Q811D0	-1.14095	-0.780716	-0.120396	0.120396	0.751074	0.64068
Disks large homolog 2	Q91XM9	-21.8862	0.757675	-1.11015	-0.732981	0.732981	0.98427
Disks large homolog 5	E9Q9R9	-18.0432	-0.502617	-18.0432	0.54034	1.29737	0.502617
Disks large-associated protein 4	B1AZP2	-19.2767	-0.754065	-0.855513	0.855425	0.754063	0.840559
DmX-like protein 1	Q6PNC0	-0.273014	-0.622982	-0.686605	0.273012	0.434797	0.654398
DNA (cytosine-5)-methyltransferase 1	P13864	-1.16146	-0.481148	-0.998421	0.481148	0.928122	0.930508
DNA damage-binding protein 1	Q3U1J4	-0.060442	-1.35645	-1.11043	0.389353	0.235697	0.0604439
DNA fragmentation factor subunit alpha	O54786	-1.16345	-0.710133	-0.172722	0.172722	0.274027	0.983736
DNA fragmentation factor subunit beta	O54788	-1.34029	-1.09675	-1.65952	1.20829	1.09675	1.54936
DNA helicase B	Q6NVF4	0.277954	-0.454403	-0.374334	-0.00025177	0.00025177	0.611177
DNA ligase 1	P37913	-1.79891	-1.32153	-21.0267	1.32153	1.72474	1.54445
DNA ligase 3	P97386	-0.406099	-19.7785	-0.670031	0.48348	0.589914	0.406097
DNA methyltransferase 1-associated protein 1	Q9JI44	-9.44285	-9.44285	-9.44285	12.8539	9.4844	9.44285
DNA mismatch repair protein Msh2	P43247	-3.21328	-0.740175	-21.6033	0.740177	1.45722	1.03235
DNA mismatch repair protein Msh6	P54276	-19.8116	-19.8116	-1.55054	1.67586	1.57682	1.55054
DNA polymerase alpha catalytic subunit	P33609	-19.4113	-19.4113	-0.590578	0.590578	2.39736	0.76227
DNA polymerase beta	Q8K409	0.277473	0.525518	-2.54745	-0.397274	0.37845	-0.277472
DNA polymerase delta catalytic subunit	P52431	-0.910334	-0.287237	-0.201509	0.564424	0.718618	0.201509
DNA polymerase delta subunit 2	O35654	-9.41215	-9.41215	-9.41215	9.59584	9.41215	9.41248
DNA polymerase epsilon subunit 3	Q9JKP7	-19.9847	-19.9847	0.0184155	0.830175	-0.0184155	1.07496
DNA polymerase theta	Q8CGS6	0.379286	1.88008	-0.357496	0.357496	-19.9178	-0.892189
DNA primase large subunit	P33610	-11.4752	-11.4752	-11.4752	11.4752	11.5778	11.5341
DNA primase small subunit	P20664	-10.2657	-10.2657	-10.2657	10.3391	10.9712	10.2657
DNA repair endonuclease XPF	Q9QZD4	-10.158	-10.158	-10.158	10.158	11.4632	11.4222
DNA repair protein RAD50	P70388	0.191679	-1.24413	-0.693546	1.00688	0.490118	-0.191677
DNA repair protein XRCC1	Q60596	0.275738	-0.0833626	-0.452013	0.930609	0.0833645	-0.612003
DNA replication complex GINS protein SLD5	Q99LZ3	-9.69241	-9.69241	-9.69241	9.86239	9.69241	9.9292
DNA replication licensing factor MCM2	P97310	-1.35455	-1.40231	-1.1838	1.1838	1.38025	1.31399
DNA replication licensing factor MCM3	P25206	-3.26722	-1.40366	-0.769777	1.24827	0.867153	0.769779
DNA replication licensing factor MCM4	P49717	-0.502344	-4.13232	-3.08401	1.10777	1.10971	0.502346
DNA replication licensing factor MCM5	P49718	-0.761124	-0.32638	-0.24563	0.24563	0.564693	0.432829
DNA replication licensing factor MCM6	P97311	-1.26599	-1.03885	-1.50791	1.23288	1.03885	1.41705
DNA replication licensing factor MCM7	Q61881	-0.876997	-0.944185	-2.57898	0.925383	1.01093	0.876999
DNA topoisomerase 1	Q04750	-2.28918	-1.39517	-0.412985	0.738722	0.412987	0.442213
DNA topoisomerase 2-alpha	Q01320	-22.9358	-1.8842	-0.825985	1.21731	0.976162	0.825987
DNA topoisomerase 2-beta	Q64511	-0.0870247	-1.32082	-0.384216	0.0870247	0.379736	0.419271
DNA topoisomerase 2-binding protein 1	Q6ZQF0	0.707613	0.389105	0.660461	-0.734247	-0.389107	-0.71027
DNA-(apurinic or apyrimidinic site) lyase	P28352	0.0307312	-0.688919	-0.238752	0.704197	0.891439	-0.0307312
DNA/RNA-binding protein KIN17	Q8K339	-9.45636	-9.45636	-9.45636	10.16	10.0332	9.45636
DNA-binding protein Ikaros	Q03267	-0.448475	-1.13886	-20.6445	0.448477	0.527204	0.579777
DNA-binding protein RFXANK	Q9Z205	-10.2462	-10.2462	-10.2462	10.2708	10.2612	10.2462
DNA-binding protein SATB1	Q60611	-0.309099	-19.9018	-19.9018	0.309099	1.46708	1.78045
DNA-dependent protein kinase catalytic subunit	P97313	-2.18609	-0.369211	-1.75914	0.371691	0.369209	1.81481
DNA-directed RNA polymerase II subunit RPB1	P08775	-0.581757	-0.703308	-0.39745	0.39745	1.32441	0.921049
DNA-directed RNA polymerase II subunit RPB11	O08740	-9.52241	-9.52241	-9.52241	10.5387	10.5355	9.52241
DNA-directed RNA polymerase II subunit RPB2	Q8CFI7	-0.736006	-0.609488	-0.33367	0.333672	0.626987	0.683958
DNA-directed RNA polymerase II subunit RPB3	P97760	-1.74099	0.662666	0.341263	-0.834059	1.41975	-0.341261
DNA-directed RNA polymerase II subunit RPB7	P62488	-1.86567	-1.75924	-0.27158	0.664679	0.27158	1.05488
DNA-directed RNA polymerase III subunit RPC6	Q921X6	-8.68589	-8.68589	-8.68589	9.48999	8.76214	8.68589
DNA-directed RNA polymerases I and III subunit RPAC1	P52432	-2.33577	0.355967	0.12602	-0.126019	-1.15388	0.208658
DNA-directed RNA polymerases I, II, and III subunit RPABC1	Q80UW8	-0.850843	-0.0893822	-0.53013	0.127346	0.0893822	0.343164
DnaJ homolog subfamily A member 1	P63037	-1.11036	-1.02701	-0.770233	1.15061	0.770233	1.04613
DnaJ homolog subfamily A member 2	Q9QYJ0	-1.05896	-0.959276	-0.657805	0.657805	0.889976	0.835159
DnaJ homolog subfamily A member 3, mitochondrial	Q99M87	-20.12	-0.798983	0.331587	0.352373	-0.331587	0.865664
DnaJ homolog subfamily A member 4	Q9JMC3	-9.78517	-9.78517	-9.78517	9.78517	9.98875	11.0724
DnaJ homolog subfamily B member 1	Q9QYJ3	-1.2664	-1.32787	-0.884001	0.884001	0.997446	1.00421
DnaJ homolog subfamily B member 11	Q99KV1	-0.415388	-0.39801	-0.4624	0.39801	0.482899	0.510355
DnaJ homolog subfamily B member 4	Q9D832	-0.855179	-0.926689	-0.47374	0.506712	0.473742	0.656256
DnaJ homolog subfamily C member 10	Q9DC23	-19.7298	-19.7298	0.246475	-0.246475	0.440121	0.439867
DnaJ homolog subfamily C member 11	Q5U458	0.632515	0.12772	-3.08705	-0.12772	0.889881	-0.473335
DnaJ homolog subfamily C member 2	P54103	-0.0127296	-3.53679	-3.36445	0.331753	1.71996	0.0127296
DnaJ homolog subfamily C member 3	Q91YW3	-1.25864	0.312077	-0.889685	0.284603	0.757793	-0.284601
DnaJ homolog subfamily C member 7	Q9QYI3	0.042696	-1.9491	0.149506	-0.0426979	0.240231	-0.0670357
DnaJ homolog subfamily C member 8	Q6NZB0	-0.567266	-0.254507	-1.36704	1.07494	0.272804	0.254505
DnaJ homolog subfamily C member 9	Q91WN1	-1.99257	-0.753502	-1.43541	0.974949	0.753502	0.797796
Docking protein 1	P97465	-9.41267	-9.41267	-9.41267	10.3961	9.49918	9.41267
Docking protein 2	O70469	-10.138	-10.138	-10.138	10.138	10.5657	10.7256
Docking protein 3	Q9QZK7	-2.65333	-0.245651	-0.183254	0.183254	0.238052	0.247646
Dolichol-phosphate mannosyltransferase subunit 1	O70152	-0.0157223	-0.7288	-0.794519	0.642508	0.609278	0.0157242
Dolichyl-diphosphooligosaccharide--protein glycosyltransferase 48 kDa subunit	O54734	0.0772324	-0.543388	-0.0485401	-0.0510197	0.478243	0.0485401
Dolichyl-diphosphooligosaccharide--protein glycosyltransferase subunit 1	Q91YQ5	-0.206638	-0.231934	0.0220413	-0.0167007	0.276705	0.0167007
Dolichyl-diphosphooligosaccharide--protein glycosyltransferase subunit 2	Q9DBG6	-0.101219	0.0411873	0.0543594	0.0851765	-0.0411892	-0.156229
Dolichyl-diphosphooligosaccharide--protein glycosyltransferase subunit DAD1	P61804	-0.00839615	-0.11351	-0.12925	0.16378	0.00839615	0.0406494
Dolichyl-diphosphooligosaccharide--protein glycosyltransferase subunit STT3A	P46978	-0.427422	-0.121771	-0.424425	0.173878	0.121771	0.204933
Dolichyl-diphosphooligosaccharide--protein glycosyltransferase subunit STT3B	Q3TDQ1	-2.31249	0.427122	-1.98572	-0.0819092	0.0819092	0.103926
Dolichyl-phosphate beta-glucosyltransferase	Q9DB25	0.0409908	-0.0409908	-0.594278	0.0905704	0.313746	-0.179209
Double-strand break repair protein MRE11	Q61216	1.86819	-0.124783	-1.25954	-1.06186	0.124783	1.01292
Double-strand-break repair protein rad21 homolog	Q61550	-0.31712	0.023962	-0.4487	-0.023962	0.318842	0.956295
Down syndrome critical region protein 3 homolog	O35075	-0.115246	0.115244	-0.125668	0.350243	0.799213	-19.2774
Dr1-associated corepressor	Q9D6N5	0.584803	-0.548283	-0.866827	0.0134296	0.0250301	-0.0134315
Drebrin-like protein	Q62418	-1.05519	-0.796024	-0.53079	0.530792	3.41423	0.839323
Dual specificity mitogen-activated protein kinase kinase 1	P31938	-0.365664	-0.190477	-0.364784	0.892452	0.296734	0.190475
Dual specificity mitogen-activated protein kinase kinase 2	Q63932	-0.993252	-0.972643	-0.122704	1.65526	1.21131	0.122704
Dual specificity mitogen-activated protein kinase kinase 3	O09110	-1.67064	-18.1466	-1.60668	1.60668	1.6594	1.66979
Dual specificity mitogen-activated protein kinase kinase 4	P47809	-18.7378	0.134592	-0.248293	0.857216	-0.134592	2.28656
Dual specificity mitogen-activated protein kinase kinase 6	P70236	-1.4387	-0.569603	-18.8775	0.774973	0.569603	0.90659
Dual specificity protein phosphatase 3	Q9D7X3	0.109987	0.181322	0.165476	-0.188559	-0.109989	-0.37525
Dual specificity tyrosine-phosphorylation-regulated kinase 1A	Q61214	-0.220646	-0.401602	-19.4189	1.63678	0.220648	1.79197
Dymeclin	Q8CHY3	-18.6532	-18.6532	-0.264595	0.713837	0.543057	0.264597
Dynactin subunit 1	O08788	-0.75585	-0.214159	-0.439577	0.311773	0.214157	0.47386
Dynactin subunit 2	Q99KJ8	-0.509253	-0.435375	-0.625385	0.435377	0.611647	0.475861
Dynactin subunit 3	Q9Z0Y1	-1.00606	-0.792353	-0.348618	0.637423	0.498718	0.348616
Dynactin subunit 4	Q8CBY8	0.876013	-0.676008	-0.458586	0.232979	-0.232977	0.48447
Dynactin subunit 6	Q9WUB4	-0.0352783	-0.0665531	0.0352802	0.488214	0.652405	-0.711058
Dynamin-1-like protein	Q8K1M6	-0.262545	-0.35428	-0.691734	0.488125	0.262545	0.288193
Dynamin-2	P39054	-0.597021	-0.732227	-0.37105	0.371052	0.610983	0.468096
Dynamin-3	Q8BZ98	-0.261999	-23.5091	-23.5091	0.261999	0.740467	0.441038
Dynamin-like 120 kDa protein, mitochondrial	P58281	-0.203661	-0.0653153	-0.864801	0.104231	0.0653153	0.747341
Dynein assembly factor 5, axonemal	B9EJR8	-0.736021	-0.538311	-0.617735	1.17555	0.538313	0.591618
Dynein heavy chain 12, axonemal	Q3V0Q1	-23.1675	0.0555363	0.636917	-0.745214	1.25219	-0.0555344
Dynein heavy chain 17, axonemal	Q69Z23	-0.408827	2.52996	-0.73061	0.0830078	0.543245	-0.0830078
Dynein heavy chain 2, axonemal	P0C6F1	-0.634533	-0.0134125	0.0134144	3.28539	-0.263458	2.36959
Dynein heavy chain 8, axonemal	Q91XQ0	-22.4187	0.200336	-0.576937	-0.200338	1.67605	1.48699
Dynein light chain 1, cytoplasmic	P63168	0.268137	-21.9544	0.0800018	-0.164097	-0.0344505	0.0344505
Dynein light chain roadblock-type 1	P62627	-1.04526	-1.16786	-0.750757	1.33826	0.93009	0.750757
Dynein regulatory complex protein 1	Q3USS3	0.227304	-21.6946	-0.227306	0.478205	-1.40489	0.381544
Dysferlin	Q9ESD7	-0.14076	-0.36941	-0.299551	1.40495	0.14076	0.942223
Dystonin	Q91ZU6	-0.738569	0.130713	0.424007	-0.560717	-0.130711	0.238064
Dystroglycan	Q62165	-0.301107	-0.0193615	0.0193615	-1.28335	0.840855	0.590946
Dystrophin	P11531	0.235426	-0.0983696	0.0983696	-1.43032	-2.34656	0.293678
E1A-binding protein p400	Q8CHI8	-18.9126	-18.9126	-0.533537	0.577877	1.76427	0.533537
E3 SUMO-protein ligase PIAS1	O88907	-18.0036	-18.0036	1.82781	0.257652	-0.00335503	0.00335312
E3 SUMO-protein ligase RanBP2	Q9ERU9	-0.451576	-0.275473	-0.46562	0.300783	0.509335	0.275473
E3 ubiquitin/ISG15 ligase TRIM25	Q61510	-0.566338	-0.343929	-1.07832	0.343929	0.521807	0.451624
E3 ubiquitin-protein ligase ARIH1	Q9Z1K5	-19.7674	-0.907139	-0.639814	0.639814	0.990829	1.6412
E3 ubiquitin-protein ligase BRE1A	Q5DTM8	-0.51272	0.128143	-0.128143	1.8595	1.96955	-19.3458
E3 ubiquitin-protein ligase BRE1B	Q3U319	-0.263994	2.28326	-0.409042	0.767292	-0.28853	0.263994
E3 ubiquitin-protein ligase CBL	P22682	-0.815027	-1.38662	-19.2666	1.312	1.06507	0.815027
E3 ubiquitin-protein ligase CBL-B	Q3TTA7	-19.2849	-19.2849	0.114683	0.413591	0.117308	-0.114685
E3 ubiquitin-protein ligase DTX3L	Q3UIR3	0.458632	-18.838	-0.523594	0.650408	-0.458632	2.07138
E3 ubiquitin-protein ligase HECTD1	Q69ZR2	-0.764936	-0.706373	-1.38837	1.06194	1.89426	0.706371
E3 ubiquitin-protein ligase HECTD3	Q3U487	-2.54469	-4.70649	-0.1735	0.389475	0.341055	0.1735
E3 ubiquitin-protein ligase HERC2	Q4U2R1	0.399288	-0.860594	0.352068	0.443815	-1.21922	-0.352066
E3 ubiquitin-protein ligase HUWE1	Q7TMY8	-0.999512	-0.359747	-0.154465	0.154463	0.205372	0.4398
E3 ubiquitin-protein ligase Itchy	Q8C863	1.26612	1.37595	-0.876598	-1.1361	0.52528	-0.52528
E3 ubiquitin-protein ligase listerin	Q6A009	-0.575661	0.68416	0.50922	0.217197	-0.266052	-0.217199
E3 ubiquitin-protein ligase MARCH5	Q3KNM2	-9.06274	-9.06274	-9.06274	9.38469	9.31593	9.06274
E3 ubiquitin-protein ligase MYCBP2	Q7TPH6	-0.990082	-0.583261	2.32634	1.21864	0.188204	-0.188202
E3 ubiquitin-protein ligase NEDD4	P46935	-0.337328	-0.677574	-0.289873	0.289873	1.22207	0.991926
E3 ubiquitin-protein ligase PDZRN3	Q69ZS0	0.699833	-18.4652	-0.800388	1.21016	0.704891	-0.699835
E3 ubiquitin-protein ligase RBBP6	P97868	2.01818	-20.2963	1.67141	-0.391458	-0.303154	0.303152
E3 ubiquitin-protein ligase RNF114	Q9ET26	-0.911945	-0.404886	-0.862156	0.404886	0.818245	0.950491
E3 ubiquitin-protein ligase RNF123	Q5XPI3	-0.82659	-0.705496	-1.44749	0.705494	1.01258	1.19954
E3 ubiquitin-protein ligase RNF13	O54965	0.122599	0.0801716	-0.0801735	1.7279	-19.2411	-19.2411
E3 ubiquitin-protein ligase RNF14	Q9JI90	1.23322	-19.7233	1.11907	-1.17259	1.62626	-1.11907
E3 ubiquitin-protein ligase RNF181	Q9CY62	1.55159	-1.71894	-17.7351	-0.603907	0.603905	1.75305
E3 ubiquitin-protein ligase RNF213	E9Q555	-0.35992	-1.33791	-0.296345	0.889578	0.296345	0.364811
E3 ubiquitin-protein ligase SMURF1	Q9CUN6	-0.608362	0.60836	1.42351	0.885195	-20.2999	-20.2999
E3 ubiquitin-protein ligase synoviolin	Q9DBY1	-0.124659	-0.755524	0.788382	0.124659	-1.07484	0.38402
E3 ubiquitin-protein ligase TRIM21	Q62191	-18.0919	-18.0919	1.25029	-0.132252	1.43385	0.132254
E3 ubiquitin-protein ligase TRIM33	Q99PP7	-9.03564	-9.03564	-9.03564	9.8402	12.5892	9.03564
E3 ubiquitin-protein ligase TRIM56	Q80VI1	-0.0971394	-0.20591	0.0971394	-1.01559	0.344187	0.840376
E3 ubiquitin-protein ligase TRIM58	Q5NCC9	-0.231653	-19.3978	-19.3978	1.16226	0.231653	0.682785
E3 ubiquitin-protein ligase TRIP12	G5E870	-0.8832	-0.719095	-0.823416	1.27147	1.3036	0.719093
E3 ubiquitin-protein ligase UBR1	O70481	-8.90543	-8.90543	-8.90543	10.1937	9.53811	8.90543
E3 ubiquitin-protein ligase UBR4	A2AN08	0.493383	-1.43015	-0.962835	0.121067	-0.00712204	0.00712395
E3 ubiquitin-protein ligase UBR5	Q80TP3	-2.72338	-1.97625	-1.25303	1.37232	1.38853	1.25303
E3 ubiquitin-protein ligase UHRF1	Q8VDF2	-10.7469	-10.7469	-10.7469	10.7469	11.1272	10.8855
E3 UFM1-protein ligase 1	Q8CCJ3	0.516439	-1.10158	-0.294731	0.294729	-0.913471	1.48667
Early endosome antigen 1	Q8BL66	-0.709539	0.158466	-0.299627	0.0163479	0.418484	-0.0163498
Echinoderm microtubule-associated protein-like 2	Q7TNG5	-0.6507	-0.284933	-0.649969	0.284935	0.628588	0.532562
Echinoderm microtubule-associated protein-like 3	Q8VC03	-0.840357	-0.582073	-0.830025	0.582073	3.12757	1.44961
Echinoderm microtubule-associated protein-like 4	Q3UMY5	-0.600904	-1.15723	-1.20251	0.600904	0.780634	1.13019
Echinoderm microtubule-associated protein-like 5	Q8BQM8	-22.2029	1.61812	-22.2029	0.30578	1.45724	-0.30578
Ectonucleoside triphosphate diphosphohydrolase 1	P55772	0.0147476	-0.000974655	0.00417709	-0.0662708	0.000974655	-0.296921
Ectonucleoside triphosphate diphosphohydrolase 2	O55026	-0.207167	-0.0242786	-0.0658894	0.0242805	1.46585	0.485626
Ectonucleotide pyrophosphatase/phosphodiesterase family member 1	P06802	0.124588	-0.124588	-0.885799	0.163321	0.776579	-0.496746
EEF1A lysine methyltransferase 1	Q9CY45	-8.59567	-8.59567	-8.59567	8.75195	8.81063	8.59567
EF-hand domain-containing protein D2	Q9D8Y0	-0.304243	-0.233524	-0.146227	0.937521	0.927135	0.146225
EH domain-binding protein 1-like protein 1	Q99MS7	-1.83643	-0.459942	-19.6812	0.573359	0.546865	0.459942
EH domain-containing protein 1	Q9WVK4	-0.682005	-0.403133	-0.566389	0.426422	0.72221	0.403131
EH domain-containing protein 2	Q8BH64	-0.776161	0.0620728	-0.0837345	1.30304	1.3006	-0.0620747
EH domain-containing protein 3	Q9QXY6	-0.506275	-0.182516	-0.494129	0.182514	0.247416	0.370487
EH domain-containing protein 4	Q9EQP2	-0.711956	-0.23871	-0.218683	0.218685	0.500586	0.454937
eIF-2-alpha kinase GCN2	Q9QZ05	0.163958	-0.16396	-2.90774	3.1	0.33363	-2.33645
EKC/KEOPS complex subunit Tprkb	Q8QZZ7	-0.554218	-0.490374	-0.532101	0.763752	0.552685	0.490374
ELAV-like protein 1	P70372	-0.715553	-0.515429	-0.39031	0.423258	0.39031	0.417923
Electron transfer flavoprotein subunit alpha, mitochondrial	Q99LC5	-0.252024	-0.146032	-0.334259	0.146032	0.729086	1.5238
Electron transfer flavoprotein subunit beta	Q9DCW4	0.133764	-0.398426	-0.301411	0.085968	-0.085968	0.586754
Electron transfer flavoprotein-ubiquinone oxidoreductase, mitochondrial	Q921G7	-0.383236	0.279232	-0.470562	0.885847	-0.169607	0.169607
ELKS/Rab6-interacting/CAST family member 1	Q99MI1	0.0603485	-0.124767	-0.306885	0.110847	0.536417	-0.0603504
Elongation factor 1-beta	O70251	-0.872904	-0.0548172	-0.625975	0.0548172	0.695719	0.586332
Elongation factor 1-delta	P57776	-0.135046	-0.151295	-0.526798	0.52297	0.284784	0.135044
Elongation factor 1-gamma	Q9D8N0	-0.499588	-0.271149	-0.563377	0.577784	0.271149	0.31167
Elongation factor G, mitochondrial	Q8K0D5	-1.13552	-1.54776	-0.207449	0.930094	2.28854	0.207451
Elongation factor Ts, mitochondrial	Q9CZR8	-19.223	-1.43279	-19.223	1.43279	1.94214	1.82517
Elongation factor Tu, mitochondrial	Q8BFR5	-0.876402	-0.369873	-0.81073	0.635973	0.369871	0.453079
Elongation factor-like GTPase 1	Q8C0D5	0.760511	-1.73198	-2.57736	0.0846195	0.0425434	-0.0425415
Elongator complex protein 1	Q7TT37	-20.7048	0.168732	-0.675291	2.89972	2.46451	-0.168732
Elongator complex protein 2	Q91WG4	-0.53162	-0.2668	0.348574	0.902246	0.266802	-0.486214
Elongator complex protein 3	Q9CZX0	-2.36107	-0.896173	-0.19434	0.850683	0.19434	0.770132
Elongin-A	Q8CB77	-0.230877	-19.6714	-19.6714	0.230879	1.65609	3.15774
Elongin-B	P62869	-1.03608	-0.267288	-0.305056	0.439713	0.635559	0.267286
Elongin-C	P83940	-1.63272	-20.1808	-0.470108	1.39883	1.22516	0.47011
Emerin	O08579	-17.3814	-0.383471	-17.3814	0.703514	0.383471	0.834496
EMILIN-1	Q99K41	-0.050106	0.0501041	-0.102837	0.415714	0.180794	-0.289091
Ena/VASP-like protein	P70429	0.0501633	-0.205172	-2.31794	0.774019	-0.0501633	0.634207
Endoglin	Q63961	-0.21563	-0.361984	0.21563	-0.907133	0.538053	0.407389
Endonuclease domain-containing 1 protein	Q8C522	-1.6307	-0.1842	0.184198	-1.49033	1.32825	1.68078
Endophilin-A2	Q62419	-0.472565	-0.396481	-0.643534	0.657904	0.396482	0.426153
Endophilin-B1	Q9JK48	-0.74728	-0.511518	-0.652967	0.511518	1.0712	1.00233
Endophilin-B2	Q8R3V5	-0.0906963	-2.94341	0.0906944	0.630642	0.720173	-0.336445
Endoplasmic reticulum aminopeptidase 1	Q9EQH2	-0.362591	-0.575251	-0.858013	0.362591	0.580391	0.702721
Endoplasmic reticulum metallopeptidase 1	Q3UVK0	-1.13874	-0.325642	-0.395832	0.389046	0.325644	0.613417
Endoplasmic reticulum resident protein 27	Q9D8U3	0.564735	1.30881	0.527941	-0.527941	-1.13951	-0.614378
Endoplasmic reticulum resident protein 29	P57759	-0.146647	-0.230659	-1.05715	0.785406	0.146648	0.261684
Endoplasmic reticulum resident protein 44	Q9D1Q6	-0.66786	-0.586514	-0.152592	0.432518	0.152592	0.547707
Endoplasmic reticulum-Golgi intermediate compartment protein 1	Q9DC16	0.29434	-0.00107193	0.702433	-0.306416	-1.4695	0.00107002
Endoplasmic reticulum-Golgi intermediate compartment protein 3	Q9CQE7	0.72872	0.331915	-0.393812	-17.8608	-0.331915	1.8586
Endoribonuclease Dicer	Q8R418	0.0921783	-0.0921783	-0.596895	3.13413	-19.2536	1.06425
Endoribonuclease LACTB2	Q99KR3	-0.0354137	0.0354137	0.230547	-0.628439	-0.309879	0.270876
Endothelial differentiation-related factor 1	Q9JMG1	-0.282701	-0.257193	-21.7036	0.257193	0.260731	0.304943
Engulfment and cell motility protein 1	Q8BPU7	-0.540842	-0.418688	-0.285273	0.496717	0.337992	0.285273
Engulfment and cell motility protein 2	Q8BHL5	-21.7726	-0.609295	-21.7726	0.609293	0.809588	0.668995
Enhancer of mRNA-decapping protein 3	Q8K2D3	-19.1424	-19.1424	-0.771788	1.29522	0.771788	1.34767
Enhancer of mRNA-decapping protein 4	Q3UJB9	-0.235998	-0.586147	-0.439804	0.235998	0.567806	0.476631
Enhancer of rudimentary homolog	P84089	-0.568071	-0.597406	-0.545595	0.894209	0.728071	0.545597
Enoyl-[acyl-carrier-protein] reductase, mitochondrial	Q9DCS3	-0.00824165	0.129627	-0.97595	0.183535	-0.243963	0.00824165
Enoyl-CoA delta isomerase 1, mitochondrial	P42125	-0.570545	-0.397257	-0.157906	0.477434	0.206749	0.157906
Enoyl-CoA delta isomerase 2, mitochondrial	Q9WUR2	-0.315386	-0.377228	-0.150963	0.150963	0.317734	0.27231
Enoyl-CoA delta isomerase 3, peroxisomal	Q78JN3	-22.2243	-0.376469	-22.2243	0.420095	0.376467	0.419415
Enoyl-CoA hydratase, mitochondrial	Q8BH95	1.1132	-0.0349503	-0.3032	-0.551296	0.321484	0.0349503
Envoplakin	Q9D952	-1.49859	0.91518	-0.124964	0.633093	-0.398434	0.124964
Eosinophil cationic protein 1	P97426	-1.51703	-1.04033	-19.4492	1.31002	1.04033	1.68995
Eosinophil cationic protein 2	P97425	0.112946	-1.43983	-2.07949	0.00402641	-0.00402451	0.309374
Eosinophil peroxidase	P49290	-0.321877	-0.691807	-0.50205	0.321878	0.831379	0.780026
Epidermal growth factor receptor substrate 15	P42567	-0.952158	-0.750418	-0.508284	1.03915	0.646919	0.508285
Epidermal growth factor receptor substrate 15-like 1	Q60902	-0.257805	-0.178469	-0.14773	0.14773	0.672142	0.770607
Epididymal secretory protein E1	Q9Z0J0	0.143425	0.573786	-0.382694	-0.0881863	-1.5107	0.0881863
Epididymis-specific alpha-mannosidase	O54782	-0.363747	-0.234718	-1.04523	0.23472	0.693008	0.565588
Epoxide hydrolase 1	Q9D379	0.0904732	-0.0446663	0.717087	-0.130915	-0.663689	0.0446663
Epsin-1	Q80VP1	-0.432159	-1.43421	-0.202047	0.644367	0.202047	0.854006
Epsin-2	Q8CHU3	1.80899	-0.209877	0.209875	-1.96481	2.19749	-20.72
Equilibrative nucleoside transporter 1	Q9JIM1	-0.674305	-0.523066	-0.172722	0.557724	0.312805	0.17272
ER membrane protein complex subunit 1	Q8C7X2	-1.26059	-0.830622	-1.13733	0.974604	0.920542	0.83062
ER membrane protein complex subunit 10	Q3TAS6	0.0631638	-18.4871	-18.4871	-0.0631657	0.610628	0.28079
ER membrane protein complex subunit 7	Q9EP72	-19.4726	-19.4726	1.09374	-0.0810871	1.38817	0.0810871
ER membrane protein complex subunit 8	O70378	-0.338419	-1.29229	-19.4036	0.377211	0.338417	0.698816
Erbin	Q80TH2	-0.53491	-0.444393	0.085083	0.404285	0.113909	-0.0850811
Erlin-1	Q91X78	-1.08911	0.225775	-21.4817	-0.225777	0.633156	1.59922
Erlin-2	Q8BFZ9	-0.411566	-0.142313	0.0370388	-0.0370369	0.59898	0.355408
ERO1-like protein alpha	Q8R180	-19.8914	-0.457693	-0.867908	0.457693	0.85405	0.753035
ERO1-like protein beta	Q8R2E9	1.22238	0.0723858	0.51132	-0.574827	-0.571293	-0.0723858
Erythrocyte band 7 integral membrane protein	P54116	-1.39272	-0.655876	-0.43996	0.43996	1.40785	1.23776
Erythrocyte membrane protein band 4.2	P49222	-0.443958	-1.01488	-0.693295	0.44396	0.460974	0.536724
ES1 protein homolog, mitochondrial	Q9D172	-0.132727	-0.0222206	-0.698158	0.0222206	0.380424	0.389013
Ester hydrolase C11orf54 homolog	Q91V76	0.0260162	-1.12582	0.0830193	0.147207	-0.0260162	-0.111744
Estradiol 17-beta-dehydrogenase 11	Q9EQ06	-0.00889778	0.312162	0.40032	-0.132345	0.00889969	-0.248219
Estradiol 17-beta-dehydrogenase 8	P50171	0.38681	-0.777678	0.312857	0.462257	-0.312857	-0.370705
Ethanolamine-phosphate cytidylyltransferase	Q922E4	-18.2377	-18.2377	-0.487221	0.487221	1.1066	0.722851
Ethylmalonyl-CoA decarboxylase	Q9D9V3	-0.239891	-0.299227	-0.417507	0.239889	0.329283	0.54339
Eukaryotic elongation factor 2 kinase	O08796	-10.3011	-10.3011	-10.3011	10.4898	10.6497	10.3011
Eukaryotic initiation factor 4A-II	P10630	-0.643206	-0.485018	-0.87006	0.544853	0.48502	0.493732
Eukaryotic initiation factor 4A-III	Q91VC3	-0.367853	-0.445074	-0.334324	0.334322	0.762569	0.423016
Eukaryotic peptide chain release factor GTP-binding subunit ERF3A	Q8R050	-0.246805	-0.184607	-0.48167	0.673546	0.184607	0.627657
Eukaryotic peptide chain release factor subunit 1	Q8BWY3	-0.471846	0.0277939	-0.293856	-0.0277939	0.243879	0.237083
Eukaryotic translation elongation factor 1 epsilon-1	Q9D1M4	-0.596861	-19.4899	-0.563055	1.36616	1.84234	0.563055
Eukaryotic translation initiation factor 1	P48024	-1.04374	-0.896414	-1.05325	0.970503	1.13359	0.896414
Eukaryotic translation initiation factor 1A, X-chromosomal	Q8BMJ3	-0.365398	-0.271793	0.36278	0.164574	1.17666	-0.164572
Eukaryotic translation initiation factor 2 subunit 1	Q6ZWX6	0.52648	-1.24407	-1.06572	0.0161762	0.284889	-0.0161762
Eukaryotic translation initiation factor 2 subunit 2	Q99L45	-0.786266	-0.100193	-0.563538	0.643616	0.100193	0.618803
Eukaryotic translation initiation factor 2 subunit 3, X-linked	Q9Z0N1	-0.491625	-0.0972538	-0.744966	0.419493	0.0972538	0.394468
Eukaryotic translation initiation factor 2A	Q8BJW6	-0.17679	-0.865883	-1.18557	0.17679	0.388332	0.531885
Eukaryotic translation initiation factor 3 subunit B	Q8JZQ9	-0.425013	-0.451464	-0.389298	0.752758	0.477404	0.389298
Eukaryotic translation initiation factor 3 subunit C	Q8R1B4	-0.237741	-0.333437	-0.0553417	0.586861	0.0553417	0.945545
Eukaryotic translation initiation factor 3 subunit D	O70194	-0.620827	-0.743172	-0.841133	0.620827	0.979574	1.17976
Eukaryotic translation initiation factor 3 subunit E	P60229	-0.839739	-0.263004	-0.988106	0.488613	0.263004	0.932354
Eukaryotic translation initiation factor 3 subunit F	Q9DCH4	0.00515366	-4.54667	-0.31992	0.806011	-0.00515556	0.517738
Eukaryotic translation initiation factor 3 subunit G	Q9Z1D1	-1.14375	-0.0157337	-1.47531	0.671652	0.0157318	1.05073
Eukaryotic translation initiation factor 3 subunit H	Q91WK2	-2.45416	-0.258625	-0.267801	0.258627	0.728815	0.722935
Eukaryotic translation initiation factor 3 subunit I	Q9QZD9	-0.383066	-0.299746	-1.05685	0.328726	0.686243	0.299747
Eukaryotic translation initiation factor 3 subunit J-A	Q3UGC7	-1.92995	0.0548	0.379622	0.380236	-0.0548	-0.651701
Eukaryotic translation initiation factor 3 subunit K	Q9DBZ5	-0.839249	-0.0053196	-0.364281	0.0053196	0.387028	0.901224
Eukaryotic translation initiation factor 3 subunit L	Q8QZY1	-0.260937	-0.395994	-0.831879	0.554585	0.260935	0.918839
Eukaryotic translation initiation factor 3 subunit M	Q99JX4	-1.0653	-0.822245	-0.608721	0.608721	0.619741	0.740168
Eukaryotic translation initiation factor 4 gamma 1	Q6NZJ6	-1.16865	-0.791912	0.156492	0.477612	-0.156494	0.555645
Eukaryotic translation initiation factor 4 gamma 2	Q62448	-0.638857	-0.229483	-0.766731	0.49888	0.229483	0.507551
Eukaryotic translation initiation factor 4 gamma 3	Q80XI3	-0.620041	-0.33189	-1.03584	0.331892	0.379765	0.900923
Eukaryotic translation initiation factor 4B	Q8BGD9	-0.0503368	-0.197683	-0.400961	0.0503349	0.772844	0.731146
Eukaryotic translation initiation factor 4E	P63073	-0.0128727	-0.469481	-1.29354	0.0128708	0.0818291	0.07057
Eukaryotic translation initiation factor 4H	Q9WUK2	-0.0572834	-0.713354	0.0572834	1.40378	1.64278	-0.205849
Eukaryotic translation initiation factor 5	P59325	-0.610758	-0.417925	-0.644394	0.539595	0.417927	0.464504
Eukaryotic translation initiation factor 5A-1	P63242	-0.465652	-0.165976	-0.75791	0.448957	0.165976	0.475489
Eukaryotic translation initiation factor 5B	Q05D44	-0.322168	-0.592276	0.0614643	0.911963	-0.0614624	0.373091
Eukaryotic translation initiation factor 6	O55135	-0.930279	-0.168278	0.0168076	0.215164	0.224365	-0.0168056
Exocyst complex component 1	Q8R3S6	0.103548	-0.791143	-0.978031	0.0306339	-0.030632	1.14577
Exocyst complex component 2	Q9D4H1	-0.723457	-0.802849	1.3298	2.35907	0.00645065	-0.00645065
Exocyst complex component 3	Q6KAR6	-0.656916	-0.174303	0.563868	-0.228201	0.627565	0.174303
Exocyst complex component 3-like protein 4	Q6DIA2	0.371445	-0.898336	1.49886	-0.498726	-0.160149	0.160147
Exocyst complex component 4	O35382	-2.53302	-0.700754	-20.4317	0.700754	0.775764	0.746878
Exocyst complex component 5	Q3TPX4	-0.408287	-1.45864	-0.395178	1.45728	0.39518	1.15442
Exocyst complex component 6	Q8R313	-20.0148	-20.0148	1.37897	0.969692	0.00460625	-0.00460625
Exocyst complex component 7	O35250	-0.163349	-21.3558	-21.3558	0.620802	0.163351	0.677633
Exocyst complex component 8	Q6PGF7	-0.295067	-0.446011	-1.58744	1.27483	0.428972	0.295067
Exopolyphosphatase PRUNE1	Q8BIW1	-2.08444	-0.684956	-19.4776	0.684957	0.775246	2.91754
Exosome complex component MTR3	Q8BTW3	-0.389336	-0.957352	-0.00195312	0.972015	0.513771	0.00195503
Exosome complex component RRP4	Q8VBV3	0.112215	-0.567701	-0.19808	0.893333	0.626823	-0.112217
Exosome complex component RRP40	Q7TQK4	-9.2855	-9.2855	-9.2855	10.4831	9.2855	10.2657
Exosome complex component RRP41	Q921I9	-0.0403557	0.0403557	-0.237318	0.821489	-0.111118	1.4393
Exosome complex component RRP43	Q9D753	-0.386965	-0.306459	-0.273592	0.273594	0.627954	0.415176
Exosome complex component RRP45	Q9JHI7	-0.620075	-0.321796	-1.56344	0.32797	0.418789	0.321794
Exosome complex component RRP46	Q9CRA8	-0.295738	-0.348953	-0.283424	0.828138	1.20217	0.283424
Exosome complex exonuclease RRP42	Q9D0M0	0.24876	-0.708992	-0.619207	0.456177	-0.24876	1.04618
Exosome complex exonuclease RRP44	Q9CSH3	0.142467	0.0302544	-0.0302525	-1.10264	-0.299877	0.101355
Exosome component 10	P56960	-1.1557	-0.905703	-0.506353	1.23035	0.506353	1.23977
Exostosin-like 3	Q9WVL6	1.38517	-0.501839	-0.791824	1.32683	0.501839	-1.50146
Exportin-1	Q6P5F9	-0.315693	-0.694025	-0.665033	0.315693	0.562813	0.96522
Exportin-2	Q9ERK4	-0.908373	-1.27537	-0.910728	0.99048	1.12993	0.908371
Exportin-4	Q9ESJ0	-11.1848	-11.1848	-11.1848	11.4343	11.1848	11.3162
Exportin-5	Q924C1	-1.04403	-0.0950489	-0.84152	0.0950489	0.636726	0.550281
Exportin-7	Q9EPK7	-2.02984	-0.822889	-1.57792	2.2706	2.42714	0.822887
Exportin-T	Q9CRT8	1.33811	-1.16565	-0.418356	0.0781269	-0.0781288	0.773058
Extended synaptotagmin-1	Q3U7R1	-0.746891	-0.353441	-0.413628	0.671906	0.680271	0.353443
Extended synaptotagmin-2	Q3TZZ7	-0.529703	-0.465452	-0.672659	0.729967	0.881979	0.465452
Extracellular matrix protein 1	Q61508	0.538488	-0.53849	0.792191	1.25334	-2.40047	-1.38603
Ezrin	P26040	-0.177954	-0.20866	-0.592903	0.69565	0.177952	0.328537
FACT complex subunit SPT16	Q920B9	-0.6744	-0.544539	-1.03286	1.98119	0.813957	0.544537
FACT complex subunit SSRP1	Q08943	-1.10037	-0.867868	-1.11555	0.867868	1.12936	1.02073
F-actin-capping protein subunit alpha-1	P47753	-0.479961	-0.442045	-0.534355	0.551466	0.536676	0.442045
F-actin-capping protein subunit alpha-2	P47754	-0.426559	-0.281109	-0.300665	0.413206	0.593315	0.281109
F-actin-capping protein subunit beta	P47757	-0.134619	-0.119352	-0.123329	0.125782	0.249691	0.119354
FAD synthase	Q8R123	-10.0218	-10.0218	-10.0218	10.0218	10.1183	10.8557
Far upstream element-binding protein 1	Q91WJ8	-0.984938	-0.644463	-0.868347	0.644464	0.75947	0.862556
Far upstream element-binding protein 2	Q3U0V1	-0.27169	-0.409637	-1.68505	0.551704	0.271692	0.706554
Farnesyl pyrophosphate synthase	Q920E5	-1.34887	-0.516863	-1.32598	0.529274	0.516865	0.604685
FAS-associated death domain protein	Q61160	-0.268669	-0.0630283	-0.731785	0.0630264	0.603989	1.14699
FAS-associated factor 1	P54731	-0.521982	0.398607	-0.335674	0.335674	2.29986	-1.01665
FAS-associated factor 2	Q3TDN2	-0.616663	-1.21008	-0.528347	2.01766	0.834887	0.528347
Fas-binding factor 1	A2A870	-0.248224	-3.98828	-0.831087	0.248224	0.776495	1.01884
Fascin	Q61553	-0.951525	-1.50679	-1.23339	1.36844	0.951525	1.07895
Fatty acid synthase	P19096	-0.520348	-0.564463	-1.9924	0.520346	0.736881	0.783419
Fatty acid-binding protein, adipocyte	P04117	0.273813	0.268166	0.487034	-0.383383	-1.30219	-0.268168
Fatty acid-binding protein, epidermal	Q05816	1.70897	1.21926	1.66541	-1.58137	-1.3835	-1.21926
Fatty acyl-CoA reductase 1	Q922J9	-19.269	-0.453127	-0.225508	0.38529	0.225508	2.22661
Fatty aldehyde dehydrogenase	P47740	-0.764666	-0.522409	0.164885	0.460222	-0.0742283	0.0742302
F-BAR and double SH3 domains protein 2	Q3USJ8	-0.49305	0.0297394	-18.9599	-0.0297394	2.05724	2.09764
F-BAR domain only protein 1	Q8K285	-8.97842	-8.97842	-8.97842	11.026	8.97842	10.7157
F-BAR domain only protein 2	Q3UQN2	-0.862236	-1.91886	0.862238	1.52325	1.14154	-1.41411
F-box only protein 22	Q78JE5	0.0412178	-0.420492	-0.284981	0.390669	0.384615	-0.0412197
F-box only protein 30	Q8BJL1	-19.6487	-19.6487	0.780767	-0.780766	2.16657	2.1245
F-box only protein 4	Q8CHQ0	-0.138039	-18.8538	0.655201	0.138041	-1.388	0.485081
F-box only protein 41	Q6NS60	-0.0732651	-3.6256	-1.93609	0.073267	0.164473	0.120623
F-box only protein 6	Q9QZN4	0.0887375	-17.737	0.289705	0.34996	-0.0887394	-0.93907
F-box only protein 7	Q3U7U3	-10.5765	-10.5765	-10.5765	10.5765	11.5441	11.5516
F-box/LRR-repeat protein 8	Q8CIG9	0.185907	-0.0346432	-0.343658	-17.4765	0.0346413	1.29645
F-box/WD repeat-containing protein 7	Q8VBV4	-20.3777	-0.138332	-20.3777	1.36622	1.21634	0.13833
F-box-like/WD repeat-containing protein TBL1X	Q9QXE7	-1.16737	-0.361187	-20.8201	0.68125	0.518362	0.361189
F-box-like/WD repeat-containing protein TBL1XR1	Q8BHJ5	-20.9445	-0.291609	-0.591244	0.523991	0.675096	0.291607
Fc receptor-like A	Q920A9	-19.7087	-2.83847	-1.03574	1.28699	1.42468	1.03574
FERM and PDZ domain-containing protein 4	A2AFR3	-20.9271	-2.67115	1.32203	0.989492	1.25208	-0.989492
FERM domain-containing protein 8	Q3UFK8	-18.8992	0.263935	-18.8992	1.29341	0.611246	-0.263935
Fermitin family homolog 2	Q8CIB5	-0.198215	-0.510674	-0.928799	0.198217	0.349472	0.722185
Fermitin family homolog 3	Q8K1B8	-0.496235	-0.453821	-0.804321	1.34641	0.846388	0.453821
Ferritin heavy chain	P09528	-0.0185795	-1.18424	0.0851212	0.0460281	-1.56246	0.0185795
Ferritin light chain 1	P29391	-0.157839	-0.0567303	-0.180298	0.384829	0.193281	0.0567303
Ferrochelatase, mitochondrial	P22315	-1.01869	-1.24065	-1.28186	1.15039	1.16409	1.01869
FGFR1 oncogene partner 2 homolog	Q9CRA9	-0.731602	-0.623596	-0.435169	0.684172	0.96933	0.435169
FH1/FH2 domain-containing protein 1	Q6P9Q4	-1.89761	-0.991161	-1.22781	1.10317	0.991161	1.46488
Fibrillin-1	Q61554	0.205301	0.178711	0.240738	-0.409954	-0.178713	-0.677362
Fibrinogen alpha chain	E9PV24	-0.788399	-0.845411	-1.34193	1.02416	0.788397	0.864048
Fibrinogen beta chain	Q8K0E8	-0.790279	-0.85265	-0.917593	0.790279	1.32755	1.18979
Fibrinogen gamma chain	Q8VCM7	-0.593899	-0.722019	-0.833725	0.911072	0.593899	0.915579
Fibroblast growth factor 1	P61148	-9.16774	-9.16774	-9.16774	9.9227	9.16774	14.316
Fibromodulin	P50608	-0.242968	-0.0311527	0.0311508	0.178925	0.207149	-1.34332
Fibronectin type-III domain-containing protein 3A	Q8BX90	-0.237331	0.237329	0.996134	1.09418	-0.483395	-0.524746
Fibrous sheath-interacting protein 2	A2ARZ3	0.111654	0.549124	-0.111654	-0.594877	-0.236658	0.420111
Fibulin-1	Q08879	9.53342	9.60735	9.39638	-9.39638	-9.39638	-9.39638
Fibulin-5	Q9WVH9	-0.0204449	-0.189898	-0.119852	0.238382	0.161694	0.0204449
Ficolin-1	O70165	-0.0110092	0.397148	0.0110073	-0.610836	0.236282	-0.867538
Filamin-C	Q8VHX6	-0.221996	-0.236567	-0.282373	0.221998	0.624527	0.725811
FK506-binding protein 15	Q6P9Q6	-0.137136	-0.218905	-0.444576	0.137138	0.830276	0.138035
Flap endonuclease 1	P39749	-0.693129	-0.467812	-0.755182	0.467813	0.624258	0.758501
Flavin reductase (NADPH)	Q923D2	-0.722208	-0.47002	-0.722073	0.496933	0.802282	0.47002
Flotillin-1	O08917	-0.169649	-0.185282	-0.182569	1.45842	0.222765	0.169651
Flotillin-2	Q60634	-0.324497	-0.200026	0.200024	0.32588	1.43836	-0.518217
Focadhesin	A2AKG8	-4.20289	-0.502617	-0.525591	0.502617	0.563005	0.638836
Focal adhesion kinase 1	P34152	-1.29588	-1.26446	1.7917	-0.362402	0.362404	0.88612
Forkhead box protein K1	P42128	-0.761375	-1.06117	-0.163187	0.163187	0.787319	0.94426
Formin-2	Q9JL04	-0.0622807	-0.237347	0.0622807	-20.5528	0.969671	0.460798
Formin-binding protein 1	Q80TY0	-0.235987	-0.709925	-0.874516	0.533552	0.235985	0.527178
Formin-like protein 1	Q9JL26	-0.368391	-0.165678	-0.847801	0.30723	0.347546	0.165678
Formin-like protein 2	A2APV2	-0.465441	-1.39848	-0.211857	0.829695	0.342169	0.211857
Four and a half LIM domains protein 1	P97447	-0.732655	-1.21752	-1.22951	1.10162	0.732653	1.12103
Fragile X mental retardation syndrome-related protein 1	Q61584	0.669462	-2.27217	-2.73413	0.711464	0.620438	-0.620438
Frataxin, mitochondrial	O35943	-9.16928	-9.16928	-9.16928	9.16928	9.39199	11.2614
Friend leukemia integration 1 transcription factor	P26323	-10.1664	-10.1664	-10.1664	10.2829	10.1664	10.3582
Fructose-1,6-bisphosphatase isozyme 2	P70695	9.18767	11.1322	10.9925	-9.18767	-9.18767	-9.18767
Fructose-bisphosphate aldolase B	Q91Y97	11.9169	13.2291	9.89718	-9.89718	-9.89718	-9.89718
Fucose mutarotase	Q8R2K1	2.44618	-1.29869	2.37651	-0.41094	0.332104	-0.332106
Fumarate hydratase, mitochondrial	P97807	-0.412987	-0.746983	-0.676155	0.537874	0.540098	0.412985
Fumarylacetoacetase	P35505	0.130768	0.593315	0.252684	-0.337082	-0.342268	-0.130768
Fumarylacetoacetate hydrolase domain-containing protein 2A	Q3TC72	0.109859	-0.640018	-0.64666	0.407673	0.113415	-0.109861
FYN-binding protein 1	O35601	-0.200953	-0.629467	-1.01028	0.851646	0.902182	0.200954
FYVE, RhoGEF and PH domain-containing protein 2	Q8BY35	-0.675652	-18.9069	-18.9069	1.73349	0.67565	2.70959
FYVE, RhoGEF and PH domain-containing protein 3	O88842	-0.852837	-19.0894	-0.79949	0.799492	1.29236	2.6853
G patch domain and KOW motifs-containing protein	Q56A08	-0.884396	-0.389406	-0.423559	0.926172	1.30443	0.389408
G protein-coupled receptor kinase 6	O70293	-10.0225	-10.0225	-10.0225	10.0225	10.6803	10.9371
GA-binding protein alpha chain	Q00422	-0.283604	-0.217947	-0.53586	0.532843	1.14898	0.217945
GA-binding protein subunit beta-2	P81069	-9.68575	-9.68575	-9.68575	11.6364	11.3606	9.68575
Galactocerebrosidase	P54818	-0.167215	0.0916729	-0.212349	0.50679	-0.091671	0.203272
Galactokinase	Q9R0N0	-0.598921	-0.62875	-0.608398	0.622438	1.08661	0.598921
Galectin-1	P16045	0.284613	-1.29759	0.284927	-0.228792	0.228792	-0.523075
Galectin-3	P16110	0.780705	1.16124	0.896879	-1.64064	-0.780705	-1.38616
Galectin-3-binding protein	Q07797	0.514454	0.533291	0.742186	-0.514454	-1.21987	-0.530272
Galectin-8	Q9JL15	9.44224	9.32076	10.4893	-9.32076	-9.32076	-9.32076
Galectin-9	O08573	-0.599981	-0.168081	-0.835211	0.60993	0.168079	0.412804
Galectin-related protein	Q8VED9	0.19552	0.156885	-0.462425	-20.4578	0.0532799	-0.0532818
Gamma-adducin	Q9QYB5	-0.508289	-0.812151	-0.5035	1.08262	0.558325	0.5035
Gamma-aminobutyric acid receptor-associated protein-like 2	P60521	-0.352684	-0.626324	0.352684	-19.3533	2.23257	2.01297
Gamma-glutamyl hydrolase	Q9Z0L8	1.74242	1.91564	1.06184	-1.06184	-1.77941	-19.2583
Gamma-glutamylcyclotransferase	Q9D7X8	-0.122938	-0.741278	-18.9314	0.45155	0.229755	0.122936
Gamma-interferon-inducible lysosomal thiol reductase	Q9ESY9	-0.00527382	-0.0260506	0.00527191	0.287645	0.337517	-1.00526
Gamma-parvin	Q9ERD8	-0.648813	-1.54876	-19.262	0.708784	0.648815	1.07087
Gamma-soluble NSF attachment protein	Q9CWZ7	0.234045	-0.0141296	0.0141315	-0.379854	-1.00727	0.0497723
Gamma-taxilin	Q8BHN1	-20.1824	-20.1824	-0.208618	0.208618	1.14592	3.41731
Gamma-tubulin complex component 2	Q921G8	-1.62967	-18.6934	-0.68092	0.850657	0.68092	1.13539
Ganglioside GM2 activator	Q60648	-0.0931969	-0.271559	-0.449757	0.0931988	0.541883	0.400179
Gasdermin-D	Q9D8T2	-0.173395	-0.37627	-0.857857	0.56481	0.82132	0.173395
GATOR complex protein MIOS	Q8VE19	0.185966	-0.185966	-0.219307	0.799423	0.828531	-18.5033
GDH/6PGL endoplasmic bifunctional protein	Q8CFX1	0.0638371	-0.0638371	-0.304291	0.422819	0.757608	-0.381821
GDP-D-glucose phosphorylase 1	Q3TLS3	0.113073	-0.113071	-0.179859	-0.686674	0.941422	0.132282
GDP-L-fucose synthase	P23591	0.0419464	-0.149014	-0.135292	-0.00934792	0.233238	0.00934982
GDP-mannose 4,6 dehydratase	Q8K0C9	-0.0357552	0.0357552	0.10759	0.493664	-22.303	-22.303
Gelsolin	P13020	-0.285982	-0.377777	-0.203579	0.594433	0.693178	0.203581
Gem-associated protein 5	Q8BX17	-10.0622	-10.0622	-10.0622	10.9671	10.0622	10.9451
GEM-interacting protein	Q6PGG2	-9.50747	-9.50747	-9.50747	10.2559	9.50747	10.0305
General transcription factor 3C polypeptide 1	Q8K284	-21.5203	0.929335	0.540449	-0.753122	-0.540449	1.37755
General transcription factor 3C polypeptide 2	Q8BL74	-9.36522	-9.36522	-9.36522	10.2603	9.36522	10.8008
General transcription factor 3C polypeptide 4	Q8BMQ2	-20.1086	1.35809	-0.879719	0.879719	1.19294	-1.46176
General transcription factor 3C polypeptide 5	Q8R2T8	-8.60434	-8.60434	-8.60434	10.9867	9.35675	8.60434
General transcription factor IIE subunit 2	Q9D902	-0.302002	0.813089	-0.740984	0.228678	-0.154924	0.154922
General transcription factor IIF subunit 1	Q3THK3	-19.5811	-19.5811	0.777653	-0.777653	1.05075	1.16459
General transcription factor II-I	Q9ESZ8	-1.55496	0.442375	-1.00835	-0.24547	0.829798	0.245472
General transcription factor II-I repeat domain-containing protein 1	Q9JI57	-24.1875	-0.257212	-0.47291	0.281244	0.257214	0.274221
General vesicular transport factor p115	Q9Z1Z0	-0.841991	-0.266108	-0.354944	0.478554	0.393663	0.266108
Gephyrin	Q8BUV3	-0.0382004	-0.325237	0.0382004	-0.550993	0.150883	0.654449
Geranylgeranyl pyrophosphate synthase	Q9WTN0	-9.93483	-9.93483	-9.93483	10.5184	9.93483	9.96899
Geranylgeranyl transferase type-1 subunit beta	Q8BUY9	-0.192001	-0.901752	-0.23868	2.97139	0.192003	0.613375
Geranylgeranyl transferase type-2 subunit alpha	Q9JHK4	-0.61891	-1.326	0.00612259	0.684698	-0.00612259	0.00886345
Germinal-center associated nuclear protein	Q9WUU9	-19.4376	-1.38854	0.0446072	0.212479	-0.0446053	1.37395
Girdin	Q5SNZ0	-0.423927	-1.40336	1.75492	0.437349	0.423927	-0.991579
Glia maturation factor beta	Q9CQI3	-0.544682	-0.492281	-0.0878792	0.926802	0.0878811	0.126202
Glia maturation factor gamma	Q9ERL7	-0.236393	-0.697786	-0.0456104	1.07346	0.0456104	0.165169
Glucagon	P55095	9.09427	9.30442	9.02272	-9.02272	-9.02272	-9.02272
Glucocorticoid modulatory element-binding protein 1	Q9JL60	-2.2448	2.06381	-19.956	0.606945	0.2873	-0.2873
Glucocorticoid receptor	P06537	-9.1505	-9.1505	-9.1505	9.1505	9.68907	10.6498
Glucosamine-6-phosphate isomerase 1	O88958	0.173555	-0.00452805	-0.324203	-0.305384	0.415005	0.00452805
Glucosamine-6-phosphate isomerase 2	Q9CRC9	2.81224	-0.137976	0.137976	-0.212357	-0.260153	1.69856
Glucose 1,6-bisphosphate synthase	Q8CAA7	-18.9302	-18.9302	0.0412006	1.24527	-0.0411987	0.211363
Glucose-6-phosphate 1-dehydrogenase X	Q00612	-0.39665	-0.377098	-0.0439854	0.203142	0.298008	0.0439873
Glucose-induced degradation protein 8 homolog	Q9D7M1	-0.338585	-1.47713	-0.805445	1.27552	1.50817	0.338585
Glucosidase 2 subunit beta	O08795	-0.164522	-0.690327	-0.148977	0.224195	0.148977	0.209284
Glucosylceramidase	P17439	-0.410398	-0.507097	-0.513943	0.976204	0.4104	0.455362
Glutamate carboxypeptidase 2	O35409	-2.18266	2.16062	-2.16062	2.53609	2.61728	-20.3565
Glutamate dehydrogenase 1, mitochondrial	P26443	-0.415302	-0.335508	-0.14625	0.146248	0.329411	0.421852
Glutamate--cysteine ligase catalytic subunit	P97494	-1.4987	-0.905539	-0.785605	0.862461	0.950207	0.785605
Glutamate--cysteine ligase regulatory subunit	O09172	-0.559608	-0.645374	-0.663263	0.763556	0.55961	1.05228
Glutamate-rich WD repeat-containing protein 1	Q810D6	-2.00838	0.0217724	-0.0217705	-0.431686	1.00891	0.688271
Glutaminase kidney isoform, mitochondrial	D3Z7P3	-0.40029	-0.883919	-0.220383	0.220385	0.52529	0.483349
Glutamine amidotransferase-like class 1 domain-containing protein 1	Q8BFQ8	-0.614658	0.164497	-0.820599	-0.0611382	0.834188	0.0611362
Glutamine synthetase	P15105	0.0922623	0.0444813	-0.0444832	-0.29978	0.581924	-0.575657
Glutamine--fructose-6-phosphate aminotransferase [isomerizing] 1	P47856	0.0526485	-1.23044	1.03377	-0.0526505	-0.797188	2.72449
Glutamine-rich protein 1	Q3UA37	-0.632015	-21.5671	0.116915	-0.116913	0.654694	0.822447
Glutamine--tRNA ligase	Q8BML9	-0.541307	-0.12471	-0.609928	0.141741	0.251898	0.12471
Glutamyl aminopeptidase	P16406	-0.739141	0.326368	-0.617413	0.747469	0.781254	-0.326368
Glutaredoxin-1	Q9QUH0	-1.75505	-0.178307	-21.7939	0.178307	0.372227	0.513969
Glutaredoxin-3	Q9CQM9	-0.453865	-0.523226	-0.198809	0.42865	0.669744	0.198811
Glutaredoxin-related protein 5, mitochondrial	Q80Y14	-0.390682	-19.8477	-0.475122	0.929829	0.390684	1.25592
Glutaryl-CoA dehydrogenase, mitochondrial	Q60759	-0.522852	-0.915955	0.522852	-1.5724	0.738741	0.611631
Glutathione hydrolase 1 proenzyme	Q60928	0.342943	0.341715	0.330711	-1.13376	-1.16992	-0.330711
Glutathione hydrolase 5 proenzyme	Q9Z2A9	-0.0441952	-0.500551	-0.386316	0.764816	0.831516	0.0441971
Glutathione peroxidase 1	P11352	-0.398649	-0.407204	0.260967	0.911196	0.590565	-0.260967
Glutathione peroxidase 3	P46412	0.124363	0.78495	0.889509	-0.124365	-1.89383	-0.500271
Glutathione reductase, mitochondrial	P47791	0.155565	-0.167418	0.0974979	-0.361761	-0.0192566	0.0192585
Glutathione S-transferase A3	P30115	0.635742	0.00413322	-0.00413513	-0.0604858	0.728388	-0.540466
Glutathione S-transferase A4	P24472	0.395803	-0.207848	0.475594	0.192781	-0.19278	-0.418474
Glutathione S-transferase kappa 1	Q9DCM2	0.719973	-0.719973	-17.9448	-1.69173	1.24935	1.62901
Glutathione S-transferase Mu 1	P10649	0.472733	0.0277863	0.0105057	-0.0455818	-0.212675	-0.0105057
Glutathione S-transferase Mu 2	P15626	0.435268	0.0603123	-0.0267353	0.0267353	-0.0775795	-0.374517
Glutathione S-transferase Mu 5	P48774	-0.179831	0.0574131	-0.057415	0.713716	0.530037	-0.084301
Glutathione S-transferase Mu 7	Q80W21	13.1001	12.7887	12.4562	-12.4562	-12.4562	-12.4562
Glutathione S-transferase omega-1	O09131	0.480936	0.346228	0.369579	-0.410429	-0.346226	-0.821033
Glutathione S-transferase P 1	P19157	0.0208111	0.138275	-0.690424	0.348856	-0.149788	-0.020813
Glutathione S-transferase theta-1	Q64471	-0.300596	0.0482731	-0.00893021	0.129915	-0.192293	0.0089283
Glutathione S-transferase theta-2	Q61133	0.0841503	-0.0841484	-0.145988	-0.519503	0.403894	0.221689
Glutathione S-transferase theta-3	Q99L20	0.0779285	0.0420494	-0.329775	-0.397528	-0.0420494	0.210384
Glutathione synthetase	P51855	0.149509	-0.0571384	-0.0670986	0.0571384	-0.0735588	0.380709
Glycerol kinase	Q64516	1.68894	-1.21772	-1.06627	1.57122	0.00588226	-0.00588226
Glycerol-3-phosphate dehydrogenase [NAD(+)], cytoplasmic	P13707	0.0414944	-1.41388	-0.0414944	1.00854	-0.44503	0.773931
Glycerol-3-phosphate dehydrogenase 1-like protein	Q3ULJ0	-0.135015	-0.449839	-0.0130634	0.0130634	0.456711	0.399725
Glycerol-3-phosphate dehydrogenase, mitochondrial	Q64521	-0.410425	-0.00616074	-0.624725	0.00616074	0.305262	0.0940266
Glycerol-3-phosphate phosphatase	Q8CHP8	-0.232794	-0.0875034	-0.536728	0.236259	0.365978	0.0875015
Glycerophosphocholine phosphodiesterase GPCPD1	Q8C0L9	-8.74047	-8.74047	-8.74047	11.506	8.74047	10.7268
Glycerophosphodiester phosphodiesterase 1	Q9JL56	0.327694	0.216148	0.522196	-17.4603	-0.43652	-0.216148
Glycerophosphodiester phosphodiesterase domain-containing protein 1	Q9CRY7	0.366116	-0.366116	0.812046	-19.9836	-19.9836	0.858429
Glycerophosphoinositol inositolphosphodiesterase GDPD2	Q9ESM6	0.113495	-0.202513	0.104902	-0.155993	-0.104902	0.248339
Glycine amidinotransferase, mitochondrial	Q9D964	-0.0851974	0.0613518	-0.187063	-0.0613537	0.442762	0.62421
Glycine N-methyltransferase	Q9QXF8	10.8985	11.3523	11.0687	-10.8985	-10.8985	-10.8985
Glycine--tRNA ligase	Q9CZD3	-0.327663	-0.765045	-0.394028	0.327663	0.974552	0.400305
Glycogen [starch] synthase, muscle	Q9Z1E4	-0.581375	-18.0953	-18.0953	1.543	1.06843	0.581373
Glycogen phosphorylase, brain form	Q8CI94	-0.81365	-0.440746	-0.768131	0.528229	0.440748	0.580341
Glycogen phosphorylase, liver form	Q9ET01	-0.816076	-0.693438	-0.554138	0.554138	0.620754	0.661949
Glycogen phosphorylase, muscle form	Q9WUB3	-0.763462	-22.801	-0.722967	1.29162	0.722967	1.30728
Glycogen synthase kinase-3 alpha	Q2NL51	-0.395807	0.0644531	-0.0644531	0.493835	0.894812	-0.799772
Glycogen synthase kinase-3 beta	Q9WV60	-0.231541	0.323591	-0.007761	0.574837	-0.169355	0.007761
Glycogenin-1	Q9R062	0.547392	0.480896	0.236288	-0.236286	-0.419237	-0.482946
Glycolipid transfer protein	Q9JL62	1.01805	0.221962	0.0258121	-0.0258102	-0.157684	-0.717442
Glycosylated lysosomal membrane protein	Q9JHJ3	1.20223	0.660055	1.12873	-1.29706	-1.33894	-0.660053
Glycylpeptide N-tetradecanoyltransferase 1	O70310	-0.655558	-0.547655	-0.90485	0.547655	0.80941	0.827896
Glyoxalase domain-containing protein 4	Q9CPV4	-0.162096	-0.0667686	-0.325747	0.0667686	0.558651	0.226154
Glyoxylate reductase/hydroxypyruvate reductase	Q91Z53	-0.431635	-0.236538	-0.588329	0.23654	0.387218	0.519451
GMP reductase 1	Q9DCZ1	-18.8888	-0.836195	1.75611	2.34562	-0.245495	0.245495
GMP reductase 2	Q99L27	-0.115036	-0.250074	-0.558649	0.115034	0.828745	0.306765
GMP synthase [glutamine-hydrolyzing]	Q3THK7	-0.740545	-0.887117	-1.5998	0.996187	1.03827	0.740545
Golgi apparatus protein 1	Q61543	-0.983395	-0.434391	-0.586153	0.434393	0.742966	0.561138
Golgi phosphoprotein 3	Q9CRA5	-9.61198	-9.61198	-9.61198	9.61198	9.71443	10.1561
Golgi reassembly-stacking protein 2	Q99JX3	0.0269909	0.164255	0.191727	-0.315941	-0.0269909	-0.512382
Golgi resident protein GCP60	Q8BMP6	-1.89833	-1.18393	-0.587988	1.16797	0.587988	1.02529
Golgi SNAP receptor complex member 1	O88630	-0.0514202	-0.03158	0.0315819	0.53014	-1.97703	0.417332
Golgi to ER traffic protein 4 homolog	Q9D1H7	-19.0425	-0.557524	-0.875376	0.557526	0.655272	1.07775
Golgin subfamily A member 2	Q921M4	1.27412	-1.99204	-1.51598	-0.112034	0.112034	2.22234
Golgin subfamily A member 3	P55937	-0.183733	-0.310993	-0.329659	0.595802	0.722927	0.183731
Golgin subfamily A member 4	Q91VW5	-19.7081	1.17006	-1.21498	0.753902	-0.0730591	0.0730572
Golgin subfamily A member 5	Q9QYE6	-0.746756	-0.0233364	0.0233383	-0.282448	3.04478	1.67658
GPI inositol-deacylase	Q3UUQ7	0.0650558	-0.581369	0.184298	-0.108696	0.319328	-0.0650539
GPI transamidase component PIG-S	Q6PD26	-1.14841	-20.1611	-0.184174	0.903244	0.184174	0.530279
G-protein coupled receptor 98	Q8VHN7	-0.0569611	0.687323	-0.215897	0.0569592	-21.8225	0.251556
GRAM domain-containing protein 1B	Q80TI0	0.0091877	0.0622692	0.0734596	-1.75526	-0.00918961	-0.29661
Grancalcin	Q8VC88	0.367544	0.364182	-19.0636	0.222347	-0.222345	-1.08843
Granulins	P28798	0.665024	-0.0752945	0.931206	-0.517639	-0.518375	0.0752945
Granzyme A	P11032	-1.20191	-20.7488	-1.40154	1.32693	1.54784	1.20191
GRB10-interacting GYF protein 2	Q6Y7W8	-0.32832	-20.6427	-0.409311	0.833979	1.36726	0.32832
GRB2-related adapter protein	Q9CX99	-0.570246	-18.8468	-18.8468	1.45245	0.838507	0.570246
GRB2-related adaptor protein 2	O89100	-0.684488	-0.898645	-0.422592	0.422594	1.38979	1.1636
Green fluorescent protein	P42212	0.0621433	-0.730551	-0.48686	-0.0621452	0.253262	0.354309
GRIP and coiled-coil domain-containing protein 1	Q9D4H2	0.0542984	-0.821781	-0.0543003	1.40167	-19.5692	0.470175
GRIP and coiled-coil domain-containing protein 2	Q8CHG3	-0.104197	-0.470615	-19.3426	1.57432	0.104198	0.604845
GRIP1-associated protein 1	Q8VD04	-3.91859	-3.21761	0.0590096	0.608593	0.201582	-0.0590096
Group XV phospholipase A2	Q8VEB4	-0.281912	-0.470631	-0.572016	0.531214	0.281914	0.70282
Growth factor receptor-bound protein 2	Q60631	-0.0789795	0.0789814	-1.03095	0.995495	1.46025	-0.139374
GrpE protein homolog 1, mitochondrial	Q99LP6	-0.34804	-1.72497	-0.365688	0.425762	0.641005	0.34804
GTP:AMP phosphotransferase AK3, mitochondrial	Q9WTP7	-0.00730133	0.00730133	-0.347736	-0.173931	0.502727	0.169544
GTPase IMAP family member 1	P70224	0.112141	-0.786995	-18.729	1.74841	-0.112143	1.02847
GTPase IMAP family member 4	Q99JY3	-1.00536	-0.950012	-0.850264	0.850264	0.940355	1.05585
GTPase IMAP family member 5	Q8BWF2	-0.704287	-0.229086	2.32457	-18.4088	0.229086	1.29854
GTPase IMAP family member 8	Q75N62	-1.36502	-0.593567	-1.13524	0.593567	0.621052	0.664747
GTPase NRas	P08556	-0.586056	-0.860924	-0.957211	0.586056	0.87928	0.893936
GTPase-activating protein and VPS9 domain-containing protein 1	Q6PAR5	-1.56137	-1.39441	-0.134903	0.203777	0.334927	0.134903
GTP-binding nuclear protein Ran	P62827	-0.252459	-0.415905	-0.460611	0.746019	0.25246	0.69573
GTP-binding protein 1	O08582	-0.622486	-1.10616	-1.66902	0.622486	0.951487	1.26588
GTP-binding protein Rheb	Q921J2	-0.269028	-0.379402	-0.340618	0.269026	0.690882	0.627123
GTP-binding protein SAR1a	P36536	-0.19346	-23.7033	-23.7033	0.400261	0.325024	0.193459
GTP-binding protein SAR1b	Q9CQC9	-0.892538	-0.171303	-1.07306	0.344481	0.197666	0.171301
Guanidinoacetate N-methyltransferase	O35969	10.2409	9.6207	10.3859	-9.6207	-9.6207	-9.6207
Guanine deaminase	Q9R111	0.234785	-0.366316	-0.234785	0.324734	0.23917	-0.432085
Guanine nucleotide exchange factor for Rab-3A	Q8VDV3	-9.48837	-9.48837	-9.48837	10.8396	9.48837	10.8296
Guanine nucleotide exchange factor VAV2	Q60992	-0.999842	-1.1593	-1.05549	1.02541	1.01492	0.99984
Guanine nucleotide-binding protein G(i) subunit alpha-2	P08752	-0.31299	-0.197515	-0.309854	0.197515	0.284927	0.367878
Guanine nucleotide-binding protein G(I)/G(S)/G(O) subunit gamma-10	Q9CXP8	-0.521687	-0.484774	-0.249733	0.706163	0.249733	0.482529
Guanine nucleotide-binding protein G(I)/G(S)/G(O) subunit gamma-12	Q9DAS9	-0.0392151	-2.1022	-0.566086	0.10544	0.0392151	0.094696
Guanine nucleotide-binding protein G(I)/G(S)/G(O) subunit gamma-2	P63213	0.209948	0.0906677	0.227732	-0.0906658	-0.112312	-0.422977
Guanine nucleotide-binding protein G(I)/G(S)/G(O) subunit gamma-5	Q80SZ7	0.260803	-0.260805	-0.41852	-1.36345	0.345854	0.427866
Guanine nucleotide-binding protein G(I)/G(S)/G(T) subunit beta-1	P62874	-0.34181	-0.346722	-0.361259	0.349157	0.341808	0.566156
Guanine nucleotide-binding protein G(I)/G(S)/G(T) subunit beta-2	P62880	-0.322054	-0.3641	-0.453945	0.383966	0.322056	0.585217
Guanine nucleotide-binding protein G(k) subunit alpha	Q9DC51	-0.183542	-0.134914	-0.502916	0.174076	0.134916	0.414614
Guanine nucleotide-binding protein G(q) subunit alpha	P21279	-0.0479164	1.19172	-0.23299	0.316471	0.0479164	-0.315392
Guanine nucleotide-binding protein G(z) subunit alpha	O70443	-18.0059	-0.397552	-18.0059	0.489655	0.763084	0.397551
Guanine nucleotide-binding protein subunit alpha-13	P27601	-0.428732	-0.062479	-0.722471	0.135853	0.062479	0.151154
Guanine nucleotide-binding protein subunit beta-4	P29387	-0.286005	-0.279123	-0.31941	0.279125	0.369709	0.883923
Guanine nucleotide-binding protein-like 1	P36916	-20.166	0.133568	-20.166	0.525623	0.313597	-0.13357
Guanine nucleotide-binding protein-like 3	Q8CI11	-1.28757	-1.01333	-0.372307	0.533657	0.372305	0.78594
Guanine nucleotide-binding protein-like 3-like protein	Q6PGG6	-9.17477	-9.17477	-9.17477	10.1862	14.3352	9.17477
Guanylate cyclase soluble subunit alpha-3	Q9ERL9	-0.94536	-0.506527	-1.37719	1.33153	0.506527	1.57223
Guanylate cyclase soluble subunit beta-1	O54865	-0.963736	-0.0915966	-0.853777	0.0915966	0.931274	0.502449
Guanylate kinase	Q64520	-0.612049	-17.8791	-17.8791	0.737204	0.617664	0.612049
Guanylate-binding protein 1	Q01514	0.0930786	-0.392107	-1.28609	1.53583	-0.0930805	0.95805
Guanylate-binding protein 2	Q9Z0E6	-0.11273	0.11273	-0.729832	0.179527	-1.15729	0.115854
Guanylate-binding protein 4	Q61107	-1.46475	-1.08893	-0.608681	2.4554	2.23095	0.608683
Guanylate-binding protein 5	Q8CFB4	-0.242704	-21.5214	-21.5214	0.624392	0.242704	0.24848
H/ACA ribonucleoprotein complex subunit 1	Q9CY66	-0.270811	-0.0859242	-0.112345	0.639257	0.0859242	0.187887
H/ACA ribonucleoprotein complex subunit 2	Q9CRB2	-0.714092	0.267807	-3.27815	-0.0573807	0.0573807	0.367701
H/ACA ribonucleoprotein complex subunit 3	Q9CQS2	-0.435358	-18.2131	-18.2131	0.435358	1.37578	1.08384
H/ACA ribonucleoprotein complex subunit 4	Q9ESX5	-0.100693	-0.563547	-0.422573	0.100693	0.67848	0.153702
H-2 class I histocompatibility antigen, D-D alpha chain	P01900	0.0870933	0.319725	-0.79849	-0.122313	-0.0870933	0.576544
H-2 class I histocompatibility antigen, K-D alpha chain	P01902	-0.151796	-0.0836678	0.00144768	-0.00144768	0.893423	0.763571
H-2 class I histocompatibility antigen, L-D alpha chain	P01897	-0.0162659	0.313347	-0.532406	-0.522142	0.0162659	0.5837
H-2 class II histocompatibility antigen gamma chain	P04441	-0.558718	-0.634209	-0.716705	0.558718	0.635908	0.766577
H-2 class II histocompatibility antigen, A-D alpha chain	P04228	-0.118753	-0.745562	-0.312086	0.118755	1.12342	1.13627
H-2 class II histocompatibility antigen, A-D beta chain	P01921	-0.920979	-0.80422	-0.500246	1.16324	0.616903	0.500244
H-2 class II histocompatibility antigen, A-Q beta chain	P06342	-0.876572	-0.885378	-0.476732	1.27164	0.676786	0.476734
H-2 class II histocompatibility antigen, E-D beta chain	P01915	-0.813686	-0.377939	-0.821087	1.4628	1.14193	0.377941
H-2 class II histocompatibility antigen, E-K alpha chain	P04224	-23.0453	-23.0453	-0.486612	0.627527	0.486612	0.563366
Haloacid dehalogenase-like hydrolase domain-containing 5	Q91WM2	-0.684223	-18.8237	-1.04897	0.684225	0.861425	1.44128
Haloacid dehalogenase-like hydrolase domain-containing protein 2	Q3UGR5	-1.00241	0.18498	-0.18498	0.257837	0.60148	-0.428017
Haloacid dehalogenase-like hydrolase domain-containing protein 3	Q9CYW4	1.29909	-18.4479	-18.4479	-0.0676079	0.4088	0.0676079
Haptoglobin	Q61646	0.590063	0.331036	0.332645	-0.331038	-0.645771	-0.652952
HAUS augmin-like complex subunit 5	Q9D786	-9.03405	-9.03405	-9.03405	9.69938	11.6859	9.03405
HCLS1-binding protein 3	Q3TC93	0.290926	0.266983	0.153833	-0.560602	-1.88801	-0.153835
HD domain-containing protein 2	Q3SXD3	-0.0307579	-0.0629787	-0.0534801	0.166609	0.511007	0.0307579
HEAT repeat-containing protein 3	Q8BQM4	-19.0661	-0.0578957	0.356953	0.0880566	0.0578938	-0.246725
HEAT repeat-containing protein 5B	Q8C547	-1.31261	0.287191	1.20169	-1.69323	1.24227	-0.287191
HEAT repeat-containing protein 6	Q6P1G0	0.952326	-1.19563	-19.5986	0.123268	-0.12327	0.234798
Heat shock 70 kDa protein 12A	Q8K0U4	-0.496897	-1.06699	-1.189	0.496895	0.577421	0.80897
Heat shock 70 kDa protein 13	Q8BM72	-18.2348	0.0131035	-1.39079	-0.0131016	0.0963707	1.36859
Heat shock 70 kDa protein 14	Q99M31	-1.43958	-0.492914	-1.00998	1.12841	1.23864	0.492916
Heat shock 70 kDa protein 1B	P17879	-0.0860519	-0.899282	-0.913216	0.0860519	0.437532	0.532311
Heat shock 70 kDa protein 4L	P48722	-0.87199	-0.585157	-0.42964	0.429638	1.00947	0.622234
Heat shock protein 105 kDa	Q61699	-1.8656	-0.514139	-1.7338	0.514137	0.721867	0.71459
Heat shock protein 75 kDa, mitochondrial	Q9CQN1	-0.51302	-0.28993	-1.33638	1.41595	0.347723	0.289928
Heat shock protein beta-1	P14602	-2.28503	-0.179678	-0.676849	0.953049	0.682858	0.179678
Heat shock-related 70 kDa protein 2	P17156	-0.195948	-0.387089	-0.244217	0.795588	0.195946	0.694082
Helicase with zinc finger domain 2	E9QAM5	-0.354214	-2.50048	-21.609	0.433399	0.354212	0.499866
Helicase-like transcription factor	Q6PCN7	-2.62565	-22.9863	-0.879703	1.01684	1.47788	0.879703
Hematopoietic lineage cell-specific protein	P49710	-0.630043	-0.476856	-0.38607	0.38607	0.854307	0.721294
Hematopoietic prostaglandin D synthase	Q9JHF7	0.370781	0.491409	0.252563	-0.252562	-0.574085	-1.65065
Heme oxygenase 1	P14901	-0.271212	-0.464348	-1.02995	0.466072	0.510822	0.271212
Heme oxygenase 2	O70252	1.27299	0.334038	0.0893345	-0.0893364	-0.166193	-0.374079
Heme-binding protein 1	Q9R257	-0.352863	-1.59877	-0.252136	0.506819	0.368238	0.252136
Hemicentin-1	D3YXG0	-3.22379	-0.138723	-4.02008	0.138725	1.49346	0.884033
Hemogen	Q9ERZ0	-11.3126	-11.3126	-11.3126	11.3126	11.4181	11.6793
Hemoglobin subunit alpha	P01942	0.0462074	0.458406	0.715202	-0.0462074	-0.556732	-0.616928
Hemoglobin subunit epsilon-Y2	P02104	-0.128603	1.95645	0.128603	-23.9906	-23.9906	1.03571
Hemopexin	Q91X72	0.308126	0.467518	0.290447	-0.290447	-0.888157	-0.548975
Heparan-alpha-glucosaminide N-acetyltransferase	Q3UDW8	10.8832	10.4087	10.7887	-10.4087	-10.4087	-10.4087
Hepatocyte growth factor receptor	P16056	0.261358	1.08311	-0.233875	-1.77235	-2.01029	0.233875
Hepatocyte growth factor-regulated tyrosine kinase substrate	Q99LI8	-0.482084	-0.0537968	-0.356253	0.312605	0.529848	0.0537968
Hepatoma-derived growth factor	P51859	-0.650745	-0.239611	0.0976791	0.870642	-0.0976772	0.741066
Hepatoma-derived growth factor-related protein 2	Q3UMU9	-1.61693	-0.291836	0.691481	0.291836	-0.654795	0.802464
Hepatoma-derived growth factor-related protein 3	Q9JMG7	-2.20334	0.504152	2.10647	-19.1843	-0.50415	1.08464
Hermansky-Pudlak syndrome 5 protein homolog	P59438	4.09645	0.44606	-1.81924	4.261	-0.446062	-19.0001
Heterochromatin protein 1-binding protein 3	Q3TEA8	-0.461527	-0.434935	-0.102526	0.13588	0.102524	0.142063
Heterogeneous nuclear ribonucleoprotein A/B	Q99020	-0.36031	-0.058876	0.058876	-0.1938	1.30672	1.05699
Heterogeneous nuclear ribonucleoprotein A0	Q9CX86	-1.64734	-0.399334	-0.387573	0.504351	0.611107	0.387575
Heterogeneous nuclear ribonucleoprotein A1	P49312	-1.12555	-0.45446	-0.561918	0.637981	0.721605	0.45446
Heterogeneous nuclear ribonucleoprotein A3	Q8BG05	-1.15094	-0.392298	-0.674334	0.823675	0.406593	0.392298
Heterogeneous nuclear ribonucleoprotein D0	Q60668	-0.726173	-0.033289	0.033287	-0.333815	0.510809	0.712711
Heterogeneous nuclear ribonucleoprotein D-like	Q9Z130	-0.282709	-0.360214	0.0169945	-0.0169926	0.831694	0.686384
Heterogeneous nuclear ribonucleoprotein F	Q9Z2X1	-0.41013	-0.862207	-0.414125	0.922222	1.04367	0.41013
Heterogeneous nuclear ribonucleoprotein H	O35737	0.059185	-0.168999	-0.334217	0.983	0.996105	-0.059185
Heterogeneous nuclear ribonucleoprotein H2	P70333	0.0356102	-0.0356083	-0.482471	0.658789	0.687189	-0.589024
Heterogeneous nuclear ribonucleoprotein K	P61979	-1.42096	-0.219166	-0.431967	0.219168	0.79789	0.638174
Heterogeneous nuclear ribonucleoprotein L	Q8R081	-0.690958	-0.309429	-0.288761	0.851133	0.73283	0.288761
Heterogeneous nuclear ribonucleoprotein L-like	Q921F4	-0.0389404	-0.0013485	-0.149818	0.497366	0.459856	0.0013504
Heterogeneous nuclear ribonucleoprotein M	Q9D0E1	-0.802637	-0.796801	-0.908798	0.802547	0.796801	0.967499
Heterogeneous nuclear ribonucleoprotein Q	Q7TMK9	-0.664204	-0.91711	0.520227	0.131212	-0.131212	0.6959
Heterogeneous nuclear ribonucleoprotein U-like protein 1	Q8VDM6	-0.249331	-0.185923	-0.45463	0.185923	0.702862	0.714371
Heterogeneous nuclear ribonucleoprotein U-like protein 2	Q00PI9	-0.433769	-0.168705	-0.581978	0.575399	0.405027	0.168707
Heterogeneous nuclear ribonucleoproteins A2/B1	O88569	-0.581306	-0.62009	-0.419596	0.951473	1.16819	0.419596
Heterogeneous nuclear ribonucleoproteins C1/C2	Q9Z204	-0.459267	-0.0468903	-0.165741	0.0468884	0.738129	0.846079
Hexokinase-1	P17710	-1.42418	-1.12831	-0.758299	0.943823	0.806532	0.758299
Hexokinase-2	O08528	0.320581	-0.181139	0.181139	-21.4167	0.92704	-21.4167
Hexokinase-3	Q3TRM8	0.457222	0.255415	-0.00220108	0.00220108	-0.269051	-0.630009
High affinity immunoglobulin epsilon receptor subunit gamma	P20491	-1.62215	-0.0278549	0.027853	-2.42485	0.260345	0.150309
High mobility group protein B1	P63158	-0.352596	-0.101198	-0.124573	0.970596	0.919685	0.101196
High mobility group protein B2	P30681	-0.800856	-0.410139	-1.23717	0.6826	0.763872	0.410137
High mobility group protein B3	O54879	-0.968409	-0.78347	-0.840633	1.22518	1.6524	0.783468
High mobility group protein HMG-I/HMG-Y	P17095	-0.153486	0.237215	0.304264	-0.445099	0.153486	-0.60471
Hippocalcin-like protein 1	P62748	0.188036	-0.179352	0.503727	-0.0796013	-0.100142	0.0795994
Histidine ammonia-lyase	P35492	9.8568	10.8743	10.3837	-9.8568	-9.8568	-9.8568
Histidine triad nucleotide-binding protein 1	P70349	-0.0167637	-0.868134	0.0167637	0.576016	0.186916	-0.119543
Histidine triad nucleotide-binding protein 2, mitochondrial	Q9D0S9	-0.0434132	-0.401781	-0.225954	0.0434132	0.829283	0.0789051
Histidine-rich glycoprotein	Q9ESB3	0.332094	0.229496	0.421949	-0.229494	-0.273695	-0.251053
Histidine--tRNA ligase, cytoplasmic	Q61035	-0.877548	-0.492483	0.0494614	0.419832	0.199085	-0.0494633
Histone acetyltransferase KAT2A	Q9JHD2	-0.645773	-19.065	-19.065	0.732021	1.02369	0.645771
Histone acetyltransferase KAT6B	Q8BRB7	-0.64562	-0.414509	-0.559744	0.548441	0.414511	0.482058
Histone acetyltransferase type B catalytic subunit	Q8BY71	-20.1239	-20.1239	-0.807415	0.926083	1.1443	0.807417
Histone chaperone ASF1B	Q9DAP7	-8.56367	-8.56367	-8.56367	9.77895	9.87566	8.56367
Histone deacetylase 1	O09106	-1.37765	-1.98927	-0.301546	0.671738	1.07084	0.301548
Histone deacetylase 2	P70288	-0.990932	-1.02229	-0.00317955	0.00317955	1.07199	0.277239
Histone deacetylase 4	Q6NZM9	0.927794	0.882174	0.708141	-20.5776	-20.5776	-0.708143
Histone deacetylase complex subunit SAP130	Q8BIH0	0.654886	-0.25843	-0.518311	0.717997	0.258429	-18.3378
Histone deacetylase complex subunit SAP18	O55128	-0.326292	-0.590641	-0.298437	0.298439	0.423883	1.32932
Histone H1.0	P10922	0.0133858	0.604969	0.904791	-0.1999	-0.246386	-0.0133858
Histone H1.1	P43275	0.178946	-0.178123	-0.155581	0.0689735	0.0942497	-0.0689716
Histone H1.2	P15864	-0.191044	0.0621719	-0.198187	-0.06217	0.475668	0.13349
Histone H1.4	P43274	0.0768795	-0.300913	-0.100197	0.237577	0.239447	-0.0768776
Histone H1.5	P43276	0.0633354	0.020134	-0.0201359	-0.193882	0.297985	-0.880142
Histone H2A type 1-B	C0HKE1	-1.26892	0.151463	0.168966	-0.248112	0.302629	-0.151463
Histone H2A.Z	P0C0S6	0.100101	-0.297415	-0.100101	-0.320456	0.678661	0.111471
Histone H2AX	P27661	-0.0208683	-0.280571	-0.148876	0.0208664	1.36263	1.06743
Histone H3.1	P68433	-0.0766811	-0.723448	0.0766811	0.745398	-0.456818	0.478565
Histone H3.2	P84228	-0.064518	-0.714685	0.0421219	0.859587	-0.0421219	0.545288
Histone H3.3C	P02301	-0.234701	-0.902924	-0.0253525	0.265297	0.0253506	0.333963
Histone H3-like centromeric protein A	O35216	-0.000549316	0.000547409	-0.0324936	1.0846	-0.0906467	0.328955
Histone H4	P62806	-0.164261	0.12661	0.0240574	-0.0240555	-0.0636864	0.219126
Histone lysine demethylase PHF8	Q80TJ7	-10.2767	-10.2767	-10.2767	11.7581	10.2767	11.0703
Histone PARylation factor 1	Q8CFE2	-1.30216	-3.75383	1.63243	-0.0649071	1.45926	0.0649071
Histone-arginine methyltransferase CARM1	Q9WVG6	-18.3281	-1.31005	-18.3281	1.31005	1.63188	1.63711
Histone-binding protein RBBP4	Q60972	-0.711363	-0.633974	-0.927954	0.633974	0.752586	0.648333
Histone-binding protein RBBP7	Q60973	-0.0722122	0.0722122	-0.212515	1.16249	-23.3192	1.31678
Histone-lysine N-methyltransferase 2A	P55200	0.997837	-0.356083	0.356085	1.00695	-1.90693	-1.19424
Histone-lysine N-methyltransferase ASH1L	Q99MY8	-0.880758	0.88076	-1.14341	1.87348	-19.2823	1.62976
Histone-lysine N-methyltransferase setd3	Q91WC0	-0.193718	-21.9705	-21.9705	0.193716	0.612978	0.259323
Histone-lysine N-methyltransferase, H3 lysine-36 and H4 lysine-20 specific	O88491	-9.05475	-9.05475	-9.05475	9.05475	15.3309	11.262
HIV Tat-specific factor 1 homolog	Q8BGC0	1.11546	-1.04041	0.846106	9.91821e-05	-9.91821e-05	-0.164351
Hormone-sensitive lipase	P54310	-0.593746	-1.58761	-1.33794	0.873999	1.56464	0.593744
Host cell factor 1	Q61191	-0.564289	-0.721315	-0.274069	0.845604	0.585089	0.274069
HRAS-like suppressor 3	Q8R3U1	-9.74347	-9.74347	-9.74347	9.74347	9.90205	10.0378
Hsc70-interacting protein	Q99L47	-0.819954	-0.31596	-0.258539	0.632174	0.258537	1.07135
Hsp70-binding protein 1	Q99P31	-0.812162	-0.961361	-19.3877	0.81216	1.67006	1.56447
Hsp90 co-chaperone Cdc37	Q61081	-0.633062	-0.906172	-0.729485	1.04329	0.633064	0.720898
Huntingtin	P42859	0.472044	-3.19199	0.27074	-1.0732	0.19882	-0.198818
Huntingtin-interacting protein 1	Q8VD75	-0.29022	-0.0464535	0.122215	-0.113699	0.581734	0.0464554
Huntingtin-interacting protein 1-related protein	Q9JKY5	-0.870312	-0.135099	-0.689144	0.135098	0.627693	0.690021
Hydrocephalus-inducing protein	Q80W93	-0.135241	1.56877	0.135242	-0.247833	0.822357	-0.560038
Hydroxyacyl-coenzyme A dehydrogenase, mitochondrial	Q61425	0.286339	0.481205	-0.066309	0.066309	-0.231483	-0.141947
Hydroxyacylglutathione hydrolase, mitochondrial	Q99KB8	0.0407372	0.337236	-0.0407372	-0.641924	-0.335812	0.68923
Hydroxymethylglutaryl-CoA lyase, mitochondrial	P38060	-0.820791	-0.384287	-0.374119	0.374119	0.674696	0.714428
Hydroxymethylglutaryl-CoA synthase, mitochondrial	P54869	0.597591	0.693319	0.75272	-0.628748	-0.597589	-0.934257
Hydroxysteroid dehydrogenase-like protein 2	Q2TPA8	-0.918701	-0.697838	-19.3283	1.08546	1.25745	0.697838
Hypoxanthine-guanine phosphoribosyltransferase	P00493	-0.0616016	-0.561834	-0.145496	0.557154	0.0616035	0.80685
Hypoxia-inducible factor 3-alpha	Q0VBL6	-10.9806	-10.9806	-10.9806	11.1384	12.4115	10.9806
Ig alpha chain C region	P01878	0.936081	0.528923	0.626463	-0.528923	-19.3969	-1.09638
Ig delta chain C region secreted form	P01881	-0.272135	-0.306606	-0.225594	0.706326	0.513958	0.225594
Ig gamma-1 chain C region secreted form	P01868	0.770741	0.254351	1.01299	-0.927101	-0.254353	-0.652102
Ig gamma-2A chain C region, A allele	P01863	-0.636984	0.00931549	-1.41319	-0.00931358	0.994051	3.498
Ig gamma-2B chain C region	P01867	-0.186762	-0.0803471	0.080349	0.711609	-0.11545	0.650095
Ig gamma-3 chain C region	P03987	-1.29747	-2.30767	-2.27978	1.74484	1.29747	2.08254
Ig heavy chain V region 441	P01806	-0.359358	-0.363892	-0.36092	0.35936	1.17918	0.979105
Ig heavy chain V region 5-84	P18525	-10.2511	-10.2511	-10.2511	10.2511	10.4658	10.4303
Ig heavy chain V region 914	P18527	-3.2775	-0.195108	-20.457	0.195106	0.36643	0.343273
Ig heavy chain V region MOPC 47A	P01786	-1.46826	-0.617641	-2.94098	0.61764	0.783937	0.724455
Ig kappa chain C region	P01837	-0.0610085	0.0451164	-0.0451164	1.62955	1.7012	-0.541975
Ig kappa chain V19-17	P01633	0.63796	0.752409	0.176403	-0.607384	-0.176403	-0.513878
Ig kappa chain V-II region 26-10	P01631	-0.932137	-21.2917	-0.871063	0.954821	1.01232	0.871063
Ig kappa chain V-II region 7S34.1	P01630	-1.19837	-17.5906	-17.5906	1.91028	1.19837	1.98586
Ig kappa chain V-III region PC 6684	P01670	-19.4395	-0.354546	-0.611179	0.399631	0.58337	0.354546
Ig kappa chain V-V region HP R16.7	P01644	1.99619	1.79249	-19.457	-0.57929	0.034071	-0.034071
Ig kappa chain V-V region L6 (Fragment)	P01638	-19.2097	-19.2097	0.64044	-0.00133896	0.00133896	0.870806
Ig kappa chain V-V region MOPC 41	P01639	-17.6365	-0.441778	-17.6365	0.441778	0.528667	0.667461
Ig lambda-2 chain V region MOPC 315	P01729	-0.0619526	0.0422344	-0.0422363	1.37496	-20.7772	1.15602
Ig mu chain C region	P01872	-1.12878	-1.08696	-0.795628	0.795626	0.953875	0.994839
IgE-binding protein	P03975	-18.1693	-18.1693	3.00796	1.11344	0.435118	-0.43512
IgG receptor FcRn large subunit p51	Q61559	-0.0686188	-0.0117359	0.011734	0.537979	-19.8363	0.575157
Immunity-related GTPase family M protein 1	Q60766	-0.401285	-0.228125	-0.042284	1.15116	0.785154	0.0422821
Immunity-related GTPase family Q protein	Q8VIM9	-1.17469	-0.130787	-0.414806	0.619282	0.274332	0.130787
Immunoglobulin J chain	P01592	-2.17013	-1.53419	-0.658739	0.681793	0.658739	0.914181
Immunoglobulin superfamily member 10	Q3V1M1	-0.142473	-0.559393	1.11445	0.272131	0.142473	-20.037
Immunoglobulin-binding protein 1	Q61249	-0.345543	-1.51204	-0.3372	0.693092	0.788158	0.337202
Importin subunit alpha-1	P52293	-0.864254	-1.2912	-0.550161	0.861019	1.21198	0.550163
Importin subunit alpha-3	O35343	-0.294699	-0.483425	-0.476257	0.421925	0.748722	0.294699
Importin subunit alpha-4	O35344	-0.461096	-0.503279	-0.468294	0.461094	0.713844	0.59914
Importin subunit alpha-7	O35345	-0.669579	-1.1204	-0.60364	1.28327	0.603642	0.792181
Importin subunit beta-1	P70168	-0.789822	-0.493931	-0.56204	0.820381	0.536129	0.493929
Importin-11	Q8K2V6	-8.66039	-8.66039	-8.66039	8.66039	10.4778	10.5858
Importin-4	Q8VI75	-0.204983	-0.180956	-2.37771	0.180956	0.933016	0.646378
Importin-5	Q8BKC5	-0.614445	-0.547228	-0.543966	0.729921	0.589569	0.543964
Importin-7	Q9EPL8	-1.14303	-1.55776	-1.0414	1.1482	1.15829	1.0414
Importin-8	Q7TMY7	0.219593	-18.2352	-18.2352	1.12541	-0.219595	0.931978
Importin-9	Q91YE6	-1.66347	-1.57687	3.35924	1.01022	0.0452595	-0.0452576
Inactive hydroxysteroid dehydrogenase-like protein 1	Q8BTX9	-0.190876	-0.194855	-0.213341	0.806868	0.797699	0.190876
Inactive pancreatic lipase-related protein 1	Q5BKQ4	1.23117	1.40238	1.63995	-1.52935	-1.28706	-1.23117
Inactive phospholipase C-like protein 2	Q8K394	-9.71109	-9.71109	-9.71109	9.93249	10.446	9.71109
Inactive serine/threonine-protein kinase VRK3	Q8K3G5	-1.53176	-0.339195	-18.9833	0.348852	0.339195	0.340473
Inactive tyrosine-protein kinase 7	Q8BKG3	1.45759	2.00596	-0.548449	0.377853	-0.377855	-0.660322
Inactive ubiquitin thioesterase FAM105A	Q3TVP5	0.0842629	-21.0677	-21.0677	0.0681095	0.208208	-0.0681095
InaD-like protein	Q63ZW7	-1.64404	0.44968	0.420969	-0.161293	-1.13096	0.161293
Inhibitor of carbonic anhydrase	Q9DBD0	0.125113	0.157499	-0.877352	-0.118237	0.118238	-1.22358
Inhibitor of nuclear factor kappa-B kinase subunit alpha	Q60680	-0.132557	1.2482	-2.97149	0.132559	-0.219339	1.36634
Inhibitor of nuclear factor kappa-B kinase subunit beta	O88351	-1.09865	-0.289734	-0.862997	0.658083	0.289734	1.77031
Inorganic pyrophosphatase	Q9D819	-0.231049	0.0788689	-1.06585	0.497581	-0.0788689	0.711225
Inorganic pyrophosphatase 2, mitochondrial	Q91VM9	-0.156006	-0.412464	-0.177118	0.220425	0.221256	0.156006
Inosine triphosphate pyrophosphatase	Q9D892	0.0932159	-0.293163	-0.609602	0.961865	-0.0932179	0.386808
Inosine-5'-monophosphate dehydrogenase 1	P50096	-0.10755	0.107548	-1.02659	0.956928	0.713707	-1.02942
Inosine-5'-monophosphate dehydrogenase 2	P24547	-0.631361	-0.754711	-1.3251	0.742594	0.931828	0.631361
Inositol 1,4,5-trisphosphate receptor type 1	P11881	-22.5535	-0.134596	-1.0492	0.134598	0.700724	0.347342
Inositol 1,4,5-trisphosphate receptor type 2	Q9Z329	-0.612125	-22.3375	-0.159891	1.16887	0.159889	0.647047
Inositol 1,4,5-trisphosphate receptor type 3	P70227	-0.0579529	-0.083847	-0.268147	2.30473	0.461901	0.0579548
Inositol hexakisphosphate and diphosphoinositol-pentakisphosphate kinase 2	Q6ZQB6	-9.50137	-9.50137	-9.50137	9.50137	9.54571	10.4061
Inositol monophosphatase 1	O55023	-0.139244	-0.0533657	0.0533676	0.386034	-0.288828	0.254984
Inositol monophosphatase 2	Q91UZ5	-18.6615	-18.6615	-1.1562	1.26255	1.17461	1.1562
Inositol polyphosphate 1-phosphatase	P49442	-1.92973	-0.121876	0.207092	0.121874	0.693384	-1.33324
Inositol-3-phosphate synthase 1	Q9JHU9	0.201571	0.0594025	-0.0400562	-0.0145283	0.0145302	-0.232479
Insulin-degrading enzyme	Q9JHR7	-0.687607	-0.144123	-0.334532	0.25717	0.940453	0.144123
Insulin-like growth factor-binding protein 7	Q61581	-0.991632	0.164289	-0.164289	-19.7882	1.34604	0.954416
Integrator complex subunit 1	Q6P4S8	-1.25944	0.795933	-1.14586	-0.0876904	1.14931	0.0876923
Integrator complex subunit 10	Q8K2A7	-9.61343	-9.61343	-9.61343	9.61343	9.64547	10.0037
Integrator complex subunit 11	Q9CWS4	0.399113	-18.1711	-18.1711	-0.399113	2.02792	1.87932
Integrator complex subunit 13	Q8QZV7	-20.1165	-20.1165	-0.321657	0.892357	1.3556	0.321655
Integrator complex subunit 3	Q7TPD0	-0.776415	-0.537216	-1.21722	0.552212	0.625109	0.537216
Integrator complex subunit 4	Q8CIM8	-1.41756	-18.8539	-18.8539	2.70128	1.41756	1.90749
Integrator complex subunit 5	Q8CHT3	-1.31146	0.839369	-1.06382	-0.12512	0.325676	0.125122
Integrator complex subunit 7	Q7TQK1	-19.2915	-0.904488	-0.630913	1.18857	0.801147	0.630911
Integrator complex subunit 9	Q8K114	-0.448298	-1.77266	-2.83515	0.448299	0.45842	0.788
Integrin alpha-1	Q3V3R4	-0.0127811	0.306871	0.0127811	-0.250801	-0.122036	1.56306
Integrin alpha-2	Q62469	-0.335344	-0.199163	-1.47405	0.199163	1.17006	0.235916
Integrin alpha-3	Q62470	1.07908	0.37245	-0.37245	-0.437992	0.444138	-18.565
Integrin alpha-4	Q00651	-0.616896	-0.565771	-1.4463	0.664192	0.565769	0.813318
Integrin alpha-5	P11688	0.112869	-0.589098	-0.0699043	0.0699024	-0.34684	1.72809
Integrin alpha-6	Q61739	-0.616423	-0.383064	-0.708849	0.779408	0.383066	0.833191
Integrin alpha-8	A2ARA8	0.140968	-0.0661106	0.45738	-0.722568	-0.738434	0.0661106
Integrin alpha-9	B8JK39	-0.189972	-0.662374	-0.270657	0.189972	1.05464	0.674278
Integrin alpha-D	Q3V0T4	-0.159573	0.0300121	-0.103233	-0.00198746	0.0266495	0.00198746
Integrin alpha-IIb	Q9QUM0	-0.457148	-0.3297	-0.218054	0.218052	0.534946	0.623459
Integrin alpha-L	P24063	-0.886223	-0.70266	-0.704472	0.91201	1.33788	0.70266
Integrin alpha-M	P05555	-0.579151	-0.309288	-0.496281	0.641964	0.309288	0.783836
Integrin alpha-V	P43406	-0.314461	-0.237143	0.598534	1.29462	0.237144	-1.35466
Integrin alpha-X	Q9QXH4	0.750496	0.280247	0.443985	-0.836765	-0.376379	-0.280249
Integrin beta-1	P09055	-0.255947	0.0325928	0.0175629	-0.0175629	0.409538	-0.0572071
Integrin beta-2	P11835	-0.144951	-0.572134	-0.244822	0.671869	0.626953	0.144949
Integrin beta-3	O54890	-0.0485191	0.0485191	-0.169247	0.466146	-0.549829	0.579769
Integrin beta-7	P26011	0.145594	-20.9818	-20.9818	1.21394	1.14649	-0.145594
Integrin-linked kinase-associated serine/threonine phosphatase 2C	Q8R0F6	-1.49854	-1.21796	-1.59661	1.21796	1.52752	1.9369
Integrin-linked protein kinase	O55222	-0.267984	-0.246683	-0.374407	0.620693	0.304445	0.246683
Inter alpha-trypsin inhibitor, heavy chain 4	A6X935	0.247839	-1.53924	-1.13377	0.570025	-0.247837	0.300785
Inter-alpha-trypsin inhibitor heavy chain H1	Q61702	-19.1881	-0.463301	-0.989981	0.463301	1.22849	0.603731
Inter-alpha-trypsin inhibitor heavy chain H2	Q61703	0.0596981	-0.0597	-0.562117	1.53183	2.71871	-1.17727
Intercellular adhesion molecule 1	P13597	-0.321657	-0.272717	-0.259293	0.259294	0.292345	0.990263
Interferon regulatory factor 3	P70671	-0.330341	-1.12057	-0.160667	0.186846	0.315958	0.160669
Interferon regulatory factor 5	P56477	0.35734	-18.5768	-1.31862	1.02907	-0.357342	0.842047
Interferon regulatory factor 8	P23611	-9.36143	-9.36143	-9.36143	9.95053	9.36143	9.74916
Interferon regulatory factor 9	Q61179	-0.201401	-0.0267868	-18.0974	0.0267849	1.76624	0.778166
Interferon-activable protein 203	O35368	0.0432587	-1.14429	-0.0432568	0.887688	-21.3302	1.03562
Interferon-activable protein 205-A	Q8CGE8	-9.64251	-9.64251	-9.64251	9.64251	10.0649	10.7392
Interferon-activable protein 205-B	P0DOV1	-0.408524	1.93392	0.111631	-0.147322	-0.042305	0.0423031
Interferon-induced 35 kDa protein homolog	Q9D8C4	0.0469875	-0.332964	-0.650627	0.13562	-0.0469875	0.161243
Interferon-induced helicase C domain-containing protein 1	Q8R5F7	-1.06746	-0.437191	-1.00615	0.643707	0.799608	0.437189
Interferon-induced protein 44	Q8BV66	0.147036	-0.0832596	-0.010149	0.0501156	-0.141104	0.010149
Interferon-induced protein 44-like	Q9BDB7	0.0827904	0.177273	-0.774439	-0.0827885	0.0860729	-0.587399
Interferon-induced transmembrane protein 2	Q99J93	10.5944	10.3309	10.4541	-10.3309	-10.3309	-10.3309
Interferon-induced transmembrane protein 3	Q9CQW9	0.19533	-0.0635033	0.215078	-0.269882	0.0635052	-20.7921
Interferon-induced very large GTPase 1	Q80SU7	-0.0717106	-20.8528	0.0717125	1.01746	0.893234	-0.252392
Interferon-inducible double-stranded RNA-dependent protein kinase activator A	Q9WTX2	-0.902464	-0.948687	-0.575344	0.575342	0.668909	0.64249
Interferon-inducible GTPase 1	Q9QZ85	-19.1785	-0.956598	-0.23489	0.423788	0.234892	1.04724
Interferon-stimulated 20 kDa exonuclease-like 2	Q3U1G5	0.742641	-20.0429	-1.56759	0.156824	0.284348	-0.156826
Interferon-stimulated gene 20 kDa protein	Q9JL16	-9.72753	-9.72753	-9.72753	9.72753	10.1233	10.1418
Interleukin enhancer-binding factor 2	Q9CXY6	0.00995827	-0.357096	-0.731523	0.635733	-0.00995636	0.325506
Interleukin enhancer-binding factor 3	Q9Z1X4	-0.409254	-0.262587	-0.497095	1.16489	0.262585	0.839798
Interleukin-1 receptor-associated kinase 4	Q8R4K2	-0.603041	-0.441511	-0.983685	3.33476	0.965076	0.441509
Intersectin-1	Q9Z0R4	-0.720585	-0.650024	-0.465693	0.465693	0.87105	0.511786
Intersectin-2	Q9Z0R6	-0.157064	-0.0194645	-0.0969505	0.53986	0.0194664	1.15253
Intraflagellar transport protein 172 homolog	Q6VH22	9.55556	9.88413	9.46937	-9.46937	-9.46937	-9.46937
Intron-binding protein aquarius	Q8CFQ3	-0.704704	-0.552574	-0.899408	0.552574	0.740622	0.578794
Inverted formin-2	Q0GNC1	0.541786	0.00160408	-0.00160408	-1.4393	0.908829	-0.47879
IQ domain-containing protein E	Q6PCQ0	0.319021	-0.597265	0.988953	-0.319021	-18.8052	0.487165
IQ motif and SEC7 domain-containing protein 1	Q8R0S2	0.147388	-0.639038	0.00368118	-0.00368309	0.00835037	-0.214817
IQ motif and SEC7 domain-containing protein 2	Q5DU25	-1.58879	0.143593	-1.60856	-0.143593	0.227623	0.351299
Iron-responsive element-binding protein 2	Q811J3	1.38706	0.287714	1.15406	-21.458	-0.287716	-0.594068
Iron-sulfur cluster assembly 2 homolog, mitochondrial	Q9DCB8	-0.995066	0.115835	-0.115835	1.20819	1.132	-0.264357
Isoamyl acetate-hydrolyzing esterase 1 homolog	Q9DB29	-0.769161	-0.362377	-0.514654	1.04707	0.379103	0.362379
Isoaspartyl peptidase/L-asparaginase	Q8C0M9	-0.0384293	0.0954342	-0.0990677	-0.522268	0.0384293	0.133301
Isobutyryl-CoA dehydrogenase, mitochondrial	Q9D7B6	-2.00875	-0.801523	-0.360455	1.59169	0.59956	0.360456
Isochorismatase domain-containing protein 1	Q91V64	-0.46722	-0.317429	-0.638386	0.49416	0.659325	0.317427
Isochorismatase domain-containing protein 2A	P85094	-0.0988865	-0.179745	-0.223732	0.0988884	0.242817	0.325855
Isocitrate dehydrogenase [NAD] subunit alpha, mitochondrial	Q9D6R2	-0.363188	-0.414324	-0.560366	0.808081	0.363188	0.771936
Isocitrate dehydrogenase [NAD] subunit gamma 1, mitochondrial	P70404	-3.02625	-4.49971	-0.475914	0.475914	0.643473	0.598396
Isocitrate dehydrogenase [NADP] cytoplasmic	O88844	0.324615	0.297117	0.283436	-0.308439	-0.283434	-0.439367
Isocitrate dehydrogenase [NADP], mitochondrial	P54071	-0.0548305	0.0258617	-0.257503	0.0187778	0.0101967	-0.0101948
Isoleucine--tRNA ligase, cytoplasmic	Q8BU30	-0.499676	-0.62571	-1.05476	0.499676	0.680237	0.858978
Isoleucine--tRNA ligase, mitochondrial	Q8BIJ6	-0.534872	-0.452534	-0.132734	0.132736	0.454092	0.285231
Isopentenyl-diphosphate Delta-isomerase 1	P58044	0.458832	-0.0607777	-0.610874	-0.199078	0.0607796	1.51922
Isovaleryl-CoA dehydrogenase, mitochondrial	Q9JHI5	-0.47261	-0.196424	-0.238279	0.591721	0.196424	1.14706
IST1 homolog	Q9CX00	-0.610395	-1.27212	-0.00915527	0.327967	0.344406	0.00915718
Junction plakoglobin	Q02257	-0.328962	-0.0175171	-0.00493431	0.00493622	0.503826	0.439325
Junctional adhesion molecule A	O88792	0.0441742	0.024498	-0.109177	1.6282	-0.119806	-0.024498
Kalirin	A2CG49	-2.0315	-1.16199	-20.646	1.88596	1.16199	2.01334
Kallikrein-1	P15947	2.95659	1.75212	2.45239	-20.167	-1.75212	-2.2675
Kelch repeat and BTB domain-containing protein 11	Q8BNW9	-1.19468	-0.374628	-0.199688	2.20478	0.864616	0.199686
Keratin, type I cuticular Ha6	B1AQ75	0.0191898	1.9086	-0.0191898	2.25959	-20.2644	-20.2644
Keratin, type I cytoskeletal 10	P02535	-0.116049	-0.21694	0.0280914	-0.0280933	0.473951	0.524977
Keratin, type I cytoskeletal 14	Q61781	0.472679	-0.141193	-0.291349	0.10634	0.741955	-0.106339
Keratin, type I cytoskeletal 16	Q9Z2K1	-0.047823	0.0478249	-0.143961	-0.384439	0.163841	0.409973
Keratin, type I cytoskeletal 18	P05784	-0.0390434	-0.0409584	0.000402451	0.0306969	0.045927	-0.000402451
Keratin, type I cytoskeletal 19	P19001	-0.110058	-0.0387611	0.0681705	0.0298271	0.302113	-0.0298271
Keratin, type I cytoskeletal 42	Q6IFX2	0.035738	-0.035738	-0.306286	0.309801	0.560389	-0.0478878
Keratin, type II cuticular Hb2	Q99M74	-21.5474	-21.5474	-0.980679	0.980679	1.41458	1.46696
Keratin, type II cuticular Hb4	Q99M73	-24.1665	0.479582	0.0666447	-0.165817	0.971098	-0.0666428
Keratin, type II cytoskeletal 1	P04104	-0.19005	-0.120138	0.00458908	-0.00458717	0.344183	0.226847
Keratin, type II cytoskeletal 1b	Q6IFZ6	0.0209713	0.131365	0.135889	-0.0209713	-0.768669	-0.426393
Keratin, type II cytoskeletal 2 epidermal	Q3TTY5	-0.122871	0.0142288	0.112467	0.248898	-0.0142288	-0.333166
Keratin, type II cytoskeletal 2 oral	Q3UV17	-1.15388	0.152102	-0.370132	0.0805721	0.507233	-0.080574
Keratin, type II cytoskeletal 5	Q922U2	-0.859903	-0.156092	-0.0942745	0.341557	0.21139	0.0942764
Keratin, type II cytoskeletal 6A	P50446	-1.00486	-0.2792	-0.138464	0.378767	0.475363	0.138464
Keratin, type II cytoskeletal 7	Q9DCV7	-0.784084	-0.312269	-0.733744	0.347206	0.312271	0.443382
Keratin, type II cytoskeletal 73	Q6NXH9	-0.834206	-0.329332	-0.315262	0.360561	0.315262	0.489531
Keratin, type II cytoskeletal 79	Q8VED5	-0.963833	0.201799	-0.201797	0.824799	0.22908	-0.279894
Keratin, type II cytoskeletal 8	P11679	0.0433311	0.303957	0.130747	-0.0433311	-0.335966	-0.259865
Ketosamine-3-kinase	Q8K274	-0.973886	-0.235731	-0.501091	0.235733	1.75131	0.570152
KH domain-containing, RNA-binding, signal transduction-associated protein 1	Q60749	-0.576332	-0.148918	-1.61126	0.492773	0.14892	0.831316
KICSTOR complex protein SZT2	A2A9C3	-1.84373	-22.7667	0.193911	-0.129354	0.387892	0.129356
Kinectin	Q61595	-3.64816	0.54668	-1.83832	-0.546682	0.890631	0.918018
Kinesin light chain 1	O88447	-0.12607	0.0282536	-0.0190868	0.607231	-0.758574	0.0190849
Kinesin light chain 2	O88448	0.488585	-0.216982	0.165226	0.185551	-0.165226	-1.59215
Kinesin-1 heavy chain	Q61768	-0.0191212	-0.059103	-0.169558	0.382477	0.704172	0.0191212
Kinesin-like protein KIF11	Q6P9P6	-20.749	-20.749	-1.18587	1.18588	1.19883	1.36971
Kinesin-like protein KIF15	Q6P9L6	-10.3137	-10.3137	-10.3137	10.3137	11.3823	10.525
Kinesin-like protein KIF16B	B1AVY7	-20.0923	0.0216217	-20.0923	-0.0216217	0.11338	1.44032
Kinesin-like protein KIF1B	Q60575	1.37227	-0.525564	-0.47653	0.476532	-0.562904	1.71639
Kinesin-like protein KIF20B	Q80WE4	2.58247	-0.244812	-0.335518	0.24481	-18.9932	2.49172
Kinesin-like protein KIF21B	Q9QXL1	-20.9975	1.18194	-20.9975	0.0116348	-0.0116348	1.72776
Kinesin-like protein KIF22	Q3V300	-9.56349	-9.56349	-9.56349	10.1512	10.2774	9.56349
Kinesin-like protein KIF23	E9Q5G3	-19.9287	1.22809	-19.9287	0.887552	0.529385	-0.529385
Kinesin-like protein KIF26B	Q7TNC6	-21.5873	-0.183174	1.65894	2.58707	0.173698	-0.173698
Kinesin-like protein KIF27	Q7M6Z4	-11.0153	-11.0153	-11.0153	11.0153	11.616	11.1038
Kinesin-like protein KIF2A	P28740	-0.958147	-1.71857	-0.500015	0.500017	0.832367	0.936741
Kinesin-like protein KIF2C	Q922S8	-10.9984	-10.9984	-10.9984	10.9984	13.159	14.7576
Kinesin-like protein KIF7	B7ZNG0	-9.56738	-9.56738	-9.56738	9.56738	9.93385	11.8783
Kinesin-like protein KIF9	Q9WV04	-9.28531	-9.28531	-9.28531	9.28531	9.67479	9.91487
Kinetochore-associated protein 1	Q8C3Y4	-1.7038	-20.682	-0.370338	0.571823	0.370338	1.12851
Kininogen-1	O08677	0.580565	0.0865631	0.313379	-0.551929	-0.392134	-0.0865631
KN motif and ankyrin repeat domain-containing protein 2	Q8BX02	-0.85124	-0.760752	0.295473	-0.0485668	0.099266	0.0485687
KRR1 small subunit processome component homolog	Q8BGA5	-1.69408	-0.100515	0.100517	0.180969	-0.517427	0.492125
Kynureninase	Q9CXF0	-0.139896	0.0326252	-0.0326233	0.495094	-0.201107	0.0812378
Kynurenine--oxoglutarate transaminase 1	Q8BTY1	0.313211	0.266407	0.52692	-0.475473	-0.668884	-0.266409
Kynurenine--oxoglutarate transaminase 3	Q71RI9	0.465898	0.962772	0.19829	-20.4657	-0.316036	-0.19829
Lactadherin	P21956	-0.139566	0.0505142	0.413445	-0.0505161	-0.285109	0.219303
Lactotransferrin	P08071	-0.372372	-0.390883	-0.182961	1.06899	0.182961	0.627329
Lactoylglutathione lyase	Q9CPU0	-0.320705	0.192162	0.120831	-0.397583	-0.00775528	0.00775528
Lambda-crystallin homolog	Q99KP3	-0.558849	-0.00666237	0.00666237	0.268066	0.269371	-0.381372
Lamina-associated polypeptide 2, isoforms alpha/zeta	Q61033	-1.39545	-2.75591	-0.964884	0.964884	0.967121	1.03249
Lamina-associated polypeptide 2, isoforms beta/delta/epsilon/gamma	Q61029	-0.572084	-0.514227	-0.690954	0.607815	0.514227	0.517223
Lamin-B receptor	Q3U9G9	-0.742071	-0.838522	-0.465412	0.465414	0.7873	0.821024
Lamin-B2	P21619	-0.406683	-0.636927	-0.246571	0.702889	0.246571	0.552416
Laminin subunit alpha-2	Q60675	0.0177803	0.355177	-0.0177803	0.612514	-1.33121	-0.374964
Laminin subunit alpha-4	P97927	-1.10976	0.0966816	-19.6762	2.56144	-0.0966797	0.304169
Laminin subunit alpha-5	Q61001	-0.0190887	0.474468	-1.54133	4.43381	-0.76194	0.0190907
Laminin subunit beta-1	P02469	-0.846611	0.285179	-0.55794	0.336559	1.31187	-0.285177
Laminin subunit beta-2	Q61292	0.0988655	0.30966	-0.19223	-0.070818	0.070818	-0.457182
L-amino-acid oxidase	O09046	-0.703379	-0.666559	0.0764828	-0.0764809	0.0785027	0.249733
LanC-like protein 1	O89112	-18.5849	-18.5849	-0.684286	0.684286	1.71877	1.33471
LanC-like protein 2	Q9JJK2	-19.8234	-19.8234	0.110537	0.519638	-0.110537	1.4064
La-related protein 1	Q6ZQ58	0.169094	-0.169094	0.332943	-0.815243	0.46611	-1.0308
La-related protein 7	Q05CL8	-0.350712	0.0155334	0.194748	0.722618	-0.719606	-0.0155334
Large neutral amino acids transporter small subunit 3	Q8BSM7	-0.354225	-0.894714	-18.4911	0.467093	0.354225	1.09071
Large proline-rich protein BAG6	Q9Z1R2	-1.78641	-0.683964	-1.04633	0.932402	1.01842	0.683966
Lariat debranching enzyme	Q923B1	-0.346607	-0.701248	-0.0168686	0.99791	0.0168686	0.809221
Latexin	P70202	0.478445	0.478579	-0.0917644	-19.5063	0.0917625	-0.349104
LDLR chaperone MESD	Q9ERE7	-0.764269	-0.181141	-1.14535	0.181143	0.553263	0.677547
Lebercilin	Q80ST9	-9.8874	-9.8874	-9.8874	9.8874	14.322	10.8112
Legumain	O89017	0.488344	0.323208	0.508635	-0.324129	-0.553755	-0.323208
LEM domain-containing protein 2	Q6DVA0	-0.465813	-0.106236	0.106234	-19.9203	0.14152	0.348045
Lethal(2) giant larvae protein homolog 1	Q80Y17	-8.93006	-8.93006	-8.93006	9.449	8.93006	9.63613
Leucine zipper transcription factor-like protein 1	Q9JHQ5	-9.60127	-9.60127	-9.60127	10.2995	9.60127	10.235
Leucine-rich PPR motif-containing protein, mitochondrial	Q6PB66	-1.0158	-0.45698	-0.7924	0.602537	0.728508	0.456978
Leucine-rich repeat and calponin homology domain-containing protein 1	P62046	-1.53779	-1.14716	-18.798	1.14716	2.19083	1.69917
Leucine-rich repeat and calponin homology domain-containing protein 3	Q8BVU0	-0.468149	-0.916788	-0.410452	1.24737	1.36341	0.410452
Leucine-rich repeat and calponin homology domain-containing protein 4	Q921G6	-21.4998	0.292049	0.323334	-0.503292	0.919882	-0.292049
Leucine-rich repeat and guanylate kinase domain-containing protein	Q9D5S7	-0.646793	-0.57477	-23.4987	0.574768	0.656225	0.581972
Leucine-rich repeat and WD repeat-containing protein 1	Q8BUI3	-17.6756	-17.6756	-0.580143	1.55129	0.580143	0.843119
Leucine-rich repeat flightless-interacting protein 1	Q3UZ39	-19.4611	-19.4611	0.0982037	0.49328	-0.0982037	0.732319
Leucine-rich repeat protein SHOC-2	O88520	-0.694498	1.52705	1.20935	-0.0677643	-0.716509	0.0677662
Leucine-rich repeat serine/threonine-protein kinase 2	Q5S006	-1.87135	1.69826	0.118843	-0.342913	1.84369	-0.118841
Leucine-rich repeat-containing protein 20	Q8CI70	-10.453	-10.453	-10.453	10.453	11.0045	10.4956
Leucine-rich repeat-containing protein 40	Q9CRC8	-0.655422	0.00432968	-1.92203	1.46162	-0.00432968	0.876675
Leucine-rich repeat-containing protein 47	Q505F5	-0.625805	-0.525873	-0.726074	0.771042	0.710556	0.525875
Leucine-rich repeat-containing protein 57	Q9D1G5	-0.738833	0.183331	0.437614	-0.858757	0.449732	-0.183331
Leucine-rich repeat-containing protein 59	Q922Q8	-0.114628	0.423853	0.507423	-2.16312	-0.865389	0.11463
Leucine-rich repeat-containing protein 7	Q80TE7	-2.04419	-0.0117359	0.302092	0.0117359	-1.25344	0.0657921
Leucine-rich repeat-containing protein 9	Q8CDN9	0.982189	1.20344	0.929853	-0.929853	-1.75376	-1.8544
Leucine--tRNA ligase, cytoplasmic	Q8BMJ2	-0.271919	-0.326376	-0.573692	0.494741	0.271919	0.316647
Leucyl-cystinyl aminopeptidase	Q8C129	-1.2186	-0.302229	-0.472982	0.302229	0.466627	0.308495
Leukemia inhibitory factor receptor	P42703	-18.0382	0.185253	-0.512447	0.472569	0.156433	-0.156435
Leukocyte antigen CD37	Q61470	-0.000923157	-0.900192	-0.85927	0.257158	0.000923157	0.170712
Leukocyte elastase inhibitor A	Q9D154	-0.669052	-0.274275	-0.634024	0.274277	0.513071	0.289148
Leukocyte immunoglobulin-like receptor subfamily B member 3	P97484	0.13068	0.368713	-0.13068	1.61213	-18.0896	-18.0896
Leukocyte surface antigen CD47	Q61735	0.0609932	0.1024	-0.488396	-0.558685	1.06596	-0.0609951
Leukotriene A-4 hydrolase	P24527	-0.181761	-0.251501	-0.387077	0.271805	0.181761	0.268974
Leukotriene-B(4) omega-hydroxylase 2	Q99N16	-1.05829	-0.106281	-20.248	0.901056	1.5595	0.106281
Leupaxin	Q99N69	-0.119436	-0.0871372	-2.51447	0.0871372	0.469614	0.630228
L-fucose kinase	Q7TMC8	-16.7666	-16.7666	-1.68525	2.29922	1.68525	1.88179
LIM and calponin homology domains-containing protein 1	Q3UH68	-9.90877	-9.90877	-9.90877	9.90877	10.0328	10.569
LIM and cysteine-rich domains protein 1	Q8VEE1	-0.440865	-0.766596	-0.764433	0.440865	1.06819	0.924568
LIM and senescent cell antigen-like-containing domain protein 1	Q99JW4	-0.682095	-0.0248814	-0.423924	0.205532	0.385546	0.0248814
LIM and SH3 domain protein 1	Q61792	-1.00821	-0.800247	-0.907082	0.934176	0.800247	0.803204
LIM domain and actin-binding protein 1	Q9ERG0	-0.232838	-0.431328	-0.0240993	1.16176	0.871534	0.0240993
[truncated: 2,083 more rows]

## Sheet: Spectrum Mill Protein IDs
Protein Name	Swiss-Prot ID	Mutant 1: Log2(normalized)	Mutant 2: Log2(normalized)	Mutant 3: Log2(normalized)	Wild Type 1: Log2(normalized)	Wild Type 2: Log2(normalized)	Wild Type 3: Log2(normalized)
(E3-independent) E2 ubiquitin-conjugating enzyme UBE2O	Q6ZPJ3	-0.129099	-1.97377	-1.94798	0.129099	0.342926	0.731546
[3-methyl-2-oxobutanoate dehydrogenase [lipoamide]] kinase, mitochondrial	O55028	0	0	18.6519	18.5673	0	0
[F-actin]-methionine sulfoxide oxidase MICAL1	Q8VDP3	-0.297285	-1.45343	-0.612385	0.658575	0.41078	0.297285
[F-actin]-methionine sulfoxide oxidase MICAL2	Q8BML1	0.155394	0.65976	-19.7573	0.0757446	-19.7573	-0.0757427
[F-actin]-methionine sulfoxide oxidase MICAL3	Q8CJ19	-10.7703	-10.7703	10.865	-10.7703	10.7703	11.0631
[Protein ADP-ribosylarginine] hydrolase	P54923	-0.487267	-0.133623	-0.779221	0.133621	0.715504	0.472387
[Pyruvate dehydrogenase (acetyl-transferring)] kinase isozyme 1, mitochondrial	Q8BFP9	0	0	0	0	18.1358	0
[Pyruvate dehydrogenase (acetyl-transferring)] kinase isozyme 3, mitochondrial	Q922H2	-20.7031	-0.211763	-1.28107	0.471539	0.312351	0.211763
[Pyruvate dehydrogenase [acetyl-transferring]]-phosphatase 1, mitochondrial	Q3UV70	-0.093401	-18.2079	0.00898933	-0.00898933	0.577807	0.559988
1,2-dihydroxy-3-keto-5-methylthiopentene dioxygenase	Q99JT9	0.0624218	0.240931	-0.397448	-0.247622	0.284973	-0.0624218
1,4-alpha-glucan-branching enzyme	Q9D6Y9	0.0151901	-0.209337	-0.015192	-18.3255	0.271164	0.0319481
1,5-anhydro-D-fructose reductase	Q9DCT1	-0.407837	1.35011	1.42813	-1.28007	-0.638006	0.407839
10 kDa heat shock protein, mitochondrial	Q64433	-0.467756	-0.580996	-0.876579	0.668957	0.799374	0.467758
116 kDa U5 small nuclear ribonucleoprotein component	O08810	-0.640562	-0.354729	-0.630207	0.39323	0.354729	0.47056
14 kDa phosphohistidine phosphatase	Q9DAK9	-0.177593	0.19257	0.0955143	2.37258	-0.0955143	-0.318712
14-3-3 protein beta/alpha	Q9CQV8	-0.61747	0.258219	-0.102053	0.045784	-0.0457859	0.199114
14-3-3 protein epsilon	P62259	-0.600954	0.0254345	-0.0254345	-0.299305	0.0714531	0.265251
14-3-3 protein eta	P68510	-0.658001	0.271093	-0.122375	0.00124168	-0.00124359	0.272667
14-3-3 protein gamma	P61982	-0.602093	0.277285	-0.0633049	-0.00094223	0.000944138	0.245714
14-3-3 protein sigma	O70456	25.4499	0	0	0	0	0
14-3-3 protein theta	P68254	-0.596546	0.286287	-0.1064	0.00312805	-0.00312996	0.230967
14-3-3 protein zeta/delta	P63101///O70456	-0.597965	0.257233	-0.107666	-0.163916	0.107668	0.470856
15-hydroxyprostaglandin dehydrogenase [NAD(+)]	Q8VCC1	2.6095	-18.172	-0.808346	-18.172	0.863335	0.808346
17-beta-hydroxysteroid dehydrogenase 13	Q8VCR2	-0.505974	0.640654	0.505976	0.910953	-1.425	-1.58613
1-acyl-sn-glycerol-3-phosphate acyltransferase alpha	O35083	0	0	0	20.0187	18.7793	0
1-acyl-sn-glycerol-3-phosphate acyltransferase epsilon	Q9D1E8	11.6174	-8.88416	-8.88416	-8.88416	9.35729	8.88416
1-acyl-sn-glycerol-3-phosphate acyltransferase gamma	Q9D517	-0.244068	0.77776	-0.315043	0.786264	-0.13184	0.13184
1-aminocyclopropane-1-carboxylate synthase-like protein 1	A2AIG8	0	0	0	16.003	0	0
1-phosphatidylinositol 3-phosphate 5-kinase	Q9Z1T6///Q9QYY8	-9.78962	9.78962	11.3691	-9.78962	-9.78962	14.3169
1-phosphatidylinositol 4,5-bisphosphate phosphodiesterase beta-1	Q9Z1B3	9.57049	10.1367	10.7398	-9.57049	-9.57049	-9.57049
1-phosphatidylinositol 4,5-bisphosphate phosphodiesterase beta-2	A3KGF7	0	0	0	0	18.3398	19.4924
1-phosphatidylinositol 4,5-bisphosphate phosphodiesterase beta-3	P51432	-0.738955	0.486784	-0.543606	-0.221479	0.221478	0.650496
1-phosphatidylinositol 4,5-bisphosphate phosphodiesterase delta-1	Q8R3B1	-0.142666	-0.111916	-0.193413	0.974787	0.111917	0.583624
1-phosphatidylinositol 4,5-bisphosphate phosphodiesterase delta-3	Q8K2J0	0	0	0	0	20.016	0
1-phosphatidylinositol 4,5-bisphosphate phosphodiesterase epsilon-1	Q8K4S1	10.4628	-10.4628	-10.4628	-10.4628	11.209	13.991
1-phosphatidylinositol 4,5-bisphosphate phosphodiesterase eta-1	Q4KWH5	-0.768497	1.0055	-1.42245	-0.163042	0.26469	0.163042
1-phosphatidylinositol 4,5-bisphosphate phosphodiesterase eta-2	Q0VDN7///A2AP18	0	0	0	0	0	21.0327
1-phosphatidylinositol 4,5-bisphosphate phosphodiesterase gamma-1	Q62077	-18.4288	-2.21409	0.985296	0.104404	-0.104404	1.93466
1-phosphatidylinositol 4,5-bisphosphate phosphodiesterase gamma-2	Q8CIH5	-1.10268	-0.590668	-1.09964	0.855188	0.841097	0.59067
2',3'-cyclic-nucleotide 3'-phosphodiesterase	P16330	-0.588776	-0.855284	-0.540134	0.540133	0.939417	0.796276
2,4-dienoyl-CoA reductase, mitochondrial	Q9CQ62	-0.262222	-0.169874	-0.0941734	0.0941753	0.343002	0.12886
2',5'-phosphodiesterase 12	Q3TIU4	-0.185856	-0.380989	-1.21273	0.376369	0.185856	0.438396
24-hydroxycholesterol 7-alpha-hydroxylase	Q9JKJ9///Q8C2R7	21.2717	0	20.7239	0	0	0
2-5A-dependent ribonuclease	Q05921	-1.18861	-18.9193	0.115507	1.02637	1.12177	-0.115507
25-hydroxycholesterol 7-alpha-hydroxylase	Q8BGB5///Q9D5U9///Q60991	10.6898	-9.66954	-9.66954	9.99462	9.66954	-9.66954
2'-5'-oligoadenylate synthase 1A	P11928	0	0	0	19.0214	0	18.8133
2'-5'-oligoadenylate synthase 3	Q8VI93	0	0	0	21.1116	18.9537	0
26S proteasome non-ATPase regulatory subunit 1	Q3TXS7	-0.239538	-1.04892	-1.17783	0.23954	0.443542	0.284225
26S proteasome non-ATPase regulatory subunit 10	Q80WQ9///Q80XP8///Q923U0///Q0VBV7///P19137///Q9Z2X2	-0.618481	-1.37394	-19.8505	0.708553	0.618479	2.24665
26S proteasome non-ATPase regulatory subunit 11	Q8BG32	-0.515888	-0.994404	-0.691793	0.515886	1.84435	0.598862
26S proteasome non-ATPase regulatory subunit 12	Q9D8W5	-1.53142	1.27619	-1.13253	0.340549	1.44635	-0.340548
26S proteasome non-ATPase regulatory subunit 13	Q9WVJ2	-1.93748	-0.372942	-0.804432	0.532751	0.739765	0.372942
26S proteasome non-ATPase regulatory subunit 14	O35593	-0.746969	-0.944237	-0.579899	0.644726	0.745398	0.579899
26S proteasome non-ATPase regulatory subunit 2	Q8VDM4	-0.558311	-0.43782	-0.28327	0.305277	0.685934	0.283272
26S proteasome non-ATPase regulatory subunit 3	P14685	-0.316359	-0.359112	-0.774231	0.404125	0.484957	0.316357
26S proteasome non-ATPase regulatory subunit 4	O35226	-1.03187	-0.598007	-0.469549	0.553841	0.469549	0.53092
26S proteasome non-ATPase regulatory subunit 5	Q8BJY1	-0.120056	-0.980295	-0.231718	1.07172	0.120058	0.997194
26S proteasome non-ATPase regulatory subunit 6	Q99JI4	-0.225575	-0.134741	-1.71114	0.242838	0.134741	0.153473
26S proteasome non-ATPase regulatory subunit 7	P26516	-0.478096	-0.507925	-0.355207	0.355209	0.784519	0.384396
26S proteasome non-ATPase regulatory subunit 8	Q9CX56	-0.75412	-0.574936	-0.819098	0.74225	0.574936	0.812595
26S proteasome non-ATPase regulatory subunit 9	Q9CR00	-0.159985	-0.137985	-1.13581	0.158998	0.137985	1.06743
26S proteasome regulatory subunit 10B	P62334	-0.622864	-1.08382	-0.0986614	0.0986595	0.32897	0.290409
26S proteasome regulatory subunit 4	P62192	-0.269211	-0.31587	-0.259651	0.609842	0.259651	0.382092
26S proteasome regulatory subunit 6A	O88685	-0.365438	-0.655107	-0.553846	0.515265	0.365438	0.7638
26S proteasome regulatory subunit 6B	P54775	-0.256022	-0.741657	-0.477776	0.256022	0.479015	0.344204
26S proteasome regulatory subunit 7	P46471	-0.723127	-0.771292	-0.609152	0.60915	0.785276	0.810473
26S proteasome regulatory subunit 8	P62196	-0.602079	-0.282936	-0.425961	0.282936	0.617817	0.949461
28 kDa heat- and acid-stable phosphoprotein	Q3UHX2	-0.603397	-0.684044	-0.680693	0.603397	0.775522	1.2564
28S ribosomal protein S15, mitochondrial	Q9DC71	0	0	0	17.812	0	0
28S ribosomal protein S17, mitochondrial	Q9CQE3	9.40458	-9.40458	-9.40458	9.87328	-9.40458	9.94823
28S ribosomal protein S18a, mitochondrial	Q99N85	0	0	0	0	0	20.0659
28S ribosomal protein S18b, mitochondrial	Q99N84	0	0	0	16.4147	0	0
28S ribosomal protein S21, mitochondrial	P58059	0	0	0	18.0553	0	18.2055
28S ribosomal protein S22, mitochondrial	Q9CXW2	-9.31667	-9.31667	9.31667	11.1365	10.4157	-9.31667
28S ribosomal protein S23, mitochondrial	Q8VE22	-0.8099	-0.512915	-19.5622	1.26207	0.512917	0.960262
28S ribosomal protein S27, mitochondrial	Q8BK72	0.0715027	-19.0048	0.048933	0.52655	-0.0489349	-0.437429
28S ribosomal protein S29, mitochondrial	Q9ER88	0	0	0	0	19.0355	0
28S ribosomal protein S30, mitochondrial	Q9D0G0	0	0	0	18.2956	0	19.8535
28S ribosomal protein S31, mitochondrial	Q61733	-0.0378361	-0.561771	0.037838	1.29738	-0.2117	2.04617
28S ribosomal protein S34, mitochondrial	Q9JIK9	-0.778168	-0.392542	-1.20612	0.697428	0.39254	0.933779
28S ribosomal protein S35, mitochondrial	Q8BJZ4	0.0383072	-0.0383053	-17.2917	-17.2917	2.56311	2.91003
28S ribosomal protein S36, mitochondrial	Q9CQX8	-9.15648	-9.15648	-9.15648	9.15648	10.6514	9.80022
28S ribosomal protein S5, mitochondrial	Q99N87	-0.223774	-20.8278	0.223776	-0.237852	0.908875	1.00593
28S ribosomal protein S9, mitochondrial	Q9D7N3	9.4076	-9.4076	-9.4076	9.62371	-9.4076	9.7503
2-amino-3-ketobutyrate coenzyme A ligase, mitochondrial	O88986	0.748714	0.854511	1.23811	-0.855392	-1.08375	-0.748713
2-aminoethanethiol dioxygenase	Q6PDY2	0.528793	0.819052	0.315851	-0.628868	-0.315853	-1.07034
2'-deoxynucleoside 5'-phosphate N-hydrolase 1	Q80VJ3	0	0	0	0	18.6207	0
2-hydroxyacylsphingosine 1-beta-galactosyltransferase	Q64676	0	0	0	0	0	18.9322
2-iminobutanoate/2-iminopropanoate deaminase	P52760	-0.207626	-0.101866	-0.14418	0.378094	0.148327	0.101866
2-methoxy-6-polyprenyl-1,4-benzoquinol methylase, mitochondrial	Q9CXI0	-9.28837	9.28837	-9.28837	10.1423	10.33	-9.28837
2-oxoglutarate dehydrogenase, mitochondrial	Q60597	-0.644974	-0.446083	-1.09723	0.446083	0.637697	0.746073
2-oxoisovalerate dehydrogenase subunit alpha, mitochondrial	P50136	-1.8032	-0.327227	-1.72336	0.740345	0.327229	0.494627
2-oxoisovalerate dehydrogenase subunit beta, mitochondrial	Q6P3A8	-0.203039	0.0978813	0.197956	-0.138342	0.942781	-0.0978794
3'(2'),5'-bisphosphate nucleotidase 1	Q9Z0S1	-0.0245934	0.171675	0.160618	-0.241379	-0.102997	0.0245934
3'-5' exoribonuclease 1	Q7TMF2	0.917725	-0.137791	-20.1245	0.137789	1.42706	-20.1245
39S ribosomal protein L1, mitochondrial	Q99N96	-0.870613	-0.718027	-18.255	0.718027	1.81265	1.06203
39S ribosomal protein L10, mitochondrial	Q3TBW2	0	0	0	17.4867	17.5894	0
39S ribosomal protein L11, mitochondrial	Q9CQF0	0.274179	0.151777	-0.151775	-2.0444	-2.16131	0.759556
39S ribosomal protein L12, mitochondrial	Q9DB15	-0.6805	-1.65762	0.214256	0.372446	0.00323486	-0.00323677
39S ribosomal protein L13, mitochondrial	Q9D1P0	0	17.4864	0	20.8055	0	0
39S ribosomal protein L14, mitochondrial	Q9D1I6	0	0	0	0	0	23.0466
39S ribosomal protein L15, mitochondrial	Q9CPR5	-9.64515	9.64515	-9.64515	-9.64515	12.4902	10.4966
39S ribosomal protein L16, mitochondrial	Q99N93	-19.4887	-19.4887	-0.43115	0.431149	0.44718	0.485683
39S ribosomal protein L17, mitochondrial	Q9D8P4	-18.9962	-0.171881	-18.9962	0.920734	0.780573	0.171881
39S ribosomal protein L18, mitochondrial	Q9CQL5	0	0	0	0	17.7803	0
39S ribosomal protein L19, mitochondrial	Q9D338	0	0	0	0	17.8806	0
39S ribosomal protein L2, mitochondrial	Q9D773	-9.43181	9.98028	-9.43181	9.43181	10.0023	-9.43181
39S ribosomal protein L20, mitochondrial	Q9CQL4	0	0	0	19.2417	0	0
39S ribosomal protein L21, mitochondrial	Q9D1N9	-9.1494	9.5871	9.1494	-9.1494	9.8586	-9.1494
39S ribosomal protein L24, mitochondrial	Q9CQ06	0	0	0	18.6694	19.2149	0
39S ribosomal protein L28, mitochondrial	Q9D1B9	-9.63735	-9.63735	9.63735	-9.63735	11.4598	11.4986
39S ribosomal protein L3, mitochondrial	Q99N95	-19.7379	-0.413858	0.413858	0.599632	-19.7379	0.468506
39S ribosomal protein L37, mitochondrial	Q921S7	-0.8913	-1.93085	0.520597	1.5786	-0.520597	1.67987
39S ribosomal protein L39, mitochondrial	Q9JKF7	-20.092	-20.092	-0.306498	0.385304	0.894026	0.306498
39S ribosomal protein L4, mitochondrial	Q9DCU6	-0.0205956	0.0205936	-1.62632	0.927053	0.803371	-0.471998
39S ribosomal protein L41, mitochondrial	Q9CQN7	-9.48969	-9.48969	-9.48969	9.48969	9.68503	9.65545
39S ribosomal protein L43, mitochondrial	Q99N89	-10.1595	-10.1595	-10.1595	10.1595	11.8699	11.8317
39S ribosomal protein L44, mitochondrial	Q9CY73	0	0	0	0	0	18.8335
39S ribosomal protein L46, mitochondrial	Q9EQI8	-0.617209	-0.256031	-0.432837	0.997719	0.256031	0.372276
39S ribosomal protein L47, mitochondrial	Q8K2Y7	0	0	0	21.777	0	17.4092
39S ribosomal protein L48, mitochondrial	Q8JZS9	0	0	0	0	20.3533	0
39S ribosomal protein L49, mitochondrial	Q9CQ40	-0.851231	-18.1251	-0.638002	1.01092	0.638002	0.725338
39S ribosomal protein L50, mitochondrial	Q8VDT9	-9.37474	-9.37474	-9.37474	9.88027	9.37474	10.3946
39S ribosomal protein L51, mitochondrial	Q9CPY1	-9.39495	10.9879	-9.39495	9.39495	9.42008	-9.39495
39S ribosomal protein L55, mitochondrial	Q9CZ83	0	0	0	18.6567	0	0
39S ribosomal protein L9, mitochondrial	Q99N94	-8.84149	-8.84149	-8.84149	8.92608	8.84149	8.89179
3-beta-hydroxysteroid-Delta(8),Delta(7)-isomerase	P70245	-9.03099	-9.03099	9.03099	9.206	9.63538	-9.03099
3-hydroxyacyl-CoA dehydrogenase type-2	O08756	-0.553432	-0.474451	-0.354851	0.587843	0.455702	0.354851
3-hydroxyanthranilate 3,4-dioxygenase	Q78JT3	-1.26938	0.518189	-1.3475	0.975105	-0.0484238	0.0484257
3-hydroxyisobutyrate dehydrogenase, mitochondrial	Q99L13	-0.355753	-0.568872	-0.105249	0.33095	0.105247	0.110435
3-hydroxyisobutyryl-CoA hydrolase, mitochondrial	Q8QZS1	-1.66871	-0.105295	-0.550428	0.279856	0.105293	1.09372
3-ketoacyl-CoA thiolase A, peroxisomal	Q921H8///Q8VCH0	-0.616787	-0.762949	-0.412012	0.650827	0.550112	0.41201
3-ketoacyl-CoA thiolase, mitochondrial	Q8BWT1	0.0211792	-0.199974	-0.613998	0.72583	-0.0211811	0.904163
3-mercaptopyruvate sulfurtransferase	Q99J99	-0.552706	-0.583601	-2.06697	0.568592	0.552704	0.567137
3-oxoacyl-[acyl-carrier-protein] synthase, mitochondrial	Q9D404	9.30112	9.31096	9.103	-9.103	-9.103	-9.103
3-phosphoinositide-dependent protein kinase 1	Q9Z2A0	10.6685	-10.0646	10.0646	-10.0646	11.048	-10.0646
40S ribosomal protein S10	P63325	0.0274086	-0.0274086	-0.451422	0.791592	0.90007	-0.230709
40S ribosomal protein S11	P62281	-0.446291	-0.235352	-0.6836	0.409798	0.299404	0.235352
40S ribosomal protein S12	P63323	-0.469631	-0.480663	-1.43163	0.469631	0.664906	0.556566
40S ribosomal protein S13	P62301	-0.494022	-0.186275	0.135416	-0.100084	0.996288	0.100082
40S ribosomal protein S14	P62264	-0.995604	0.0178432	-0.284586	-0.0178452	0.940676	0.844923
40S ribosomal protein S15	P62843	-1.09946	-1.25307	-0.20521	0.954073	0.20521	0.39555
40S ribosomal protein S15a	P62245	-0.120846	-0.673693	-0.320019	0.564308	0.80496	0.120846
40S ribosomal protein S16	P14131	0.0056839	-0.876583	0.044939	-0.0056839	0.0134945	-0.126598
40S ribosomal protein S17	P63276	-0.202255	-0.107294	-0.38168	0.756166	0.107294	1.034
40S ribosomal protein S18	P62270	0.1257	-0.378765	0.00294304	0.351803	-0.0376873	-0.00294304
40S ribosomal protein S19	Q9CZX8	-0.366459	0.0362797	0.497179	-0.0362778	-0.185043	0.0419979
40S ribosomal protein S2	P25444	-0.437395	-0.380346	-0.350092	0.900459	0.350092	0.384346
40S ribosomal protein S20	P60867	-0.505228	-1.3153	0.282784	-0.282784	0.997973	1.12963
40S ribosomal protein S21	Q9CQR2	-0.06077	-0.102922	0.0383759	-0.0383778	0.720467	0.265654
40S ribosomal protein S23	P62267	-0.0184708	0.0184727	-0.0188885	-0.0775681	1.24017	0.899321
40S ribosomal protein S24	P62849	-0.469023	-0.435982	-0.72283	0.688208	0.435984	0.587599
40S ribosomal protein S25	P62852	-0.0513248	-0.111311	-0.805399	0.501095	0.127594	0.0513229
40S ribosomal protein S26	P62855	-0.182205	-0.226898	-0.446146	0.182205	0.255566	0.278528
40S ribosomal protein S27	Q6ZWY3///Q6ZWU9	-1.48382	-0.311249	-22.5878	0.340464	0.311247	0.540543
40S ribosomal protein S27-like	Q6ZWY3///Q6ZWU9	0	0	21.4195	0	0	22.9306
40S ribosomal protein S28	P62858	-0.224131	-0.336081	-0.353235	0.224131	0.287579	1.32084
40S ribosomal protein S29	P62274	0.368631	0.109486	-0.536106	0.335922	-0.109486	-0.20195
40S ribosomal protein S3	P62908	-0.365499	-0.547562	-0.557829	0.392559	0.365501	0.40225
40S ribosomal protein S30	P62862	0	0	0	0	0	20.7638
40S ribosomal protein S3a	P97351	-0.41324	0.0682507	-0.0682507	-0.787292	0.264994	0.299299
40S ribosomal protein S4, X isoform	P62702	-0.240383	-0.26701	-0.103989	0.267408	0.609735	0.103989
40S ribosomal protein S5	P97461	-0.0202045	-0.426529	0.0202045	-0.037281	0.242073	0.0731392
40S ribosomal protein S6	P62754	-0.477453	-0.327969	-0.469984	0.738947	0.32797	0.52099
40S ribosomal protein S7	P62082	-1.4908	-0.368237	-0.89122	1.13978	0.368238	1.45175
40S ribosomal protein S8	P62242	-0.450268	-0.289602	-0.278973	0.338943	0.833147	0.278973
40S ribosomal protein S9	Q6ZWN5	-0.282446	-0.411051	-0.329145	0.406898	0.282446	0.369654
40S ribosomal protein SA	P14206	-0.863821	-0.205544	-0.413883	0.278309	0.205542	0.244825
4-aminobutyrate aminotransferase, mitochondrial	P61922	0.0620174	0.332909	0.0179863	-0.289705	-0.0179863	-0.278072
4F2 cell-surface antigen heavy chain	P10852	0.201681	0.398851	0.49898	-0.232727	-0.343567	-0.201679
4-trimethylaminobutyraldehyde dehydrogenase	Q9JLJ2	-0.226397	0.0146999	-0.0546703	0.0135956	0.281837	-0.0135975
5'(3')-deoxyribonucleotidase, cytosolic type	Q9JM14	-0.631346	-0.28879	-0.936581	1.40562	0.288788	0.445055
5,6-dihydroxyindole-2-carboxylic acid oxidase	P07147	0	0	0	0	0	21.5688
52 kDa repressor of the inhibitor of the protein kinase	Q9CUX1	0	0	0	0	21.8976	0
5'-3' exoribonuclease 1	P97789	-0.276852	-1.75093	-0.431372	1.66429	1.55297	0.27685
5'-3' exoribonuclease 2	Q9DBR1	-0.347399	-0.623333	-0.401756	0.347399	0.51956	0.569618
55 kDa erythrocyte membrane protein	P70290	-0.730152	-0.821699	-0.563545	0.690216	0.563543	0.767794
5-aminolevulinate synthase, erythroid-specific, mitochondrial	P08680	-10.313	-10.313	-10.313	10.313	11.1703	10.9253
5'-AMP-activated protein kinase catalytic subunit alpha-1	Q8BRK8///Q5EG47	0.435064	0.346405	-0.136425	-1.45242	-0.0999317	0.0999317
5'-AMP-activated protein kinase catalytic subunit alpha-2	Q8BRK8	0	0	0	20.8462	21.4394	0
5'-AMP-activated protein kinase subunit beta-1	Q9R078	0	0	0	0	19.5244	19.293
5'-AMP-activated protein kinase subunit gamma-1	O54950///Q91WG5	-1.12379	-0.490154	-0.554926	0.490156	1.1582	0.529209
5-demethoxyubiquinone hydroxylase, mitochondrial	P97478	0	0	18.1514	18.2516	0	0
5-formyltetrahydrofolate cyclo-ligase	Q9D110	0.0809498	-0.0809498	0.170107	-18.6617	0.316406	-18.6617
5'-nucleotidase	Q61503	-0.962122	0.0478764	-0.0478783	0.647261	0.874622	-0.453316
5'-nucleotidase domain-containing protein 1	Q8C5P5	-9.12806	-9.12806	-9.12806	11.0335	10.9575	9.12806
5-oxoprolinase	Q8K010	-2.75752	-0.108711	1.42288	-0.770897	0.108711	1.56749
5-phosphohydroxy-L-lysine phospho-lyase	Q8R1K4	-0.342127	-0.546928	0.342129	-18.8484	0.482662	0.428783
6.8 kDa mitochondrial proteolipid	P56379	0	19.6805	0	19.3321	0	0
60 kDa heat shock protein, mitochondrial	P63038	-0.252684	-0.376192	-0.329071	0.924273	0.855823	0.252682
60 kDa SS-A/Ro ribonucleoprotein	O08848	19.2273	0	18.6252	0	0	0
60S acidic ribosomal protein P0	P14869	-0.351526	-0.354315	-0.830709	0.351526	0.388552	0.533949
60S acidic ribosomal protein P1	P47955	-0.523676	0.321377	0.26602	0.262413	-0.262413	-1.12309
60S acidic ribosomal protein P2	P99027	-0.455776	0.178085	-0.0461502	0.0461483	-0.066618	0.284979
60S ribosomal export protein NMD3	Q99L48	-9.20686	-9.20686	-9.20686	9.49131	9.20686	10.0763
60S ribosomal protein L10	Q6ZWV3///P86048	-0.659126	-0.212465	-0.416811	0.212465	0.569992	0.417269
60S ribosomal protein L10a	P53026	-0.114464	-0.585318	-0.12706	0.413425	0.208744	0.114464
60S ribosomal protein L11	Q9CXW4	-1.09912	-0.467264	-0.172201	0.172203	0.382776	0.468273
60S ribosomal protein L12	P35979	0.109077	-1.00721	0.042057	-0.0420551	0.637409	-0.0629425
60S ribosomal protein L13	P47963	-0.469589	-0.245453	-0.431267	0.334785	0.245453	0.294952
60S ribosomal protein L13a	P19253	-1.04394	-0.31912	0.0348969	-0.0348949	0.754255	0.215694
60S ribosomal protein L14	Q9CR57	-0.540491	-0.705833	-0.640299	0.540493	0.615051	1.19378
60S ribosomal protein L15	Q9CZM2	-0.0441952	-0.141758	0.222349	0.33255	-0.337742	0.0441952
60S ribosomal protein L17	Q9CPR4	-0.0226593	-0.212473	0.0226593	0.888145	-0.0690613	1.07734
60S ribosomal protein L18	P35980	-0.386942	-0.550138	-0.562113	0.591387	0.386944	0.460848
60S ribosomal protein L18a	P62717	-0.27389	-0.315079	-0.256746	0.312542	0.540003	0.256748
60S ribosomal protein L19	P84099	-0.070446	-0.603306	-0.152056	0.327484	0.493658	0.070446
60S ribosomal protein L21	O09167	0.403868	-1.11583	-0.389866	-0.319803	0.319805	0.378149
60S ribosomal protein L22	P67984	-0.359535	-0.286053	-0.239719	0.239719	0.488628	0.421858
60S ribosomal protein L22-like 1	Q9D7S7	0.0568695	0.906792	-0.0568676	-0.219986	-0.978144	1.08418
60S ribosomal protein L23	P62830	-0.233986	-0.304472	-0.737474	0.694797	0.812334	0.233988
60S ribosomal protein L23a	P62751	-0.32653	-0.400698	-0.417248	0.735964	0.32653	0.538107
60S ribosomal protein L24	Q8BP67	-0.883581	-0.471737	-0.439398	0.579275	0.439398	0.582527
60S ribosomal protein L26	P61255	-0.31258	0.0706463	-0.0706463	-0.205753	0.395065	0.519672
60S ribosomal protein L27	P61358	-0.379601	-0.543529	-0.280003	0.352715	0.291227	0.280001
60S ribosomal protein L27a	P14115	-0.280607	-0.210251	-0.250013	0.721989	0.577196	0.210251
60S ribosomal protein L28	P41105	-0.0770855	-0.120518	0.0770874	1.11663	-0.500582	1.0024
60S ribosomal protein L29	P47915	0.565184	-0.0264873	0.00660706	-0.40192	-0.00660706	0.715118
60S ribosomal protein L3	P27659	-0.129749	-0.155991	-0.340546	0.13924	0.308029	0.129751
60S ribosomal protein L30	P62889	-0.105042	-0.461168	-0.326382	0.122858	0.105042	0.251295
60S ribosomal protein L31	P62900	-0.501759	-0.341282	-0.470486	0.42387	0.363503	0.34128
60S ribosomal protein L32	P62911	-0.41745	-0.164	-1.27491	0.164	0.652622	0.392765
60S ribosomal protein L34	Q9D1R9	-0.815727	-0.507952	-0.486456	0.486456	0.648048	0.639641
60S ribosomal protein L35	Q6ZWV7	0.00738335	-0.572197	0.0284061	-0.033699	0.253666	-0.00738144
60S ribosomal protein L35a	O55142	-0.0828648	-0.456322	-0.474031	0.242149	0.0828648	0.398996
60S ribosomal protein L36	P47964	-0.163136	-0.244011	-0.643177	0.163136	0.239571	0.38059
60S ribosomal protein L36a	P83882	-0.239321	-0.861584	-0.119682	0.856813	0.896418	0.119682
60S ribosomal protein L37	Q9D823	0.19302	-0.180828	0.180828	-0.220543	-0.199375	0.348883
60S ribosomal protein L37a	P61514	-0.799929	-0.114464	-0.61549	0.114466	0.129911	0.519001
60S ribosomal protein L38	Q9JJI8	-0.454079	0.0158939	-0.468611	-0.015892	0.959446	0.754108
60S ribosomal protein L4	Q9D8E6	-0.229166	-0.165106	-0.395124	0.478043	0.562571	0.165104
60S ribosomal protein L5	P47962	-0.231531	-0.528149	-0.267109	0.292946	0.526777	0.231531
60S ribosomal protein L6	P47911	-0.40176	-0.331152	-0.352535	0.476635	0.352179	0.331152
60S ribosomal protein L7	P14148	-0.285511	-0.320711	-0.359205	0.285511	0.752754	0.397726
60S ribosomal protein L7a	P12970	-0.479118	-0.700523	-0.319782	0.599689	0.323235	0.319782
60S ribosomal protein L7-like 1	Q9D8M4	-18.7907	-18.7907	-0.0526733	0.0526714	1.38058	1.18521
60S ribosomal protein L8	P62918	-0.339216	0.00844574	-0.179369	0.046032	-0.00844574	0.0906048
60S ribosomal protein L9	P51410	-1.02075	-0.271202	-0.670527	1.10705	1.07423	0.271204
6-phosphofructo-2-kinase/fructose-2,6-bisphosphatase 2	P70265	-0.341017	-17.5898	-17.5898	0.341019	2.27773	2.38243
6-phosphofructo-2-kinase/fructose-2,6-bisphosphatase 4	Q6DTY7	0	0	0	0	0	20.5616
6-phosphogluconate dehydrogenase, decarboxylating	Q9DCD0	-0.188028	-0.0548553	-0.108643	0.375269	0.19323	0.0548553
6-phosphogluconolactonase	Q9CQ60	-0.314674	-0.287836	-0.547409	0.287836	0.77421	0.552715
6-pyruvoyl tetrahydrobiopterin synthase	Q9R1Z7	-0.256519	-0.167988	-0.115908	0.178122	0.172901	0.115908
78 kDa glucose-regulated protein	P20029	-0.120245	-0.0986652	-0.0297623	0.179617	0.0297623	0.120327
7-dehydrocholesterol reductase	O88455	-9.08784	-9.08784	9.08784	9.52685	9.45437	-9.08784
7-methylguanosine phosphate-specific 5'-nucleotidase	Q3UFY7	-1.71012	-0.30685	-0.349592	0.306852	0.475029	0.475439
8-oxo-dGDP phosphatase NUDT18	Q3U2V3	0	20.9887	0	0	0	0
A disintegrin and metalloproteinase with thrombospondin motifs 8	P57110	0	0	0	0	19.9854	0
Abelson tyrosine-protein kinase 2	Q4JIM5	22.547	0	0	0	0	0
ABI gene family member 3	Q8BYZ1	-0.0559101	-0.519947	-0.22546	0.0559101	1.25386	1.20251
Abl interactor 1	P62484///Q8CBW3	-1.4882	-0.507412	-0.386564	0.817427	0.386562	0.861343
Abnormal spindle-like microcephaly-associated protein homolog	Q9JI90///P41234///Q8R079///Q8BGW4///Q91XC9///P97479///G3UZ78///Q8CIM1///Q8CJ27///Q8CBW4	0.567142	0.226051	-1.17785	-0.869402	-0.226051	1.0211
Abscission/NoCut checkpoint regulator	Q9DAZ9	0	0	0	17.3303	0	19.0779
Acetoacetyl-CoA synthetase	Q9D2R0	-19.2038	-19.2038	-0.95491	0.975943	1.08357	0.954912
Acetolactate synthase-like protein	Q8BU33	-0.473495	-0.166845	-0.158094	0.423439	0.766209	0.158094
Acetyl-CoA acetyltransferase, cytosolic	Q8CAY6	-0.378269	-0.309044	-0.505585	0.484079	0.927694	0.309044
Acetyl-CoA acetyltransferase, mitochondrial	Q8QZT1	-0.452284	-0.563206	-1.14487	0.929506	0.452284	0.601555
Acetyl-CoA carboxylase 1	Q5SWU9///E9Q4Z2	-0.123108	-2.1761	0.123108	-0.875204	0.217524	0.583605
Acetyl-CoA carboxylase 2	E9Q4Z2	19.223	0	18.8192	0	0	0
Acetyl-coenzyme A synthetase 2-like, mitochondrial	Q99NB1	-1.11872	-1.11653	-0.814827	1.13079	0.814827	1.56337
Acetyl-coenzyme A synthetase, cytoplasmic	Q9QXG4	-2.57955	-19.3637	-0.251114	0.251116	1.25229	0.549456
Acid ceramidase	Q9WV54	0.254526	0.321415	0.328653	-0.410715	-0.254526	-0.352282
Acid sphingomyelinase-like phosphodiesterase 3a	P70158	0.167664	-1.96395	-0.167664	2.26744	3.46331	-1.57666
Acidic fibroblast growth factor intracellular-binding protein	Q9JI19	-9.09219	-9.09219	-9.09219	9.76498	9.24387	9.09219
Acidic leucine-rich nuclear phosphoprotein 32 family member A	Q64G17///O35381	-0.572945	-0.399454	-0.143126	0.143127	0.27494	0.815748
Acidic leucine-rich nuclear phosphoprotein 32 family member B	Q9EST5	-0.644037	-0.789185	-0.519873	0.541359	0.519871	0.648382
Acidic leucine-rich nuclear phosphoprotein 32 family member E	P97822	-0.707323	-0.404217	-0.0861015	0.0861015	0.47114	0.350023
Aconitate hydratase, mitochondrial	Q99KI0	-0.495665	-0.399511	-0.482742	0.537766	0.53158	0.399511
Acrosomal protein KIAA1210	E9Q0C6	0	20.3862	0	0	0	0
Actin filament-associated protein 1	O35984///Q80YS6///O88485	11.3011	-10.1271	-10.1271	-10.1271	10.1271	11.0987
Actin filament-associated protein 1-like 2	Q5DTU0	-8.27709	-8.27709	8.27709	11.3274	12.9223	-8.27709
Actin, aortic smooth muscle	P63268///P68134///P62737	-0.283669	-0.404005	-0.0356731	0.432476	0.237488	0.035675
Actin, cytoplasmic 1	P63260///P60710	-0.476671	-0.244354	-0.128586	0.225786	0.240213	0.128584
Actin-binding LIM protein 1	Q8K4G5	-18.4711	-18.4711	-0.483818	0.580894	1.07865	0.483818
Actin-binding LIM protein 2	Q8BL65	0	0	16.9226	0	0	0
Actin-binding LIM protein 3	Q69ZX8	0	0	19.0738	0	0	19.7744
Actin-like protein 6A	Q99MR0///Q9Z2N8	-0.977804	-0.701702	-0.639074	0.699026	0.65889	0.639074
Actin-like protein 6B	Q99MR0	0	0	0	21.57	0	0
Actin-related protein 10	Q9QZB7	-0.986483	-0.985704	-0.144167	0.144167	0.605219	0.550608
Actin-related protein 2	P61161	-0.136095	-0.406563	-0.330116	0.4804	0.136093	0.51107
Actin-related protein 2/3 complex subunit 1A	Q9R0Q6	-0.350029	-2.19249	-2.01537	0.350027	0.969328	0.475441
Actin-related protein 2/3 complex subunit 1B	Q9WV32	-0.741222	-0.482006	-1.08541	0.482004	0.604605	0.594965
Actin-related protein 2/3 complex subunit 2	Q9CVB6	-0.172377	-0.491783	-0.107706	0.107704	0.789772	0.980717
Actin-related protein 2/3 complex subunit 3	Q9JM76	-0.0989857	-0.0950756	-0.1485	0.19368	0.0950737	0.273113
Actin-related protein 2/3 complex subunit 4	P59999	-0.557528	-0.298193	-0.455219	0.442268	0.298195	0.558205
Actin-related protein 2/3 complex subunit 5	Q9CPW4	0.00790978	-0.107941	0.0182304	-0.10676	-0.00790787	0.440834
Actin-related protein 2/3 complex subunit 5-like protein	Q9D898	-0.261808	-0.069767	0.0076046	-0.00760651	0.773972	0.465927
Actin-related protein 3	Q641P0///Q99JY9	-0.369181	-1.02882	-0.756313	0.483564	0.417709	0.369181
Actin-related protein 3B	Q641P0	0	0	0	23.8331	0	0
Actin-related protein 8	Q8R2S9	0	0	0	0	18.709	0
Activated RNA polymerase II transcriptional coactivator p15	P11031	-0.659155	-0.525234	-0.662457	0.525236	0.914106	0.805246
Activating molecule in BECN1-regulated autophagy protein 1	A2AH22	0	19.6005	0	0	0	0
Activating signal cointegrator 1	Q9QXN3	-0.02598	-19.2581	0.201586	0.0259781	-0.0485592	0.914984
Activating signal cointegrator 1 complex subunit 3	E9PZJ8	-20.5534	-20.5534	0.790407	0.456705	-0.125305	0.125305
Activating transcription factor 7-interacting protein 1	Q7TT18	-9.8544	-9.8544	-9.8544	10.7874	9.86312	9.8544
Activator of 90 kDa heat shock protein ATPase homolog 1	Q8BK64	-1.03642	-1.6715	-0.729189	0.834871	1.01063	0.729189
Active breakpoint cluster region-related protein	Q5SSL4///Q6PAJ1	0.313879	-0.200861	-0.799107	0.200859	-0.211319	0.706882
Activity-dependent neuroprotector homeobox protein	Q9Z103	-18.4477	0.487097	-18.4477	0.102186	0.554834	-0.102188
Acyl carrier protein, mitochondrial	Q9CR21	-3.07611	-0.758509	-0.185802	0.185802	1.30435	0.909618
Acylamino-acid-releasing enzyme	Q8R146	-0.308296	-0.353699	-0.435846	0.769518	0.778233	0.308294
Acylcarnitine hydrolase	Q91WG0///Q8BK48	-19.0329	-19.0329	-1.45325	1.54854	2.77365	1.45325
Acyl-CoA dehydrogenase family member 10	Q8K370	-0.252419	-1.48377	1.38294	0.25242	2.79516	-1.54088
Acyl-CoA dehydrogenase family member 9, mitochondrial	Q8JZN5	-0.487001	-0.494398	0.473886	0.319988	0.0982723	-0.0982723
Acyl-CoA synthetase family member 2, mitochondrial	Q8VCW8	-0.647417	-0.359077	-0.580917	0.359077	0.470461	0.415884
Acyl-CoA synthetase family member 4	Q80WC9	0	0	0	0	0	19.7438
Acyl-CoA synthetase short-chain family member 3, mitochondrial	Q14DH7	0	0	0	0	20.5987	0
Acyl-CoA-binding domain-containing protein 6	Q9D061	-0.0918713	0.0918713	-17.6198	0.465813	-17.6198	0.45627
Acyl-CoA-binding protein	P31786	-1.63937	-1.43424	0.133057	0.850054	0.25024	-0.133057
Acyl-coenzyme A thioesterase 1	O55137	-0.089426	-22.1241	0.167089	-22.1241	0.358078	0.089426
Acyl-coenzyme A thioesterase 11	Q8VHQ9	9.16584	-9.16584	-9.16584	-9.16584	10.6985	9.32768
Acyl-coenzyme A thioesterase 13	Q9CQR4	0.179298	-0.783983	0.342709	-0.179296	0.274572	-0.760136
Acyl-coenzyme A thioesterase 2, mitochondrial	O55137///Q9QYR7///Q32Q92///Q6Q2Z6///Q9QYR9///Q8BWN8	0.0895309	-0.0957813	0.166708	0.0848084	-0.0848084	-0.22205
Acyl-coenzyme A thioesterase 5	Q9QYR7///Q6Q2Z6	-10.1247	-10.1247	-10.1247	10.1247	10.6705	10.8211
Acyl-coenzyme A thioesterase 9, mitochondrial	Q9R0X4///Q32MW3	0.000268936	-0.241625	-0.000270844	0.814608	-0.560005	0.72533
Acylglycerol kinase, mitochondrial	Q9ESW4	-1.7559	-0.296652	-1.26534	0.516327	0.296654	0.668503
Acylphosphatase-1	P56376	-0.872717	-0.841021	-0.911152	0.843344	0.841019	0.900927
Acylphosphatase-2	P56375	-10.0742	11.0375	-10.0742	-10.0742	10.1218	10.0742
Acyl-protein thioesterase 1	P97823	0.01367	-0.0136719	-2.54332	0.651722	-0.734491	0.485432
Acyl-protein thioesterase 2	Q9WTL7	-0.718527	-0.540287	-0.673252	0.540287	0.567812	0.685453
Acylpyruvase FAHD1, mitochondrial	Q8R0F8	-0.736713	-0.475132	-0.662781	0.565996	0.475132	0.490225
ADAMTS-like protein 1	Q8BLI0	21.2986	0	0	0	0	0
Adapter molecule crk	Q64010	-0.179976	-2.07174	0.179976	0.878469	0.336254	-0.959774
Adaptin ear-binding coat-associated protein 1	Q9CR95	11.0053	10.9511	-10.9511	11.1673	-10.9511	-10.9511
Adaptin ear-binding coat-associated protein 2	Q9D1J1	-0.0747585	0.00316048	-0.987062	-0.00316048	0.768129	1.16625
Adenine DNA glycosylase	Q99P21	19.2047	0	0	0	0	19.2497
Adenine phosphoribosyltransferase	P08030	0.0183163	0.342623	0.216692	-0.814737	-0.178745	-0.0183163
Adenomatous polyposis coli protein	Q61315	0	0	0	0	19.541	19.0851
Adenosine deaminase	P03958	0.227268	0.291044	0.0577145	-0.383411	-0.0577145	-0.347456
Adenosine deaminase-like protein	Q80SY6	-9.43555	-9.43555	-9.43555	10.9297	10.5498	9.43555
Adenosine kinase	P55264	0.0279617	0.431187	-0.0279617	-0.171692	-0.167166	0.281231
Adenosine receptor A2b	Q60614	0	0	0	0	0	19.0764
Adenosylhomocysteinase	P50247	-0.0105133	0.108295	0.0692291	-0.0887108	-0.487463	0.0105133
Adenylate cyclase type 1	Q8BSN3///Q810B9///Q3TUF7///O88444///Q7TMK6///Q9ERH4	-22.8451	0.670696	-22.8451	-0.670698	0.931696	1.04571
Adenylate cyclase type 10	Q8C0T9	21.7055	0	17.5486	0	0	0
Adenylate cyclase type 2	Q80TL1	0	20.0724	0	0	0	0
Adenylate cyclase type 4	Q91WF3///Q9JLM4	9.09111	11.2299	-9.09111	9.55718	-9.09111	-9.09111
Adenylate cyclase type 6	Q01341	0	0	0	0	0	21.2523
Adenylate kinase 2, mitochondrial	Q9WTP6	0.024826	-0.0376644	-0.024826	-0.11021	0.0517788	0.0289841
Adenylate kinase isoenzyme 1	Q9R0Y5	-0.936892	-0.166323	-0.128414	0.622139	0.131918	0.128412
Adenylosuccinate lyase	P54822	-0.729034	-0.531982	-0.552513	0.636623	0.53198	0.850292
Adenylosuccinate synthetase isozyme 1	P28650	-0.212086	-0.534769	-1.12061	0.268175	0.28157	0.212086
Adenylosuccinate synthetase isozyme 2	P46664	-0.28368	-0.478041	-0.423452	0.28368	0.302921	0.774069
Adenylyl cyclase-associated protein 1	P40124	-0.272997	-0.160616	-0.293268	0.620251	0.160614	0.767866
Adenylyl cyclase-associated protein 2	Q9CYT6	0	0	0	0	23.3354	0
Adenylyltransferase and sulfurtransferase MOCS3	A2BDX3	-0.882965	-2.48194	-3.23413	1.38673	0.932877	0.882963
Adhesion G protein-coupled receptor A3	Q7TT36	0	0	19.8755	21.0304	0	0
Adhesion G protein-coupled receptor B2	Q8CGM1	0	0	0	0	17.884	0
Adhesion G protein-coupled receptor E1	Q61549	0	0	0	0	18.7392	18.1714
Adhesion G protein-coupled receptor E4	Q91ZE5	0	0	0	17.2538	19.2892	0
Adhesion G protein-coupled receptor L3	Q80TS3	0	0	0	22.2717	0	0
Adhesion G-protein coupled receptor G1	Q8K209	0	19.1057	19.1343	0	0	0
Adhesion G-protein coupled receptor G7	Q8BM96	0	0	21.6087	0	0	0
Adipocyte plasma membrane-associated protein	Q9D7N9	-0.160503	-1.04819	-0.809696	0.582876	0.249676	0.160501
ADP/ATP translocase 1	P48962	-0.0960655	0.0960655	-0.649847	0.524492	-0.191658	0.542841
ADP/ATP translocase 2	P51881///Q3V132	-0.274569	-0.147848	-0.109314	0.395685	0.180124	0.109314
ADP-dependent glucokinase	Q8VDL4	-0.753418	0.0799828	-1.11484	0.652359	-0.0799809	1.11731
ADP-ribose pyrophosphatase, mitochondrial	Q8BVU5	-0.250868	-0.11079	0.110788	1.72449	0.322557	-0.231602
ADP-ribosyl cyclase/cyclic ADP-ribose hydrolase 1	P56528	-0.532978	-1.41922	-0.792406	0.532976	0.932001	0.711332
ADP-ribosyl cyclase/cyclic ADP-ribose hydrolase 2	Q64277	-0.857485	-1.30166	-0.510836	0.510838	0.575661	0.680826
ADP-ribosylation factor 2	Q8BSL7	11.9269	12.0359	-11.9269	12.8826	-11.9269	-11.9269
ADP-ribosylation factor 3	P84084///P84078///P61205///Q8BSL7	-0.579403	-0.446451	-0.376808	0.767685	0.580355	0.376806
ADP-ribosylation factor 4	P61750	-0.041357	0.041357	-0.136864	1.16504	1.28091	-0.115877
ADP-ribosylation factor 5	P84084	-12.2008	-12.2008	-12.2008	12.845	12.574	12.2008
ADP-ribosylation factor 6	P62331///Q8BGX0	-0.248554	-0.100441	-0.864986	0.100439	1.02681	0.496843
ADP-ribosylation factor GTPase-activating protein 1	Q9EPJ9	19.1677	0	0	0	0	19.5697
ADP-ribosylation factor GTPase-activating protein 2	Q99K28	-0.123375	-0.517979	-0.145348	0.224676	0.154116	0.123375
ADP-ribosylation factor GTPase-activating protein 3	Q9D8S3	-0.212074	0.111977	-0.111979	0.977043	0.149912	-18.2042
ADP-ribosylation factor-binding protein GGA1	Q8R0H9	-0.25905	-0.621723	-0.44549	0.25905	1.8015	1.95684
ADP-ribosylation factor-binding protein GGA2	Q6P5E6	-0.00712395	0.00712395	0.613482	1.07507	-20.3717	-20.3717
ADP-ribosylation factor-binding protein GGA3	Q8BMI3	-20.6625	-20.6625	-0.04813	0.04813	0.954664	0.381662
ADP-ribosylation factor-like protein 1	P61211	-0.272564	-0.756264	0.272562	-0.295073	0.543871	0.883274
ADP-ribosylation factor-like protein 2	Q9D0J4	-1.44985	-20.4409	-0.136726	2.37166	0.358637	0.136726
ADP-ribosylation factor-like protein 3	Q9WUL7	-0.419367	-0.644958	-0.838429	0.44519	0.419365	0.943525
ADP-ribosylation factor-like protein 6-interacting protein 1	Q9JKW0	0.00504112	0.16654	-0.597986	-0.692192	-0.00504303	0.106682
ADP-ribosylation factor-like protein 6-interacting protein 6	Q8BH07	0	0	0	17.1168	0	17.2363
ADP-ribosylation factor-like protein 8A	Q8VEH3	1.12468	1.10977	-0.0652447	0.0652466	-0.158922	-0.198757
ADP-ribosylation factor-like protein 8B	Q9CQW2	1.08701	1.00611	-0.0601692	0.0601673	-0.183985	-0.291456
ADP-sugar pyrophosphatase	Q9JKX6	-0.570513	-0.494993	-21.4832	0.842808	0.853491	0.494995
Adrenodoxin, mitochondrial	P46656	-2.48727	0.0808067	0.0511227	-0.0421639	-20.6655	0.0421658
Adseverin	Q60604	0	0	0	0	0	22.8332
AF4/FMR2 family member 1	O88573	0	0	0	19.5197	0	0
Afadin	Q9QZQ1	12.0119	11.9848	-11.2012	11.2012	-11.2012	-11.2012
Afamin	O89020	-0.133041	0.133041	-0.239382	-0.212681	1.31304	2.76431
AFG3-like protein 1	Q920A7	0	0	0	18.8014	0	18.9001
AFG3-like protein 2	Q8JZQ2///Q920A7	-0.877708	-0.550739	-1.23415	0.731054	0.550739	0.829449
Aflatoxin B1 aldehyde reductase member 2	Q8CG76	-0.0141373	-0.493168	-1.85143	0.0141373	1.28586	0.974623
Aftiphilin	Q80WT5	0	0	0	19.1836	0	0
Agrin	A2ASQ1	-1.51862	-0.124495	2.41621	-1.22098	2.60135	0.124495
AH receptor-interacting protein	O08915	-0.287596	-1.1528	-0.551033	0.287596	1.07095	1.04746
A-kinase anchor protein 1, mitochondrial	O08715	21.0254	18.5034	0	0	0	0
A-kinase anchor protein 10, mitochondrial	O88845	-9.67907	-9.67907	11.9438	13.1043	-9.67907	9.67907
A-kinase anchor protein 12	Q9WTQ5	-0.166021	0.102634	-0.246029	0.24823	0.252472	-0.102633
A-kinase anchor protein 13	E9Q394	2.36054	0.253967	-20.2294	-0.253965	0.899158	-0.773603
A-kinase anchor protein 17B	Q99ML2///A2A3V1	21.4556	0	0	0	20.1548	0
A-kinase anchor protein 2	O54931	0	0	0	0	0	19.9307
A-kinase anchor protein 3	O88987	21.0938	0	0	0	18.0491	0
A-kinase anchor protein 8	Q9DBR0	-0.348268	-0.372707	-2.09734	0.564764	0.348268	1.11736
A-kinase anchor protein 8-like	Q9R0L7	0	0	0	0	0	17.9479
A-kinase anchor protein 9	Q70FJ1///Q6PDH0///Q6P5U8///Q8CIM1	0.0479126	-0.0479126	-0.168211	0.161161	0.651772	-0.0566845
Aladin	P58742	-1.47256	-0.0261135	0.0261135	1.18876	-0.889017	1.15165
Alanine aminotransferase 1	Q8QZR5	2.41429	2.95162	0.239428	-1.35877	-0.239426	-20.0127
Alanine aminotransferase 2	Q8BGT5	18.5715	0	0	0	0	0
Alanine--tRNA ligase, cytoplasmic	Q8BGQ7	-0.252043	-1.00636	-1.63696	0.601225	0.650043	0.252043
Alanine--tRNA ligase, mitochondrial	Q14CH7	0	26.6386	0	0	0	0
Alanyl-tRNA editing protein Aarsd1	Q3THG9	-1.12352	0.201769	-0.201769	0.39706	0.317551	-0.448023
Alcohol dehydrogenase [NADP(+)]	Q9JII6	-0.676912	0.378569	0.257298	0.0413208	-0.0413189	-0.0617619
Alcohol dehydrogenase 1	P00329	-0.368668	-0.486822	0.840958	0.581881	-0.57815	0.368668
Alcohol dehydrogenase class 4 mu/sigma chain	Q64437	0	0	0	0	23.2083	0
Alcohol dehydrogenase class-3	Q64437///P28474	-0.229725	-0.380611	0.0347157	-0.0347157	0.399256	0.11269
Aldehyde dehydrogenase family 1 member A3	Q9JHW9	22.6637	0	0	0	20.7244	0
Aldehyde dehydrogenase family 16 member A1	Q571I9	-0.437931	-0.630745	-0.939013	0.437929	0.619236	0.537792
Aldehyde dehydrogenase family 3 member B1	E9Q3E1///Q80VQ0///J3QMK6	0.102299	-0.102301	0.690783	0.233351	-0.404758	-0.656729
Aldehyde dehydrogenase X, mitochondrial	Q9CZS1	-0.0425415	0.0425415	-0.871555	1.04992	-0.279394	0.314133
Aldehyde dehydrogenase, cytosolic 1	O35945	-0.0299435	0.0299454	-1.10782	0.424782	-0.834175	0.0449314
Aldehyde dehydrogenase, dimeric NADP-preferring	P47739	10.2476	-10.0947	-10.0947	-10.0947	10.0947	11.0937
Aldehyde dehydrogenase, mitochondrial	Q62148///P47738///Q9JHW9	-0.207918	-0.212971	-0.130196	0.443831	0.130196	0.177469
Aldehyde oxidase 1	O54754	0	18.8854	0	19.2939	0	0
Aldehyde oxidase 2	Q5SGK3	0	19.0119	0	0	0	0
Aldehyde oxidase 3	Q8BV79///G3X982	0	0	0	0	0	21.4686
Aldehyde oxidase 4	Q3TYQ9	0	0	0	0	21.9037	0
Aldo-keto reductase family 1 member C13	Q8VC28	0.286837	-1.12392	0.0299282	-0.184652	-0.0299301	0.256819
Aldose 1-epimerase	Q8K157	10.6711	9.70552	10.1084	-9.70552	-9.70552	-9.70552
Aldose reductase	P45376	-0.00588608	-0.0612259	-0.0763302	0.00588608	0.580591	0.760527
Aldose reductase-related protein 1	P21300	-0.7139	0.755234	-0.45969	0.41074	0.406374	-0.406374
Aldose reductase-related protein 2	P45377	-0.364452	-0.218506	-0.0232277	0.482458	0.631447	0.0232296
Alkaline phosphatase, tissue-nonspecific isozyme	P09242	1.26772	-19.4461	-2.50184	-0.558268	1.17867	0.558268
Alkylated DNA repair protein alkB homolog 8	Q80Y20	9.04623	-9.04623	-9.04623	9.70743	10.0699	-9.04623
Alkyldihydroxyacetonephosphate synthase, peroxisomal	Q8C0I1	-0.697056	-1.63928	-1.4776	0.697056	0.813341	1.64567
Allograft inflammatory factor 1	O70200	-0.0691128	-2.67851	-0.0332298	0.371571	0.373343	0.0332298
Allograft inflammatory factor 1-like	Q9EQX4	-18.7518	-0.0412254	-18.7518	2.02732	3.6125	0.0412273
Alpha-(1,6)-fucosyltransferase	Q9WTS2	2.63993	0.698393	-1.36813	-0.698391	-18.6257	0.963648
Alpha-1,3/1,6-mannosyltransferase ALG2	Q9DBE8	-0.147823	-0.961208	-1.06305	0.147823	1.2023	0.860413
Alpha-1,3-galactosyltransferase 2	Q3V1N9	21.5891	0	0	0	0	0
Alpha-1,3-mannosyl-glycoprotein 2-beta-N-acetylglucosaminyltransferase	P27808	0	0	17.8797	0	18.6863	0
Alpha-1,6-mannosyl-glycoprotein 2-beta-N-acetylglucosaminyltransferase	Q921V5	-0.252466	-20.0424	0.485115	0.252466	-0.270523	0.656582
Alpha-1-antitrypsin 1-2	Q00898///Q00897///P22599	-22.6876	-1.22377	-0.4923	0.492302	0.95882	1.45803
Alpha-1-antitrypsin 1-3	P07758///Q00898///Q00896///P22599	-0.332684	-1.83143	-0.731546	0.332685	0.607185	1.46828
Alpha-1-antitrypsin 1-4	Q00897	21.4055	0	0	22.2088	0	0
Alpha-1B adrenergic receptor	P97717	0	0	0	19.2959	0	0
Alpha-1-syntrophin	Q61234	0	0	0	21.0092	0	0
Alpha-2-antiplasmin	Q8VE65///Q61247///D3Z750	-18.46	-18.46	-0.631411	3.07505	1.06174	0.631413
Alpha-2-HS-glycoprotein	P29699	-0.180656	0.199373	0.296263	-0.716055	-0.738146	0.180656
Alpha-2-macroglobulin receptor-associated protein	P55302	-0.432669	-0.538618	-0.444899	0.432669	0.470606	0.448395
Alpha-2-macroglobulin-P	Q6GQT1	-19.4396	-0.159235	0.159235	0.423157	-19.4396	0.269259
Alpha-actinin-1	Q9JI91///Q7TPR4///O88990	-0.247768	-0.13373	-0.0835991	0.251638	0.0835991	0.271599
Alpha-actinin-2	Q9JI91///O88990	0	0	0	0	25.5683	25.5168
Alpha-actinin-3	O88990	0	0	0	25.2624	0	0
Alpha-actinin-4	P57780	-0.179245	-0.185141	-0.263161	0.179245	0.205656	0.20742
Alpha-adducin	Q9QYC0	-1.04074	-0.842135	-1.24086	0.936382	0.842135	1.0128
Alpha-aminoadipic semialdehyde dehydrogenase	Q9DBF1	0.522911	0.391722	0.33411	-0.756582	-0.334112	-1.31568
Alpha-aminoadipic semialdehyde synthase, mitochondrial	Q99K67	17.8373	0	0	0	0	0
Alpha-centractin	P61164	-0.352591	-0.159817	-0.0884609	0.0884609	0.720957	0.55759
Alpha-enolase	P17183///P17182	-0.278358	-0.238159	-0.305534	0.238159	0.398714	0.453777
Alpha-galactosidase A	P51569	1.65578	0.879055	1.32168	-19.5385	-0.879055	-1.85488
Alpha-globin transcription factor CP2	Q3UNW5///Q9ERA0	0	0	21.9349	0	0	0
Alpha-hemoglobin-stabilizing protein	Q9CY02	-12.1142	-12.1142	-12.1142	12.1142	12.2563	12.7308
Alpha-internexin	P46660	0	0	0	0	0	22.3855
Alpha-ketoglutarate-dependent dioxygenase alkB homolog 6	Q8K2U2	0	18.6114	0	0	0	0
Alpha-ketoglutarate-dependent dioxygenase FTO	Q8BGW1	-0.458252	-0.522961	-0.517143	1.4831	0.45825	1.42406
Alpha-L-iduronidase	P48441	-9.23576	-9.23576	-9.23576	9.23576	9.84194	10.1
Alpha-mannosidase 2	P27046	-0.187243	-0.206095	-0.419022	0.187243	0.527	0.286949
Alpha-mannosidase 2C1	Q91W89	0.0853882	-0.504122	0.513287	-0.176458	-0.0853863	0.610821
Alpha-methylacyl-CoA racemase	O09174	0	0	20.3537	0	0	0
Alpha-N-acetylgalactosaminidase	Q9QWR8	0.213339	0.368244	0.210632	-0.549419	-0.210632	-0.700941
Alpha-N-acetylgalactosaminide alpha-2,6-sialyltransferase 1	Q9QZ39	0	0	0	0	18.5345	0
Alpha-parvin	Q9EPC1	-0.356562	-0.0426979	-0.248278	0.355753	0.173738	0.042696
Alpha-protein kinase 1	Q9CXB8	0	17.9194	0	0	18.153	0
Alpha-protein kinase 2	Q91ZB0	0	20.7721	0	0	0	0
Alpha-protein kinase 3	Q924C5	21.9113	0	0	0	0	0
Alpha-soluble NSF attachment protein	Q9DB05///P28663	-0.240191	-0.0952435	-0.00233841	0.00234032	0.447638	0.690092
Alpha-taxilin	Q6PAM1	-2.70103	-20.8598	-0.026226	0.468628	0.0262241	0.614845
Alpha-tectorin	O08523	0	0	0	20.6936	0	0
Alpha-tocopherol transfer protein-like	Q9D3D0	-19.0307	-0.332148	-2.1791	0.332146	1.25553	0.776417
Alsin	Q920R0	22.8478	23.2469	0	0	0	0
Alstrom syndrome protein 1 homolog	Q8K4E0	-0.503986	0.362123	-1.66483	-0.126116	2.48877	0.126116
Amiloride-sensitive sodium channel subunit alpha	Q61180	0	0	0	18.7804	0	0
Amine oxidase [flavin-containing] A	Q64133	-1.10352	-1.06745	1.69252	0.0879459	0.0185871	-0.018589
Aminoacyl tRNA synthase complex-interacting multifunctional protein 1	P31230	-0.510664	-0.22901	-0.566233	0.509169	0.432808	0.229012
Aminoacyl tRNA synthase complex-interacting multifunctional protein 2	Q8R010	-0.431582	-0.326204	-0.800619	0.950649	0.326202	1.82691
Aminoacylase-1	Q99JW2	0.210163	-0.202419	0.075182	0.0914211	-0.07518	-0.194704
Aminopeptidase B	Q8VCT3	-0.21224	-0.691731	-0.566233	0.212242	0.27014	0.763613
Aminopeptidase N	P97449	0.930229	0.772078	0.936779	-0.909533	-0.772078	-0.909308
AMP deaminase 2	Q9DBT5///Q6P3Y9	-0.176132	-1.06525	-0.665556	0.523586	0.176132	0.635786
AMP deaminase 3	Q3V1D3///O08739	-0.532524	-0.388567	-0.58555	0.388567	0.52898	0.560371
Amphiphysin	Q7TQF7	0	0	0	0	0	19.5859
AMSH-like protease	Q76N33	0	0	0	0	0	19.3737
Amyloid beta A4 precursor protein-binding family B member 1-interacting protein	Q8R5A3	-1.35312	-1.04508	-0.781563	1.30752	1.05457	0.781563
Amyloid-beta A4 precursor protein-binding family B member 1	Q9QXJ1	0	0	0	0	19.3358	0
Amyloid-beta A4 protein	Q06335///P12023	18.1087	18.7066	0	0	0	0
AN1-type zinc finger protein 1	Q8BFR6	0	0	0	0	18.3903	0
Anamorsin	Q8WTY4	-0.32345	-1.74218	-19.5766	1.10577	0.641806	0.323452
Anaphase-promoting complex subunit 1	P53995	-9.3854	-9.3854	-9.3854	9.3854	13.2608	9.62761
Anaphase-promoting complex subunit 2	Q8BZQ7	-9.46458	-9.46458	-9.46458	9.78759	12.0957	9.46458
Anaphase-promoting complex subunit 4	Q91W96	-19.1165	-0.631779	-19.1165	0.631779	0.927113	2.90302
Anaphase-promoting complex subunit 5	Q8BTZ4	-10.0226	-10.0226	-10.0226	10.0235	10.0405	10.0226
Anaphase-promoting complex subunit 7	Q9WVM3	0	0	0	0	22.1508	0
Ancient ubiquitous protein 1	P70295	-0.439913	0.135319	-0.611183	-0.135319	0.966038	0.717642
Androglobin	Q3V0C5///Q6PB97///Q8VDQ9///Q8BGZ3///Q0VBV7///G3UZ78///Q61771///P19137///Q8CBW4///Q80Z25///Q80WQ9///E9Q286///Q8BKF1///Q640L5///Q8BGW4///Q8BVF4///O35066///Q9R269///Q80T14///Q3UU35///Q924C5///Q8BWW9///Q8R079///Q61092///Q91YU3///Q8K045///Q3UFS0///Q9Z2X2///Q3TC33	-22.4871	-22.4871	1.84892	0.273668	1.16921	-0.273666
Angiomotin	Q8VHG2	-10.8138	12.5049	-10.8138	10.8889	10.8138	-10.8138
Angiomotin-like protein 1	Q9D4H4	0	0	0	19.4296	0	0
Angiotensin-converting enzyme	E9Q0C6///Q8C0V0///P09470///O55047///Q9ERK0///Q80XC6///Q8C0P0///Q9Z2A0///Q6S5J6	-0.315823	0.545055	-0.118933	1.25571	0.118931	-21.0464
Anillin	Q8K298	0	0	0	0	18.793	0
Anion exchange protein 2	P13808	0	0	20.9994	0	20.3964	0
Anion exchange protein 3	P16283	0	0	0	0	0	23.6187
Anionic trypsin-2	P07146	0.630861	0.584839	0.394907	-2.00193	-0.394909	-0.416719
Ankycorbin	Q9EP71	-0.265539	-2.71939	0.265539	0.32806	-0.645348	0.651655
Ankyrin repeat and BTB/POZ domain-containing protein 2	Q7TQI7	15.2696	-9.87989	-9.87989	-9.87989	9.91504	9.87989
Ankyrin repeat and BTB/POZ domain-containing protein BTBD11	Q6GQW0	0	19.9649	0	0	0	0
Ankyrin repeat and EF-hand domain-containing protein 1	Q3UHB8///Q9D2J7	10.5612	8.85314	11.0583	-8.85314	-8.85314	-8.85314
Ankyrin repeat and LEM domain-containing protein 1	A8VU90	0	0	0	0	18.9667	0
Ankyrin repeat and LEM domain-containing protein 2	Q6P1H6	0	0	0	18.121	18.4285	0
Ankyrin repeat and MYND domain-containing protein 2	Q3TPE9	-8.27385	-8.27385	-8.27385	8.27385	12.8357	12.9773
Ankyrin repeat and protein kinase domain-containing protein 1	Q8BZ25	0	0	0	0	19.7426	0
Ankyrin repeat and SAM domain-containing protein 1A	P59672	0	0	0	18.0479	0	0
Ankyrin repeat and SOCS box protein 15	Q8VHS6	-0.916588	-1.01016	-0.328075	0.827974	0.328075	0.451492
Ankyrin repeat and SOCS box protein 3	Q9WV72	0	0	0	0	21.1702	0
Ankyrin repeat and SOCS box protein 6	Q91ZU1	0	0	0	18.4338	18.4241	0
Ankyrin repeat and SOCS box protein 7	Q91ZU0	0	19.103	0	0	0	0
Ankyrin repeat domain-containing protein 1	Q9CR42	0	19.732	0	0	0	0
Ankyrin repeat domain-containing protein 10	Q99LW0	0	0	0	0	18.6434	17.5625
Ankyrin repeat domain-containing protein 11	E9Q4F7	0	0	0	19.2732	0	20.463
Ankyrin repeat domain-containing protein 13A	Q80UP5///Q6PD24	-0.965864	-0.490835	-0.685041	0.648428	0.490835	0.729721
Ankyrin repeat domain-containing protein 13D	Q6PD24	18.3811	0	0	0	0	0
Ankyrin repeat domain-containing protein 17	Q99NH0	-0.358519	-0.00429535	-0.230268	1.11804	0.060852	0.00429726
Ankyrin repeat domain-containing protein 26	Q811D2	0.0648575	-20.8033	-0.304512	0.794231	-0.0648575	1.00452
Ankyrin repeat domain-containing protein 27	Q3UMR0	0	20.5513	0	20.2423	0	0
Ankyrin repeat domain-containing protein 33B	Q3U0L2	0	0	0	0	23.3862	0
Ankyrin repeat domain-containing protein 53	Q3V0J4	0	0	0	0	22.2954	0
Ankyrin repeat domain-containing protein 7	Q9D504	20.0681	0	0	0	0	0
Ankyrin repeat domain-containing protein SOWAHB	Q8BZW2	0	0	20.0393	0	0	0
Ankyrin repeat, SAM and basic leucine zipper domain-containing protein 1	Q8VD46	0	0	0	18.0967	0	0
Ankyrin-1	Q8C8R3///Q02357///G5E8K5	-0.668985	-0.90642	-0.566607	0.798384	0.629717	0.566607
Ankyrin-2	Q8C8R3	20.7324	0	0	0	0	21.3714
Ankyrin-3	G5E8K5	-21.4347	-21.4347	-0.050787	0.0507889	2.20167	1.43805
Annexin A1	P10107	0.044672	-0.0446739	0.0852966	-0.122387	0.324894	-0.115572
Annexin A11	P97384	-0.0643902	-0.57345	-0.0265579	0.317425	0.0265598	0.181845
Annexin A13	Q99JG3	0	19.7447	0	0	0	0
Annexin A2	P07356	-0.109833	-0.244215	0.03302	0.189054	-0.0330181	0.0469227
Annexin A3	O35639	-0.0477562	0.0436058	0.368193	0.161663	-0.548441	-0.0436039
Annexin A4	P97429	0.249512	0.243155	0.38744	-0.322226	-0.366272	-0.243155
Annexin A5	P48036	0.0308685	0.144241	0.0159225	-0.0159225	-0.0515633	-0.137367
Annexin A6	P14824	-0.375404	-0.483057	-0.410917	0.547537	0.375406	0.454565
Annexin A7	Q07076	0.0154762	-0.335556	-0.135067	-0.0154762	0.0579605	0.0171642
Annexin A8	O35640	0	0	0	0	19.9287	0
Anoctamin-1	Q8BHY3	20.5938	0	0	0	0	0
Anoctamin-5	Q75UR0	0.176325	-18.3072	-0.176325	1.42382	-18.3072	1.10878
Anoctamin-6	Q6P9J9	-0.645418	-0.405417	-0.500219	0.405415	0.502043	0.73823
Anoctamin-8	Q6PB70	9.68953	-9.65909	-9.65909	9.65909	10.752	-9.65909
Antigen peptide transporter 1	P21958	-0.44989	-1.16263	-1.40148	0.44989	0.679956	0.760582
Antigen peptide transporter 2	P36371	-0.691969	-0.612028	-1.05916	1.44024	0.736908	0.612028
Antigen-presenting glycoprotein CD1d1	P11609///P11610	-9.23472	-9.23472	-9.23472	11.3834	9.23472	11.4664
Antileukoproteinase	P97430	0	0	0	0	16.6095	0
Antithrombin-III	P32261	-2.12892	-0.668146	-0.214375	0.373581	0.440523	0.214376
Antizyme inhibitor 2	Q8BVM4	0	0	0	17.2247	0	0
AP-1 complex subunit beta-1	O35643	-0.507032	-0.594503	-0.774488	0.637402	0.507034	0.736217
AP-1 complex subunit gamma-1	P22892	-0.414213	-0.66123	-0.518709	0.414213	0.590759	0.94697
AP-1 complex subunit gamma-like 2	O88512	-0.89856	-0.691481	-1.28335	0.691483	1.47926	1.58618
AP-1 complex subunit mu-1	P35585///Q9WVP1	0.0277767	0.0553951	-0.0277767	-0.0517368	-0.121002	0.223604
AP-1 complex subunit mu-2	Q9WVP1	12.9694	12.425	-10.0196	-10.0196	-10.0196	10.0196
AP-1 complex subunit sigma-1A	P61967	-10.0597	-10.0597	10.7993	-10.0597	10.7252	10.0597
AP-1 complex subunit sigma-2	Q9DB50	-9.35431	-9.35431	9.35431	-9.35431	9.93762	9.54508
AP-2 complex subunit alpha-1	P17426	-0.675407	-0.579769	-0.326088	0.564983	0.704212	0.326088
AP-2 complex subunit alpha-2	P17427	-0.396664	-0.7036	-0.567474	0.396664	0.682867	0.457619
AP-2 complex subunit beta	Q9DBG3	-0.416859	-0.697365	-0.647552	0.447184	0.416857	0.591047
AP-2 complex subunit mu	P84091	-0.38158	0.101702	-0.397213	0.074379	-0.0743809	0.701183
AP-2 complex subunit sigma	P62743	-0.498299	-20.4262	-20.4262	0.498299	0.817961	0.778059
AP2-associated protein kinase 1	Q3UHJ0	-22.8092	-2.21568	-0.228359	0.336525	0.404718	0.228359
AP-3 complex subunit beta-1	Q9JME5///Q9Z1T1	-0.458797	-0.0909748	-1.72217	0.127676	0.0909729	0.36079
AP-3 complex subunit beta-2	Q9JME5	18.9341	0	0	0	0	0
AP-3 complex subunit delta-1	O54774	-0.765507	-0.15694	-1.01689	0.15694	0.29463	1.23254
AP-3 complex subunit mu-1	Q9JKC8///Q8R2R9	-1.8982	-0.572098	-0.223534	0.226086	0.223534	0.430595
AP-3 complex subunit mu-2	Q8R2R9	-10.0702	-10.0702	-10.0702	10.0702	10.5468	10.9
AP-4 complex subunit epsilon-1	Q80V94	-18.5377	-18.5377	1.32769	0.853821	1.06075	-0.853823
AP-5 complex subunit zeta-1	Q3U829	0	0	0	0	16.3879	0
APOBEC1 complementation factor	Q5YD48	0	0	0	0	21.9785	0
Apolipoprotein A-I	Q00623	-0.172482	-0.372999	-0.14682	0.14682	0.611252	0.173254
Apolipoprotein A-IV	P06728	0.404947	0.366308	0.270121	-0.528244	-0.270119	-0.672827
Apolipoprotein B receptor	Q8VBT6	-0.5294	-0.768694	-0.17606	0.338625	0.176062	0.906992
Apolipoprotein B-100	E9Q414	-0.515968	0.515968	1.59525	-1.21004	-1.24373	1.79481
Apolipoprotein C-I	P34928	0	0	0	0	0	17.7597
Apolipoprotein C-III	P33622	0.696646	-18.5822	-18.5822	1.29462	0.146652	-0.146654
Apolipoprotein C-IV	Q61268	0	0	0	18.431	0	0
Apolipoprotein D	P51910	9.4893	9.76523	9.41	-9.41	-9.41	-9.41
Apolipoprotein E	P08226	0.921156	0.913527	0.559963	-1.88427	-1.88978	-0.559961
Apoptosis inhibitor 5	O35841	-0.959745	-0.511322	-0.85392	0.780857	0.631365	0.51132
Apoptosis regulator BAX	Q07813	-0.235964	-0.181328	-0.534536	0.181326	0.34201	0.554563
Apoptosis-associated speck-like protein containing a CARD	Q9EPB4	-0.752232	-0.530119	-0.568861	0.737581	0.572395	0.530119
Apoptosis-inducing factor 1, mitochondrial	Q9Z0X1	-0.133581	-0.226641	-0.654192	0.133583	0.47949	0.466473
Apoptosis-inducing factor 2	Q8BUE4	18.1474	0	0	0	0	0
Apoptosis-stimulating of p53 protein 1	Q62415	-0.439009	0.439009	-0.566975	0.857429	1.14875	-2.95556
Apoptotic chromatin condensation inducer in the nucleus	Q9JIX8	-0.792824	-0.754791	-0.740511	0.740511	1.33294	1.26782
Apoptotic protease-activating factor 1	O88879	-0.265417	-22.5981	-0.361618	0.487291	0.542969	0.265419
Aprataxin and PNK-like factor	Q9D842	0	0	0	0	0	18.5443
Aquaporin-1	Q02013	-0.857088	-0.801109	-1.21516	1.334	0.801111	1.36588
Arachidonate 12-lipoxygenase, 12S-type	P39655	-0.0599251	-1.09191	-0.837381	0.540426	0.0599232	0.908184
Arachidonate 15-lipoxygenase	P39654	0	0	0	0	0	20.1832
ARF GTPase-activating protein GIT2	Q9JLQ2///Q68FF6	-0.754431	-0.375959	-0.0550327	1.0089	0.746397	0.0550327
Arf-GAP domain and FG repeat-containing protein 1	Q8K2K6	-17.6112	-17.6112	-0.316889	0.316889	1.66621	1.42443
Arf-GAP domain and FG repeat-containing protein 2	Q80WC7	0	0	0	0	18.321	17.6384
Arf-GAP with coiled-coil, ANK repeat and PH domain-containing protein 1	Q8K2H4	-1.70685	-0.531916	-2.12408	0.566391	0.531916	0.767168
Arf-GAP with coiled-coil, ANK repeat and PH domain-containing protein 2	Q6ZQK5	-0.450922	-1.25991	-0.603378	1.49262	0.450922	3.0757
Arf-GAP with dual PH domain-containing protein 2	Q8R2V5	0	15.8459	0	0	0	20.6779
Arf-GAP with GTPase, ANK repeat and PH domain-containing protein 1	Q8BXK8	-0.115931	-0.158596	-0.071703	0.071703	0.124479	1.00489
Arf-GAP with GTPase, ANK repeat and PH domain-containing protein 3	Q8VHH5	0.00527191	0.102072	0.105852	-19.3266	-19.3266	-0.00527191
Arf-GAP with Rho-GAP domain, ANK repeat and PH domain-containing protein 1	Q4LDD4	-0.199871	-0.691378	0.97529	0.199869	-0.220356	0.44515
Arf-GAP with Rho-GAP domain, ANK repeat and PH domain-containing protein 2	Q8BZ05	-1.06948	0.751516	-0.751516	-1.08742	2.4615	0.796988
Arf-GAP with Rho-GAP domain, ANK repeat and PH domain-containing protein 3	Q8R5G7	0	0	0	25.0041	0	0
Arf-GAP with SH3 domain, ANK repeat and PH domain-containing protein 1	Q9QWY8///Q7SIG6	-1.93828	0.0178261	-3.12836	-0.0178261	2.69237	2.58942
Arf-GAP with SH3 domain, ANK repeat and PH domain-containing protein 2	Q7SIG6	0	0	23.3447	0	0	0
Arginase-1	Q61176	9.57053	10.5179	9.07108	-9.07108	-9.07108	-9.07108
Arginase-2, mitochondrial	O08691	10.5527	10.2786	10.1106	-10.1106	-10.1106	-10.1106
Arginine and glutamate-rich protein 1	Q3UL36	0.263224	-0.263224	-19.517	1.51169	-19.517	1.02405
Arginine/serine-rich protein PNISR	A2AJT4	0	0	0	19.4625	0	0
Arginine-hydroxylase NDUFAF5, mitochondrial	A2APY7	0	0	0	0	19.83	0
Arginine--tRNA ligase, cytoplasmic	Q9D0I9	-0.415926	-0.731424	-0.390194	0.434145	0.390194	0.774973
Argininosuccinate lyase	Q91YI0	0.336937	-0.272631	0.227327	-0.478441	-0.116116	0.116117
Argininosuccinate synthase	P16460	-0.0901756	0.0901737	-0.246426	-0.200661	0.25946	0.184332
Arginyl-tRNA--protein transferase 1	Q9Z2A5	21.703	0	0	21.9546	0	0
Armadillo repeat protein deleted in velo-cardio-facial syndrome homolog	P98203	-0.580032	-0.170393	0.292938	0.170393	-1.6859	0.364389
Armadillo repeat-containing protein 1	Q9D7A8	0	0	0	0	17.9274	16.2321
Armadillo repeat-containing protein 10	Q9D0L7	-1.19408	-0.250278	-0.761898	1.32062	1.74417	0.25028
Armadillo repeat-containing protein 2	Q3URY6	0	0	21.6432	0	0	0
Armadillo repeat-containing protein 3	Q149C2///Q8BIQ8///Q8BM47///A2AU72	-9.20834	12.9931	-9.20834	9.20834	-9.20834	11.4891
Armadillo repeat-containing protein 4	B2RY50	19.4091	0	0	18.8541	0	0
Armadillo repeat-containing protein 5	Q5EBP3	0	0	0	20.0219	0	0
Armadillo repeat-containing protein 6	Q8BNU0	-2.49527	-2.15945	0.620449	-0.620449	0.629585	0.874104
Armadillo repeat-containing protein 8	Q9DBR3	0.139803	-0.357162	-1.1519	0.161453	0.0653343	-0.0653343
Armadillo repeat-containing X-linked protein 2	Q6A058	0	0	0	0	0	18.331
Armadillo repeat-containing X-linked protein 3	Q8BHS6	0.140717	-19.4359	-0.140717	0.763716	1.55272	-19.4359
Arpin	Q9D0A3	-0.582987	-0.0253372	-18.5883	2.64432	0.0253372	1.08059
Arrestin domain-containing protein 5	Q497K5	0	0	0	0	16.8916	0
Arsenite methyltransferase	Q91WU5	-0.411984	-0.172665	-0.214348	0.172667	0.283997	0.486193
Arylamine N-acetyltransferase 2	P50295	-1.18339	-0.569477	-1.33214	1.08074	0.569479	0.58992
Arylsulfatase A	P50428	1.27447	0.777424	-0.4352	-17.8747	-17.8747	0.4352
Arylsulfatase B	P50429	0.139479	-0.297501	-0.30151	1.41352	1.541	-0.139479
Arylsulfatase I	Q32KI9	-0.313978	0.0439434	-0.135101	0.136621	0.202162	-0.0439415
Arylsulfatase J	Q8BM89	0	0	0	0	0	18.7674
Asparagine synthetase [glutamine-hydrolyzing]	Q61024	-0.253769	-0.714239	-0.265192	0.571327	0.253769	0.896231
Asparagine--tRNA ligase, cytoplasmic	Q8BP47	-0.466421	-0.175648	-0.447279	0.175646	0.310293	0.34663
Aspartate aminotransferase, cytoplasmic	P05201	0.32304	0.190487	0.334618	-0.190489	-0.561874	-0.424143
Aspartate aminotransferase, mitochondrial	P05202	-0.0323429	0.032341	-0.362658	-0.0675926	0.547016	0.109011
Aspartate--tRNA ligase, cytoplasmic	Q922B2	-0.333282	-0.589329	-0.629873	0.733118	0.333282	0.507109
Aspartate--tRNA ligase, mitochondrial	Q8BIP0	-21.2618	0.144329	-21.2618	-0.144327	1.48446	0.40666
Aspartyl aminopeptidase	Q9Z2W0	-0.168915	-0.155239	0.142635	0.00961876	-0.00961876	0.357346
Aspartyl/asparaginyl beta-hydroxylase	Q8BSY0	-0.360592	-0.159395	-0.0917606	0.0917625	0.327974	0.546207
Asporin	Q9WU66///Q99MQ4///A9Q751	0	0	0	19.8099	0	0
Astrocytic phosphoprotein PEA-15	Q62048	-0.785477	-0.113602	-0.223806	0.396435	1.03851	0.113602
Astrotactin-1	Q61137	0	0	0	19.1955	0	0
Astrotactin-2	Q80Z10	0	0	20.5665	0	20.551	0
Ataxin-10	P28658	-1.68922	-0.431807	-0.603327	0.431807	2.39433	0.456919
Ataxin-2-like protein	Q7TQH0	-19.243	-19.243	-0.433163	1.6587	0.902061	0.433161
Ataxin-3	Q9CVD2	0.0157375	-0.0157375	-0.127224	0.65391	0.855137	-18.7917
Ataxin-7	Q8R4I1	0	20.5864	0	0	23.0257	0
Atlastin-1	Q8BH66	0	0	0	19.118	0	0
Atlastin-2	Q8BH66///Q6PA06	17.4157	0	0	0	20.2326	0
Atlastin-3	Q91YH5	-0.789658	-0.527548	-0.332266	0.55052	0.332268	0.840481
ATM interactor	Q6P9S1	0	0	0	0	22.7051	0
ATP synthase F(0) complex subunit B1, mitochondrial	Q9CQQ7	-0.26001	-1.77738	-0.593086	0.35482	0.260012	0.265919
ATP synthase protein 8	P03930	-1.33246	-0.0645676	0.0645657	0.256056	0.789515	-1.83106
ATP synthase subunit alpha, mitochondrial	Q03265	-0.310032	-0.355921	-0.412279	0.31003	0.603334	0.671417
ATP synthase subunit beta, mitochondrial	P56480	-0.471121	-0.161444	-0.607101	0.477066	0.573156	0.161444
ATP synthase subunit d, mitochondrial	Q9DCX2	-0.553184	-0.590155	-0.131052	0.131054	0.476301	0.495956
ATP synthase subunit delta, mitochondrial	Q9D3D9	-0.0421753	0.0421772	0.0518799	-0.397097	0.413288	-0.111761
ATP synthase subunit e, mitochondrial	Q06185	-0.861034	-0.891481	-0.085516	0.085516	0.0884132	0.30356
ATP synthase subunit epsilon, mitochondrial	P56382	-1.67274	-0.995182	-0.409306	0.409306	0.976709	0.783321
ATP synthase subunit f, mitochondrial	P56135	-0.446447	-1.95253	-1.09725	0.53208	0.468838	0.446449
ATP synthase subunit g, mitochondrial	Q9CPQ8	0.0757694	-0.397835	-0.442554	0.537065	0.287905	-0.0757694
ATP synthase subunit gamma, mitochondrial	Q91VR2	0.0570164	-0.203812	-0.541008	0.354687	0.422894	-0.0570183
ATP synthase subunit O, mitochondrial	Q9DB20	-1.16208	-0.312264	0.0126495	-0.0126476	0.403622	0.75738
ATP synthase-coupling factor 6, mitochondrial	P97450	-0.12804	0.17116	-20.1667	0.12804	-20.1667	0.788351
ATPase Asna1	O54984	0.127295	-0.166836	-0.532936	0.324341	0.929977	-0.127295
ATPase family AAA domain-containing protein 1	Q9D5T0	-0.470575	0.0294724	-0.0294704	-0.42536	0.971649	0.768282
ATPase family AAA domain-containing protein 2	Q8CDM1	-0.431253	-19.0262	-0.5275	0.431253	1.22338	1.12238
ATPase family AAA domain-containing protein 3	Q925I1	0.57758	-1.07557	-0.316689	0.157986	-0.0488701	0.0488701
ATPase family AAA domain-containing protein 5	Q4QY64	0	0	0	17.9025	18.713	0
ATPase inhibitor, mitochondrial	O35143	-20.5777	-20.5777	0.395992	0.718023	0.027277	-0.027277
ATPase WRNIP1	Q91XU0	11.5364	-11.4348	11.4348	12.4844	-11.4348	-11.4348
ATP-binding cassette sub-family A member 1	P41233	0	0	0	0	0	20.4533
ATP-binding cassette sub-family A member 13	Q5SSE9	-0.62063	-19.9992	0.420254	3.27394	-0.420254	2.77695
ATP-binding cassette sub-family A member 17	E9PX95	20.9237	0	0	0	0	19.9842
ATP-binding cassette sub-family A member 2	P41234	0	0	0	0	0	21.0959
ATP-binding cassette sub-family A member 3	Q8R420	-19.2776	-1.17618	-0.20611	0.20611	0.691196	0.885635
ATP-binding cassette sub-family A member 6	Q8K441	-0.219206	-0.202789	0.301832	-0.0288696	0.659357	0.0288677
ATP-binding cassette sub-family A member 7	Q91V24	-0.159897	0.159897	-21.0876	-21.0876	0.528128	0.484877
ATP-binding cassette sub-family A member 8-A	Q8K442	-0.23703	0.382912	-0.23114	0.439152	0.231138	-0.58106
ATP-binding cassette sub-family A member 8-B	Q8K440	0	19.0343	19.2951	0	0	0
ATP-binding cassette sub-family A member 9	Q8K449	0.0713425	1.03228	-0.100361	-0.0956478	0.906652	-0.0713444
ATP-binding cassette sub-family B member 10, mitochondrial	Q9JI39	-11.0993	-11.0993	-11.0993	11.0993	11.3939	11.2417
ATP-binding cassette sub-family B member 5	B5X0E4	0	0	0	0	19.0424	0
ATP-binding cassette sub-family B member 6, mitochondrial	Q9DC29	-17.974	-17.974	0.137527	1.28887	-0.137527	4.20015
ATP-binding cassette sub-family B member 7, mitochondrial	Q61102	-0.523838	-20.3051	-20.3051	0.523838	1.24945	1.84376
ATP-binding cassette sub-family D member 1	Q9Z0J1///Q8BYY9///Q8BGB5///P48410///Q149C3///Q99J39///Q7M732///Q8K4S1///Q60991///Q9Z0W3///Q62158	-0.465969	-1.43118	3.34771	0.0924034	0.87398	-0.0924015
ATP-binding cassette sub-family D member 2	Q61285	-0.0762196	0.297859	0.101637	0.0762215	-18.3529	-18.3529
ATP-binding cassette sub-family D member 3	P55096	-0.100321	-0.461443	0.792322	0.503141	-0.0248013	0.0247993
ATP-binding cassette sub-family E member 1	P61222	-1.05038	-0.453327	-1.1203	0.497429	0.453329	0.641922
ATP-binding cassette sub-family F member 1	Q6P542	-0.448456	-0.38043	-0.368843	0.368841	0.623655	0.585537
ATP-binding cassette sub-family F member 2	Q99LE6	-1.46415	-0.372789	-0.391621	0.684404	0.372791	1.88262
ATP-binding cassette sub-family F member 3	Q8K268	-0.807486	-0.792622	-0.300245	0.54989	0.300243	0.965796
ATP-binding cassette sub-family G member 1	Q64343	0	0	19.6854	0	0	0
ATP-binding cassette sub-family G member 2	Q7TMS5	0.311335	-2.69668	-0.0661202	0.346516	0.0661221	-0.914654
ATP-binding cassette sub-family G member 3	Q99P81	-9.99864	-9.99864	-9.99864	9.99864	10.0944	10.4073
ATP-citrate synthase	Q91V92	-0.631353	-0.62801	-0.735252	0.70302	0.628008	0.769567
ATP-dependent (S)-NAD(P)H-hydrate dehydratase	Q9CZ42	0.0951786	0.298994	0.402214	-0.493698	-1.46081	-0.0951767
ATP-dependent 6-phosphofructokinase, liver type	P12382	-0.0723705	-0.82513	-0.553091	0.363506	0.0723686	0.810127
ATP-dependent 6-phosphofructokinase, muscle type	P47857	-0.726915	-0.528542	-1.24847	0.551735	0.70512	0.528544
ATP-dependent 6-phosphofructokinase, platelet type	Q9WUA3	-1.44648	-1.10607	-0.684935	1.25727	0.684935	1.01834
ATP-dependent Clp protease ATP-binding subunit clpX-like, mitochondrial	Q9JHS4	-1.01119	0.138327	-0.576748	0.912262	-0.138325	1.30085
ATP-dependent Clp protease proteolytic subunit, mitochondrial	O88696	-0.589724	0.0170994	-1.13568	0.0490303	-0.0171013	0.795969
ATP-dependent DNA helicase Q1	Q9Z129	-0.857443	-1.73263	-0.822823	0.822824	1.01295	1.57655
ATP-dependent DNA helicase Q5	Q8VID5	0	0	19.6397	0	0	0
ATP-dependent RNA helicase A	O70133	-0.532923	-0.551243	-0.758255	0.649948	0.711616	0.532923
ATP-dependent RNA helicase DDX1	Q91VR5	-0.310888	-0.433861	-0.346273	0.310888	0.720539	0.756577
ATP-dependent RNA helicase DDX18	Q8K363	-1.07581	0.402464	-0.471453	3.51288	-0.402466	1.03604
ATP-dependent RNA helicase DDX19A	Q61655	0.0561619	-0.0561619	-2.48817	1.14185	0.585537	-0.254755
ATP-dependent RNA helicase DDX24	Q9ESV0	-19.1525	-19.1525	-0.0261192	0.479074	0.472736	0.0261211
ATP-dependent RNA helicase DDX39A	Q8VDW0	-0.121941	-0.0372772	-0.727554	0.300062	0.122126	0.0372753
ATP-dependent RNA helicase DDX3X	Q62095///P16381///Q62167///Q61496	-0.618166	-0.75701	-0.544577	0.877531	0.585831	0.544577
ATP-dependent RNA helicase DDX3Y	Q62095	0	0	0	0	24.5483	0
ATP-dependent RNA helicase DDX42	Q810A7	-0.256031	-0.998632	-0.492062	0.256031	0.936169	0.653627
ATP-dependent RNA helicase DDX50	Q99MJ9	9.82442	-9.82442	-9.82442	10.5894	-9.82442	10.3086
ATP-dependent RNA helicase DDX51	Q6P9R1	-19.8369	-0.421267	-19.8369	1.04875	0.421268	1.40833
ATP-dependent RNA helicase DDX54	Q8K4L0	0	0	0	0	0	19.545
ATP-dependent RNA helicase DDX55	Q6ZPL9	0	21.571	0	0	19.6366	0
ATP-dependent RNA helicase DHX29	Q6PGC1	-0.315958	-0.508009	-1.15438	0.315956	0.327158	1.04824
ATP-dependent RNA helicase DHX36	Q8VHK9///Q6P5D3	1.73555	1.70199	-21.8629	-2.68246	2.74902	-1.70199
ATP-dependent RNA helicase DHX8	A2A4P0	-9.4111	-9.4111	-9.4111	10.1144	9.4111	10.0255
ATP-dependent RNA helicase SUPV3L1, mitochondrial	Q80YD1	1.07744	-0.336969	0.0762348	-0.0762367	0.525658	-0.85429
ATP-dependent zinc metalloprotease YME1L1	O88967	-20.36	-0.0969429	-1.20922	2.48812	0.874222	0.0969448
ATP-sensitive inward rectifier potassium channel 10	Q9JM63	-9.45722	-9.45722	-9.45722	10.1171	9.4623	9.45722
Atrial natriuretic peptide receptor 1	P18293	10.8209	-10.8209	11.0888	-10.8209	11.5748	-10.8209
Atrial natriuretic peptide receptor 2	Q8K0Z7///Q6VVW5///Q6IQY5	0	0	0	0	22.1508	0
Atrial natriuretic peptide receptor 3	P70180	0	0	0	0	21.3899	0
AT-rich interactive domain-containing protein 1A	A2BH40	-0.396576	-0.446388	-21.1777	0.512529	2.49428	0.396574
AT-rich interactive domain-containing protein 4B	A2CG63	-9.16079	-9.16079	9.59166	9.16079	-9.16079	13.5382
AT-rich interactive domain-containing protein 5A	Q3U108	0	0	0	0	0	20.717
Aurora kinase A	P97477	0	0	0	0	19.1551	0
Aurora kinase B	O70126	-9.28809	-9.28809	-9.28809	10.1389	10.5411	9.28809
Autophagy protein 5	Q99J83	-0.779547	-0.558615	-0.126867	1.89459	0.126867	0.418339
Autophagy-related protein 16-1	Q8C0J2	-0.507576	0.282486	0.0911102	1.29726	-0.0911121	-21.1482
Autophagy-related protein 16-2	Q6KAU8	0	21.7872	0	0	0	0
Autophagy-related protein 2 homolog B	Q80XK6	19.1114	0	0	0	20.1115	0
Axin interactor, dorsalization-associated protein	Q8C4Q6///Q9R060///G3X982///Q9JHD1	-0.840946	-0.515291	-0.469442	0.469444	0.715208	0.601584
Axin-1	O35625	18.5621	0	0	0	0	0
Axonemal dynein light chain domain-containing protein 1	Q3UZ57	0	0	19.3081	0	0	22.6802
Baculoviral IAP repeat-containing protein 1b	Q9QUK4///Q9R016	0	0	0	0	0	21.1315
Baculoviral IAP repeat-containing protein 1e	Q9QUK4///Q9JIB3///Q9QWK5///Q9R016	0	20.7377	20.9043	0	0	0
Baculoviral IAP repeat-containing protein 1f	Q9JIB6	0	20.4303	20.5182	0	0	0
Baculoviral IAP repeat-containing protein 6	O88738	-0.685648	-0.533987	-1.6219	0.9862	1.64754	0.533985
BAG family molecular chaperone regulator 1	Q60739	1.23305	-1.31381	1.16164	0.0482998	-0.0483017	-0.2687
BAG family molecular chaperone regulator 2	Q91YN9	-18.9572	-0.616749	-18.9572	2.45294	1.18064	0.616749
BAG family molecular chaperone regulator 3	Q9JLV1	0	0	0	18.0396	21.0044	0
BAG family molecular chaperone regulator 5	Q8CI32	-0.549164	-0.172121	-1.41672	0.172121	0.975565	1.37976
BAH and coiled-coil domain-containing protein 1	Q3UHR0	0	0	0	20.6439	0	0
Band 3 anion transport protein	P04919	-0.476301	-0.454304	-0.0603256	0.276697	0.0603256	0.720528
Band 4.1-like protein 2	Q9Z2H5///O70318	-0.521822	-0.160582	-0.09375	0.548801	0.860756	0.09375
Band 4.1-like protein 3	Q9WV92	-0.190098	-0.381147	0.190096	0.787279	0.613275	-21.6359
Bardet-Biedl syndrome 4 protein homolog	Q8C1Z7	0	0	0	0	0	19.7484
Bardet-Biedl syndrome 7 protein homolog	Q8K2G4	0	0	0	0	20.8041	0
Barrier-to-autointegration factor	O54962	-9.72765	10.4098	9.72765	-9.72765	-9.72765	10.666
Basal cell adhesion molecule	Q9R069	0.649096	-1.41523	1.01042	-1.8381	0.53475	-0.53475
Basement membrane-specific heparan sulfate proteoglycan core protein	Q05793	-0.504646	-0.36952	-0.138126	0.42205	0.138126	0.241484
Basic leucine zipper and W2 domain-containing protein 1	Q9CQC6	-0.542177	-0.48217	-0.857952	1.10895	0.760206	0.482168
Basic leucine zipper and W2 domain-containing protein 2	Q91VK1	-0.319891	-0.199539	-0.463945	0.426279	0.340672	0.199539
Basigin	P18572	0.127277	-0.138912	-0.127275	0.831457	1.28352	-0.612642
Bax inhibitor 1	Q9D2C7	0	0	19.5069	0	0	0
B-cell antigen receptor complex-associated protein alpha chain	P11911	-0.434723	-0.230179	0.63661	0.230179	0.239985	-0.565226
B-cell CLL/lymphoma 7 protein family member C	O08664///Q9CXE2///Q921K9	-0.472517	-19.0255	0.472515	1.45386	-19.0255	1.0338
B-cell linker protein	Q9QUN3	-1.04908	-0.60272	0.198803	0.34037	-0.198803	1.10001
B-cell lymphoma/leukemia 10	Q9Z0H7	-0.537821	-0.619267	-0.650902	0.537821	1.60732	1.67018
B-cell receptor CD22	P35329	-2.08834	-1.01323	0.0585213	-0.0585194	0.158047	0.225862
B-cell receptor-associated protein 31	Q61335	0.0427036	-0.36384	-0.0427017	-0.558758	0.0580025	0.0735359
B-cell scaffold protein with ankyrin repeats	Q80VH0	-20.0308	-20.0308	-0.981478	1.64893	1.7021	0.981478
Bcl-2 homologous antagonist/killer	O08734	-9.37233	-9.37233	-9.37233	12.536	12.1758	9.37233
Bcl-2-associated transcription factor 1	Q8K019	0.390913	0.792351	0.648912	-0.390911	-1.38729	-1.36657
Bcl-2-like protein 1	Q64373	0	0	0	0	17.4235	0
Bcl-2-like protein 10	Q9Z0F3	0	0	23.065	0	0	0
Bcl-2-like protein 13	P59017	-20.0651	-0.335781	-20.0651	0.401335	0.481724	0.335783
Beclin-1	O88597	-19.4645	0.459244	0.788134	-0.459244	0.835102	-0.610266
Beta-1,3-galactosyl-O-glycosyl-glycoprotein beta-1,6-N-acetylglucosaminyltransferase	Q09324	0	19.5372	0	0	0	0
Beta-1,3-glucosyltransferase	Q8BHT6	-1.60787	2.79933	-1.01821	1.47166	-20.1603	1.01821
Beta-1,4 N-acetylgalactosaminyltransferase 1	Q09200	-0.561455	-1.60063	-1.85644	3.23016	0.561455	2.85307
Beta-1,4-galactosyltransferase 1	P15535	-18.7935	-18.7935	-0.672415	0.806431	0.672413	1.19877
Beta-1,4-galactosyltransferase 5	Q9JMK0	17.8343	18.0928	0	0	0	0
Beta-1-syntrophin	Q99L88///Q61234	-0.0493469	0.049345	-0.103071	1.05631	4.49591	-19.8375
Beta-2-glycoprotein 1	Q01339	-0.586794	-0.383968	-0.0931625	0.15946	0.0931625	0.0992775
Beta-2-microglobulin	P01887	-0.848524	-0.401873	-0.92687	1.05673	0.465855	0.401871
Beta-2-syntrophin	Q61235	-0.11924	-0.215614	-0.156448	0.422104	0.11924	0.553684
Beta-actin-like protein 2	Q8BFZ3	-0.704618	-0.517649	-0.176445	0.239374	0.176445	0.27392
Beta-adducin	Q9QYB8	-0.735151	-22.0846	0.607981	-0.0523624	0.0523643	0.320877
Beta-adrenergic receptor kinase 1	Q3UYH7///Q99MK8	-0.245287	-1.584	-0.339935	0.895395	0.245289	0.37549
Beta-arrestin-1	Q8BWG8	-0.498285	-0.208403	-0.176226	0.278133	0.538818	0.176228
Beta-arrestin-2	Q91YI4	-0.274652	-0.242746	1.71688	0.0358219	-0.0358238	0.629911
Beta-catenin-like protein 1	Q9CWL8	-0.59104	-0.161779	-0.789576	0.36116	0.282564	0.161777
Beta-centractin	Q8R5C5	-0.703695	-0.947954	-0.505665	0.505665	0.800373	0.908653
Beta-enolase	P21550	-0.122469	-0.0637741	-0.302219	0.5334	0.0637741	0.185307
Beta-galactosidase	P23780///Q8VC60	-0.139246	0.11167	0.0853882	-0.0344467	-0.0659618	0.0344448
Beta-galactosidase-1-like protein	Q8VC60	19.2597	0	0	20.8613	0	0
Beta-glucuronidase	P12265	1.1175	0.690987	0.933643	-0.751513	-0.700441	-0.690989
Beta-hexosaminidase subunit alpha	P29416	-0.0153046	0.0153046	0.35216	-1.02944	0.700113	-1.16314
Beta-hexosaminidase subunit beta	P20060	0.531036	0.442604	0.723759	-0.442604	-0.564945	-0.659842
Beta-klotho	Q99N32	0	0	0	19.0829	0	0
Beta-mannosidase	Q8K2I4	21.5014	0	0	0	0	0
Beta-parvin	Q9ES46	-0.831369	-0.423494	-1.18432	0.479486	0.517246	0.423494
BH3-interacting domain death agonist	P70444	-1.19356	-0.602655	-1.83548	0.602653	0.992662	1.05881
BICD family-like cargo adapter 1	A0JNT9	-10.3638	10.3638	-10.3638	-10.3638	10.5131	10.6857
Bifunctional 3'-phosphoadenosine 5'-phosphosulfate synthase 1	Q60967	0.53359	-18.4312	-18.4312	1.40708	-0.28845	0.28845
Bifunctional 3'-phosphoadenosine 5'-phosphosulfate synthase 2	O88428///Q60967	0.695368	-0.39357	0.789686	-0.326847	0.326847	-0.803022
Bifunctional arginine demethylase and lysyl-hydroxylase JMJD6	Q9ERI5	0	0	0	17.4334	17.4581	0
Bifunctional coenzyme A synthase	Q9DBL7	0.592083	-0.307461	-0.154741	-0.273432	0.154741	0.501333
Bifunctional epoxide hydrolase 2	P34914	-0.650362	-18.3192	-0.817368	3.32866	2.46206	0.650364
Bifunctional glutamate/proline--tRNA ligase	Q8CGC7	-0.743374	-1.19662	0.399977	0.0723934	-0.0723934	0.268007
Bifunctional methylenetetrahydrofolate dehydrogenase/cyclohydrolase, mitochondrial	P18155	-9.58829	-9.58829	-9.58829	11.0436	10.381	9.58829
Bifunctional polynucleotide phosphatase/kinase	Q9JLV6	-1.43683	-0.231108	-0.641777	0.231106	0.550369	1.37022
Bifunctional purine biosynthesis protein PURH	Q9CWJ9	-0.561831	-0.604887	-0.403767	0.403765	0.469475	0.4412
Bifunctional UDP-N-acetylglucosamine 2-epimerase/N-acetylmannosamine kinase	Q91WG8	0	0	0	0	20.2526	17.2217
Biglycan	P28653	-0.695991	-0.0366306	0.0366287	0.197819	0.0729961	-0.174885
Bile salt export pump	Q9QY30	0	0	0	0	0	18.5586
Bile salt-activated lipase	Q64285	0.516285	0.535423	0.222282	-0.222282	-0.449286	-0.253981
Biliverdin reductase A	Q9CY64	-0.00941467	0.0836182	0.00941277	-0.0876808	-0.185556	0.179432
Biogenesis of lysosome-related organelles complex 1 subunit 1	O55102	2.42804	-17.1951	0.0889511	-17.1951	-0.0889511	4.29002
Biogenesis of lysosome-related organelles complex 1 subunit 3	Q5U5M8	1.47157	-0.543585	-0.313677	0.359907	-0.280968	0.280966
Biogenesis of lysosome-related organelles complex 1 subunit 4	Q8VED2	0.111349	0.0664501	-0.066452	-18.4812	-0.247278	0.507807
Biogenesis of lysosome-related organelles complex 1 subunit 6	Q9R0C0	0	0	0	0	16.491	0
Biorientation of chromosomes in cell division protein 1-like 1	Q5SQY2///E9Q6J5	0.565735	-20.1595	-0.184673	0.184675	-20.1595	1.63069
Biotin--protein ligase	Q920N2	9.40977	12.1937	-9.40977	-9.40977	-9.40977	9.64672
Bis(5'-adenosyl)-triphosphatase enpp4	Q8BTJ4	-0.100142	-0.41807	0.100143	-0.151136	0.509642	0.779274
Bis(5'-nucleosyl)-tetraphosphatase [asymmetrical]	P56380	-0.719072	-1.36221	-0.502632	0.502632	0.740776	0.664705
Bisphosphoglycerate mutase	P15327	0.176472	0.369722	-0.176472	-0.193155	0.664223	-0.579191
Bleomycin hydrolase	Q8R016	-0.737335	-0.709324	-0.51235	0.643778	0.64624	0.51235
Blood vessel epicardial substance	Q9ES83	0	0	18.8357	0	0	0
Bloom syndrome protein homolog	O88700	-19.8432	4.17208	-19.8432	0.914944	0.434416	-0.434416
B-lymphocyte antigen CD19	P25918	-0.462917	-17.7756	-17.7756	0.462917	0.863499	0.609139
B-lymphocyte antigen CD20	P19437	-0.813795	-0.879139	-0.748076	0.748074	0.811127	0.791204
BMP/retinoic acid-inducible neural-specific protein 2	Q6DFY8	0	0	19.7585	0	0	0
BMP/retinoic acid-inducible neural-specific protein 3	Q499E0	0	0	0	0	0	19.2546
BMP-2-inducible protein kinase	Q91Z96	-9.05152	-9.05152	9.37136	9.05152	10.6266	-9.05152
BolA-like protein 1	Q9D8S9	-9.57092	-9.57092	9.57092	10.8201	11.6656	-9.57092
BolA-like protein 2	Q8BGS2	-0.828636	-19.3568	-19.3568	1.47614	2.17991	0.828634
BolA-like protein 3	Q8CEI1	0	0	0	0	18.8087	0
Bone marrow proteoglycan	Q61878	-1.39914	-1.69535	-20.1428	1.39914	1.46144	1.53462
Bone marrow stromal antigen 2	Q8R2Q8	-0.0686722	-0.195015	0.021328	0.268633	-0.021328	0.340952
Bone morphogenetic protein receptor type-2	O35607	0	0	0	20.1119	0	0
Borealin	Q8BHX3	-12.3468	-12.3468	-12.3468	12.3645	12.417	12.3468
Brain acid soluble protein 1	Q91XV3	0.0599976	-0.27606	-0.0599976	-0.310202	0.150995	0.371567
Brain-specific angiogenesis inhibitor 1-associated protein 2-like protein 2	Q80Y61	0.014801	0.105736	-0.014801	-20.7443	-20.7443	0.665474
Branched-chain-amino-acid aminotransferase, mitochondrial	O35855	0.00483131	0.14999	0.196095	-0.00483322	-0.287697	-0.274582
BRCA1-A complex subunit Abraxas 1	Q8BPZ8	0	0	0	0	20.4134	19.0419
BRCA1-A complex subunit RAP80	Q5U5Q9	-9.12674	9.97289	-9.12674	9.12674	-9.12674	9.76505
BRCA1-associated ATM activator 1	Q8C3R1	-0.0618038	-0.199133	-0.0322399	1.48391	1.69696	0.032238
BRCA1-associated protein	Q99MP8	-0.595921	-19.3881	-19.3881	0.771341	0.595922	0.660742
BRCA2 and CDKN1A-interacting protein	Q9CWI3	-19.072	0.092556	-19.072	2.31561	0.813774	-0.092556
BRCA2-interacting transcriptional repressor EMSY	Q8BMB0	0	0	0	0	21.236	0
Breakpoint cluster region protein	Q6PAJ1	0	0	19.5938	0	0	0
Breast cancer anti-estrogen resistance protein 1	Q61140	0	0	20.7159	0	0	0
Breast cancer anti-estrogen resistance protein 3	Q9QZK2	8.9419	-8.9419	10.31	-8.9419	-8.9419	10.5939
Breast cancer type 1 susceptibility protein homolog	P48754	0	0	0	0	21.7866	0
Breast cancer type 2 susceptibility protein homolog	P97929	0.284811	0.769037	-0.652313	0.5247	-0.284811	-0.662378
Brefeldin A-inhibited guanine nucleotide-exchange protein 1	G3X9K3	-1.9752	-1.13762	0.554594	0.0468636	0.665789	-0.0468616
Brefeldin A-inhibited guanine nucleotide-exchange protein 2	A2A5R2	-1.40321	-0.694155	0.370884	-0.309803	0.908661	0.309801
Brefeldin A-inhibited guanine nucleotide-exchange protein 3	Q3UGY8	9.75992	-9.75992	-9.75992	9.87411	11.3017	-9.75992
BRI3-binding protein	Q8BXV2	-0.619837	-0.348087	0.0800896	-0.0800896	0.969233	0.759537
Bridging integrator 2	D3Z6Q9///Q7TQF7	-0.542929	-0.699541	-0.414421	0.414421	0.686003	0.686855
BRISC and BRCA1-A complex member 1	Q3UI43	1.71274	-0.2255	1.67631	0.0145645	-0.0145664	-0.0213223
BRISC and BRCA1-A complex member 2	Q8K3W0	-0.253237	-1.00146	-0.544336	0.253237	0.28301	0.289038
BRISC complex subunit Abraxas 2	Q3TCJ1	-0.224573	0.224575	-0.670357	0.390326	1.84485	-0.50721
BRO1 domain-containing protein BROX	Q8K2Q7	-0.128279	-0.46278	-0.850479	0.78293	0.128279	0.184362
Bromodomain adjacent to zinc finger domain protein 1A	O88379	-19.9653	-0.145287	-19.9653	0.145288	0.806288	0.997959
Bromodomain adjacent to zinc finger domain protein 2A	Q91YE5	-10.3734	-10.3734	11.1596	10.3734	10.6194	-10.3734
Bromodomain and WD repeat-containing protein 1	Q921C3///Q9QZS8///Q60991	0	0	0	19.5183	0	20.756
Bromodomain and WD repeat-containing protein 3	A2AHJ4	0	0	0	20.5086	0	20.7061
Bromodomain-containing protein 2	Q7JJ13	0.166813	-0.964024	0.485456	-0.263062	-0.166811	0.67227
Bromodomain-containing protein 3	Q8K2F0	-20.2848	-0.521505	1.38273	-20.2848	1.50555	0.521507
Bromodomain-containing protein 4	Q8K2F0///Q9ESU6	-0.169912	-0.821058	-0.00588989	0.538071	0.00588989	0.568691
Bromodomain-containing protein 8	Q8R3B7	0	0	0	0	0	19.4085
BSD domain-containing protein 1	Q80Y55	0	0	0	0	18.5619	0
BTB/POZ domain-containing adapter for CUL3-mediated RhoA degradation protein 1	Q8BGV7///Q9D3R9	0	0	0	0	0	20.1905
BTB/POZ domain-containing adapter for CUL3-mediated RhoA degradation protein 2	O70479	0	0	0	21.1182	0	0
BTB/POZ domain-containing adapter for CUL3-mediated RhoA degradation protein 3	Q8BGV7///Q922M3	-18.2427	0.728033	-18.2427	0.430071	0.541664	-0.430071
BTB/POZ domain-containing protein KCTD12	Q50H33///Q6WVG3	-0.405584	-0.813068	-0.38759	0.629948	0.38759	0.934046
BTB/POZ domain-containing protein KCTD8	Q50H33///Q5DTY9	0	20.9542	0	0	0	0
BUB3-interacting and GLEBS motif-containing protein ZNF207	Q9JMD0	-1.154	-0.205992	-0.26273	0.205994	0.391623	0.549774
Butyrophilin subfamily 1 member A1	Q62556///Q64707	0	0	0	20.1207	0	0
Butyrophilin-like protein 10	Q9JK39	0	0	0	18.7203	0	0
Bystin	O54825	-1.09634	-0.554666	-0.819065	0.837015	0.554665	0.557611
C1GALT1-specific chaperone 1	Q9JMG2	0	0	0	18.2865	19.1324	0
C-1-tetrahydrofolate synthase, cytoplasmic	Q922D8	-0.554882	-0.446932	-0.624575	0.44693	0.9165	0.747984
C2 domain-containing protein 3	Q52KB6	0	0	0	22.6868	0	19.1983
C2 domain-containing protein 5	Q7TPS5	0	0	0	19.2072	0	0
C4b-binding protein	P08607	0	0	0	18.7772	0	17.9916
CAAX prenyl protease 1 homolog	Q80W54	-0.0567112	-0.548185	0.0567093	-0.13945	0.878395	1.08302
Cactin	Q9CS00	-19.1459	1.14078	-19.1459	-0.435945	0.435944	0.730581
CAD protein	B2RQC6	-0.383833	-0.737385	-0.999178	0.383831	0.549494	0.419067
Cadherin EGF LAG seven-pass G-type receptor 2	Q9R0M0	1.0413	-1.24916	0.487511	-0.487513	0.682232	-1.18861
Cadherin-1	P09803	8.59751	8.54314	10.5325	-8.54314	-8.54314	-8.54314
Cadherin-10	P70408	21.0643	0	21.7827	0	0	0
Cadherin-11	P55288	-18.5137	-18.5137	-0.577578	1.46395	0.598867	0.577578
Cadherin-23	Q99PF4	0	0	0	21.7767	0	0
Cadherin-5	P55284	10.1815	10.6132	9.9546	-9.9546	-9.9546	-9.9546
Cadherin-6	P97326	-9.05305	9.05305	-9.05305	-9.05305	9.53059	10.2576
Cadherin-related family member 3	Q8BL00	0	0	0	0	22.5072	0
Calcineurin B homologous protein 1	P61022	-0.320213	-0.130262	0.13026	1.43251	-0.580698	1.42072
Calcineurin subunit B type 1	Q63810	-0.454973	-0.996138	-0.421032	1.07077	0.582142	0.421032
Calcium homeostasis endoplasmic reticulum protein	Q8CGZ0	-0.699236	-0.306379	-0.713514	0.306381	0.940252	0.943321
Calcium load-activated calcium channel	Q921L3	-0.51931	-0.619644	-2.49789	0.51931	1.25475	0.5674
Calcium release-activated calcium channel protein 1	Q8BWG9	0	0	0	21.1973	0	0
Calcium uniporter protein, mitochondrial	Q3UMR5	-0.147137	-0.304872	0.147135	-0.420099	0.167864	0.494444
Calcium/calmodulin-dependent protein kinase type 1	Q8BW96///Q91YS8	-0.0338955	0.0338955	-0.211479	1.01543	-0.704323	0.505444
Calcium/calmodulin-dependent protein kinase type 1D	Q8BW96	-10.0775	10.0775	-10.0775	10.828	-10.0775	11.7256
Calcium/calmodulin-dependent protein kinase type II subunit alpha	P11798	0	0	0	21.6993	0	0
Calcium/calmodulin-dependent protein kinase type II subunit beta	P28652///Q923T9	0	0	21.1053	21.5791	0	0
Calcium/calmodulin-dependent protein kinase type II subunit delta	Q6PHZ2///P28652///P11798///Q923T9	-0.938959	-0.608404	-0.304018	0.30402	0.308928	0.547644
Calcium/calmodulin-dependent protein kinase type II subunit gamma	P28652///Q923T9	-10.4659	10.4659	-10.4659	-10.4659	11.2385	11.5001
Calcium/calmodulin-dependent protein kinase type IV	P08414	0	0	0	20.0542	0	0
Calcium-activated chloride channel regulator 3A-1	Q8BG22///Q9QX15	-0.34153	0.038002	-0.038002	0.202423	-0.212065	0.156775
Calcium-binding and coiled-coil domain-containing protein 1	Q8CGU1	18.5043	0	0	0	0	0
Calcium-binding mitochondrial carrier protein Aralar1	Q9QXX4///Q8BH59	-1.26188	-0.697018	-0.736864	0.69702	0.858604	0.87046
Calcium-binding mitochondrial carrier protein Aralar2	Q9QXX4	0	0	0	21.4725	0	21.437
Calcium-binding mitochondrial carrier protein SCaMC-1	Q8BMD8	-0.46986	-0.432318	0.300161	-0.159378	0.159376	1.2404
Calcium-binding protein 39	Q9DB16///Q06138	-0.498417	-0.399031	-0.960773	0.399031	0.686886	0.665506
Calcium-binding protein 39-like	Q9DB16	-0.207014	-0.271858	-21.2984	0.207012	0.576364	0.679327
Calcium-independent phospholipase A2-gamma	Q8K1N1	9.7054	-9.7054	-9.7054	10.4769	10.3488	-9.7054
Calcium-regulated heat stable protein 1	Q9CR86	-0.588171	-0.484264	-0.519629	0.585531	0.632954	0.484264
Calcium-transporting ATPase type 2C member 1	Q5DTT3///Q80XR2	-1.38903	0.175894	-0.653471	1.44367	-0.175892	1.31804
Calcium-transporting ATPase type 2C member 2	A7L9Z8	0	0	0	20.573	21.791	0
Calcyclin-binding protein	Q9CXW3	-1.04557	-0.820957	-1.15079	1.10263	0.820959	1.1859
Calmodulin-1	P0DP26///P0DP27///Q9D6P8///P0DP28	0.0099659	-0.0099659	0.0833092	0.321835	-0.221569	-0.1476
Calmodulin-binding transcription activator 1	A2A891	0	0	18.9726	0	0	19.9294
Calmodulin-regulated spectrin-associated protein 1	A2AHC3	0	0	0	0	20.4492	0
Calmodulin-regulated spectrin-associated protein 2	Q8C1B1	0	0	0	0	0	19.5139
Calmodulin-regulated spectrin-associated protein 3	Q80VC9	0.503494	0.977482	0.644278	-1.07743	-0.503492	-2.41992
Calnexin	P35564	-0.195103	-0.0273705	-0.253967	0.0815373	0.0273685	0.0769768
Calpain small subunit 1	O88456	-0.764523	-0.779001	1.19551	0.0480251	-0.0480251	0.172609
Calpain-1 catalytic subunit	O35350	-0.446093	-0.78554	-0.604876	0.491919	0.587608	0.446093
Calpain-2 catalytic subunit	O08529	-0.396767	-0.335712	-0.382364	0.606052	0.579369	0.335712
Calpain-3	Q64691	0	0	0	18.6495	0	0
Calpain-7	Q9R1S8	0	20.5544	0	18.0183	0	0
Calpastatin	P51125	-21.3344	0.636297	-21.3344	1.65146	-0.636297	1.91028
Calponin-1	Q08091	-0.258186	-0.929859	-0.812893	0.381268	0.537243	0.258186
Calponin-2	Q08093	-0.521465	-1.17937	-1.20261	0.893095	0.559217	0.521465
Calponin-3	Q9DAW9	-1.39641	0.106426	-0.481541	-0.106426	1.23333	1.00512
Calreticulin	P14211	-0.141436	-0.447115	-1.33899	0.14946	0.141436	0.347693
Calsyntenin-2	Q9ER65	0	0	19.7769	0	0	0
Calumenin	O35887	-0.600212	-1.20988	-1.19959	1.15374	0.600212	1.13492
cAMP-dependent protein kinase catalytic subunit alpha	P05132	10.1585	-10.1585	-10.1585	-10.1585	10.9152	12.7813
cAMP-dependent protein kinase catalytic subunit beta	P05132///P68181	-0.31851	-0.458012	0.194096	1.99347	-0.194094	1.77462
cAMP-dependent protein kinase catalytic subunit PRKX	Q922R0	-0.106552	0.106554	-18.9347	0.66284	0.634329	-18.9347
cAMP-dependent protein kinase type I-alpha regulatory subunit	Q9DBC7///P12849	-0.374559	-0.108252	-1.168	0.484955	0.108252	0.354834
cAMP-dependent protein kinase type I-beta regulatory subunit	P12849	0	0	0	0	0	22.2647
cAMP-dependent protein kinase type II-alpha regulatory subunit	P12367	-0.819366	0.345892	-1.05068	0.215229	-0.0725269	0.0725269
cAMP-dependent protein kinase type II-beta regulatory subunit	P31324	-0.935467	-0.0677853	-1.18513	0.665272	0.763351	0.0677834
cAMP-specific 3',5'-cyclic phosphodiesterase 4A	O89084	0	0	20.6473	21.7785	0	0
Canalicular multispecific organic anion transporter 1	Q8VI47	0	0	18.8374	0	0	20.255
Canalicular multispecific organic anion transporter 2	B2RX12///P70170///O35379	-0.799768	-1.49933	2.44178	-0.11482	0.11482	0.402859
Cancer-associated gene 1 protein homolog	Q5IR70	0	0	0	0	0	20.3853
Cancer-related nucleoside-triphosphatase homolog	Q9CQA9	-9.7183	-9.7183	-9.7183	10.6874	10.7608	9.7183
CAP-Gly domain-containing linker protein 1	Q922J3///Q9Z0H8	-0.752907	0.596876	-0.667215	0.923857	-0.596878	1.16827
CAP-Gly domain-containing linker protein 2	Q9Z0H8	-0.640039	-22.1487	-22.1487	1.4717	0.640039	1.07421
CAP-Gly domain-containing linker protein 3	B9EHT4	0	0	0	0	19.0735	0
Capping protein, Arp2/3 and myosin-I linker protein 2	Q3V3V9	-0.871477	-0.117653	-20.9457	0.117653	1.50542	2.00066
Capping protein, Arp2/3 and myosin-I linker protein 3	Q3UFQ8	0	0	0	0	0	19.6047
Caprin-1	Q60865	-1.16262	-0.671103	-0.888771	0.671103	1.05253	1.10609
Caprin-2	Q05A80	0	0	0	0	0	20.258
Cap-specific mRNA (nucleoside-2'-O-)-methyltransferase 1	Q9DBC3	-0.660595	-2.46867	-1.39725	0.660597	1.14122	0.924191
CapZ-interacting protein	Q3UZA1	0	0	0	0	18.7562	18.8329
Carabin	Q8C9V1	0	0	0	20.7772	0	18.237
Carbamoyl-phosphate synthase [ammonia], mitochondrial	Q8C196	-20.4819	1.10591	-3.22099	-1.10591	2.27274	2.2866
Carbohydrate sulfotransferase 10	Q6PGK7	0	0	20.2271	0	0	0
Carbohydrate sulfotransferase 3	O88199	0	0	0	0	19.1178	0
Carbonic anhydrase 1	P13634	-1.58105	-0.148272	0.14827	0.576645	1.00188	-0.463507
Carbonic anhydrase 13	Q9D6N1	0	0	18.752	0	19.6342	0
Carbonic anhydrase 2	P00920	-0.946623	-0.734598	-0.201998	0.201996	0.398516	0.520285
Carbonic anhydrase 3	P16015	-1.74521	-1.4356	-1.98438	1.43559	1.67573	1.44388
Carbonyl reductase [NADPH] 1	P48758	0.101198	-0.258665	0.142263	-0.311527	0.278299	-0.1012
Carbonyl reductase [NADPH] 2	P08074	-0.167711	0.0151844	-20.2585	-0.0151863	0.240877	0.53722
Carbonyl reductase [NADPH] 3	Q8K354	0.149584	-0.0249252	0.0249271	-0.5459	0.48695	-0.301704
Carbonyl reductase family member 4	Q91VT4	-0.643082	-0.640438	-0.00440598	0.779539	0.00440407	0.982014
Carboxylesterase 1C	Q8VCC2///P23953	-0.0553322	0.00369644	-0.73877	-0.00369835	0.414848	0.19441
Carboxylesterase 1D	Q8VCT4///Q8VCC2	0.461941	-0.135473	0.135473	-0.277666	-0.851881	0.330799
Carboxylesterase 1F	Q91WU0	0	0	0	20.1143	20.0894	0
Carboxymethylenebutenolidase homolog	Q8R1G2	-20.8322	-20.8322	1.628	3.33989	0.54129	-0.541288
Carboxypeptidase A1	Q7TPZ8	1.60556	1.05738	1.35015	-1.5485	-1.05738	-1.5444
Carboxypeptidase A2	Q504N0	1.74815	1.99258	1.77749	-2.20341	-3.20458	-1.74815
Carboxypeptidase B2	Q9JHH6	17.8687	0	0	0	0	0
Carboxypeptidase D	O89001	0	0	0	0	0	18.2622
Carboxypeptidase M	Q80V42	-0.338074	-18.3599	-18.3599	0.338074	1.3434	0.871038
Carboxypeptidase N subunit 2	Q9DBB9	-0.0311775	0.0311794	-0.0476341	0.0422688	-0.646917	0.426769
Carboxypeptidase Q	Q9WVJ3	-0.286636	-0.51922	-0.46594	0.325022	0.286636	0.301102
Cardiomyopathy-associated protein 5	Q70KF4	0	0	20.1868	0	20.4348	0
Carnitine O-acetyltransferase	P47934	0.130405	-0.397816	-0.130407	1.14262	1.56278	-18.3885
Carnitine O-palmitoyltransferase 1, liver isoform	P97742///Q924X2	0.229471	-1.87795	-0.229473	-1.27098	0.657438	0.2404
Carnitine O-palmitoyltransferase 2, mitochondrial	P52825	-0.776629	-0.488258	-0.627085	0.660994	1.16758	0.488258
Carnosine N-methyltransferase	Q80UY1	9.30075	11.6076	-9.30075	-9.30075	-9.30075	10.3151
Casein kinase I isoform alpha	Q8BK63	0.488199	-2.0189	0.560101	1.35477	-1.61828	-0.488199
Casein kinase I isoform delta	Q9DC28///Q9JMK2	0	0	0	0	20.975	21.1465
Casein kinase I isoform epsilon	Q9DC28///Q9JMK2	0	0	0	23.2838	0	0
Casein kinase I isoform gamma-1	Q8BTH8///Q8BVP5///Q8C4X2	12.0592	-9.57227	-9.57227	-9.57227	12.0524	9.57227
Casein kinase I isoform gamma-2	Q8BTH8///Q8BVP5///Q8C4X2	0	22.7923	0	19.7166	0	0
Casein kinase II subunit alpha	Q60737	-0.839125	-1.6227	-1.15623	1.16877	1.06199	0.839125
Casein kinase II subunit alpha'	O54833	-0.573706	-20.7749	-2.22357	0.72368	0.573708	2.33681
Casein kinase II subunit beta	P67871	-0.708706	-1.2562	-0.886868	0.708708	1.35905	1.06555
Caskin-2	Q8VHK1	-10.4013	-10.4013	10.4013	-10.4013	10.5241	10.5161
CASP8 and FADD-like apoptosis regulator	O35732	0	0	0	0	20.3498	0
CASP8-associated protein 2	Q9WUF3	-20.828	0.373915	0.127584	-0.127586	0.627222	-0.392557
Caspase recruitment domain-containing protein 10	P58660	0	0	0	0	19.6186	0
Caspase recruitment domain-containing protein 11	Q8CIS0	-0.999327	-0.58248	-0.256638	0.425499	1.14262	0.256639
Caspase recruitment domain-containing protein 14	A2AIV8///Q99KF0	0	18.9254	0	20.1988	0	0
[truncated: 5,862 more rows]

## Sheet: Mutant Run 1 Peptide IDs
Number	File Name	Parent Charge	Score	SPI (%)	Total Intensity	Variable Site	Previous AA	Sequence	Next AA	Modification	Accession Numbers	Protein Name
[truncated: 35,544 more rows]

[truncated: 5 more sheets: Mutant Run 2 Peptide IDs, Mutant Run 3 Peptide IDs, Wild Type Run 1 Peptide IDs, Wild Type Run 2 Peptide IDs, Wild Type Run 3 Peptide IDs]
