# Supplementary material for: Differential Proteomics Reveals miR-155 as a Novel Indicator of Liver and Spleen Pathology in the Symptomatic Niemann-Pick Disease, Type C1 Mouse Model
Source: Molecules. 2019 Mar 12;24(5):994. doi: 10.3390/molecules24050994 (PMC6429457; doi:10.3390/molecules24050994)
Supplement: Supplementary file 1 [file molecules-24-00994-s001.zip › molecules-448744-SI/Table S3 Venn diagram results.xlsx]

## Sheet: Proteins Down
Group	Total	Proteins
Common	61	3-ketoacyl-CoA thiolase A, peroxisomal
		DnaJ homolog subfamily A member 1
		Delta-aminolevulinic acid dehydratase
		COP9 signalosome complex subunit 7a
		NSFL1 cofactor p47
		Arylamine N-acetyltransferase 2
		Selenocysteine lyase
		ATP-binding cassette sub-family F member 3
		Mediator of RNA polymerase II transcription subunit 4		.
		Beta-centractin
		Rho GTPase-activating protein 17
		Acylpyruvase FAHD1, mitochondrial
		Stress-induced-phosphoprotein 1
		Scavenger receptor cysteine-rich type 1 protein M130
		Calcium-regulated heat stable protein 1
		Methylthioribulose-1-phosphate dehydratase
		N-myc-interactor
		Oxygen-dependent coproporphyrinogen-III oxidase, mitochondrial
		Programmed cell death protein 5
		Ferrochelatase, mitochondrial
		m7GpppX diphosphatase
		WD repeat-containing protein 61
		DnaJ homolog subfamily A member 2
		39S ribosomal protein L9, mitochondrial
		Metaxin-2
		Cob(I)yrinic acid a,c-diamide adenosyltransferase, mitochondrial
		Mitochondrial import inner membrane translocase subunit Tim13
		GMP synthase [glutamine-hydrolyzing]
		Leucine zipper transcription factor-like protein 1
		FAD synthase
		MICOS complex subunit Mic19
		Mannosyl-oligosaccharide 1,2-alpha-mannosidase IA
		ATP-binding cassette sub-family B member 10, mitochondrial
		Sec1 family domain-containing protein 1
		Phenylalanine--tRNA ligase alpha subunit
		Ran-binding protein 3
		Antigen peptide transporter 2
		Phenylalanine--tRNA ligase beta subunit
		Cysteine-rich with EGF-like domain protein 2
		60S ribosomal protein L24
		Treacle protein
		PAX3- and PAX7-binding protein 1
		39S ribosomal protein L50, mitochondrial
		Mannose-binding protein A
		Exportin-7
		Ubiquitin-associated protein 2-like
		TBC domain-containing protein kinase-like protein
		Cathepsin E
		Phosphoribosyl pyrophosphate synthase-associated protein 2
		T-complex protein 1 subunit zeta
		Serine protease inhibitor A3K
		Carnitine O-palmitoyltransferase 2, mitochondrial
		Uroporphyrinogen-III synthase
		SWI/SNF complex subunit SMARCC2
		Mitochondrial fission 1 protein
		Serine hydroxymethyltransferase, cytosolic
		Chromodomain-helicase-DNA-binding protein 4
		DnaJ homolog subfamily B member 4
		28S ribosomal protein S34, mitochondrial
		Dynactin subunit 2
		Carbonic anhydrase 3
Liver down	570	LDLR chaperone MESD
		Cytochrome b5 type B
		ATP-binding cassette sub-family A member 3
		Zinc-alpha-2-glycoprotein
		Molybdenum cofactor sulfurase
		TANK-binding kinase 1-binding protein 1
		Amine oxidase [flavin-containing] B
		Ubiquitin carboxyl-terminal hydrolase isozyme L3
		Splicing factor 3A subunit 3
		Complement component C9
		Myomesin-3
		Cysteine--tRNA ligase, cytoplasmic
		Probable ATP-dependent RNA helicase DDX27
		Peroxisomal biogenesis factor 3
		Galectin-9
		Mitochondrial peptide methionine sulfoxide reductase
		40S ribosomal protein S18
		Acyl-coenzyme A thioesterase 8
		Enoyl-CoA delta isomerase 2, mitochondrial
		Cytochrome P450 2C50
		Calcium-binding mitochondrial carrier protein SCaMC-2
		Bifunctional heparan sulfate N-deacetylase/N-sulfotransferase 1
		Adrenodoxin, mitochondrial
		Solute carrier organic anion transporter family member 1A1
		Glycine N-acyltransferase
		Selenium-binding protein 1
		Matrin-3
		Heat shock protein 105 kDa
		Glycerol-3-phosphate acyltransferase 1, mitochondrial
		Pyrethroid hydrolase Ces2e
		Dehydrogenase/reductase SDR family member 1
		CD81 antigen
		NAD kinase 2, mitochondrial
		Succinate-semialdehyde dehydrogenase, mitochondrial
		Coiled-coil domain-containing protein 51
		Acetoacetyl-CoA synthetase
		A-kinase anchor protein 1, mitochondrial
		Citrate synthase, mitochondrial
		60S ribosomal protein L10
		2-amino-3-ketobutyrate coenzyme A ligase, mitochondrial
		Peptidyl-prolyl cis-trans isomerase FKBP8
		G-protein coupled receptor 98
		Probable D-lactate dehydrogenase, mitochondrial
		RUS1 family protein C16orf58 homolog
		Mitochondrial inner membrane protein COX18
		3-hydroxybutyrate dehydrogenase type 2
		E3 ubiquitin-protein ligase listerin
		Lathosterol oxidase
		Cytochrome c1, heme protein, mitochondrial
		Elongation factor 1-delta
		Glutamine amidotransferase-like class 1 domain-containing protein 1
		39S ribosomal protein L37, mitochondrial
		ATP-dependent RNA helicase DHX29
		Mitofusin-2
		60S ribosomal protein L36a
		3 beta-hydroxysteroid dehydrogenase type 5
		Serine/threonine-protein kinase Sgk2
		ERO1-like protein beta
		Lon protease homolog 2, peroxisomal
		Monoacylglycerol lipase ABHD6
		All-trans-retinol 13,14-reductase
		Protein FAM234A
		E3 ubiquitin-protein ligase TM129
		Bile acid-CoA:amino acid N-acyltransferase
		Cytochrome P450 4B1
		Cytochrome P450 2C37
		Ubiquinol-cytochrome-c reductase complex assembly factor 2
		Endoribonuclease LACTB2
		Mitochondrial import receptor subunit TOM70
		Golgi reassembly-stacking protein 2
		Phosphatase and actin regulator 4
		Peroxisomal coenzyme A diphosphatase NUDT7
		Cytochrome P450 2D9
		Alcohol dehydrogenase 4
		Major urinary protein 11
		Transcription elongation factor A protein 3
		Phosphatidylinositol 4-kinase alpha
		Ubiquilin-2
		D-dopachrome decarboxylase
		Mitochondrial import inner membrane translocase subunit Tim10
		Cytochrome P450 2D11
		Protein transport protein Sec61 subunit alpha isoform 1
		Phenazine biosynthesis-like domain-containing protein 1
		Acetyl-coenzyme A transporter 1
		Rab-interacting lysosomal protein
		Vesicle-associated membrane protein-associated protein B
		Coiled-coil domain-containing protein 171
		RNA-binding motif protein, X chromosome
		Tricarboxylate transport protein, mitochondrial
		Glucosamine 6-phosphate N-acetyltransferase
		Peroxisomal biogenesis factor 19
		60S ribosomal protein L36
		Adenylate cyclase type 2
		Protein transport protein Sec61 subunit beta
		Inhibin beta C chain
		Cytochrome P450 3A41
		Peptidyl-prolyl cis-trans isomerase FKBP4
		Carboxylesterase 3A
		Inositol polyphosphate 1-phosphatase
		Tripeptidyl-peptidase 2
		Cysteine and histidine-rich domain-containing protein 1
		Peptidyl-tRNA hydrolase 2, mitochondrial
		Fatty acid-binding protein, intestinal
		Cytochrome c oxidase subunit 7C, mitochondrial
		Protein MEMO1
		Propionyl-CoA carboxylase beta chain, mitochondrial
		Sulfate anion transporter 1
		Dipeptidyl peptidase 4
		Dynein light chain 2, cytoplasmic
		E3 ubiquitin-protein ligase BRE1A
		UV excision repair protein RAD23 homolog B
		3-hydroxyisobutyryl-CoA hydrolase, mitochondrial
		28S ribosomal protein S14, mitochondrial
		Haloacid dehalogenase-like hydrolase domain-containing protein 2
		Sulfite oxidase, mitochondrial
		Carcinoembryonic antigen-related cell adhesion molecule 1
		RNA cytidine acetyltransferase
		Sphingomyelin phosphodiesterase
		Fumarylacetoacetase
		ATP-dependent 6-phosphofructokinase, muscle type
		Methylmalonyl-CoA epimerase, mitochondrial
		Alpha-1-antitrypsin 1-2
		Cytochrome P450 2C70
		Phytanoyl-CoA dioxygenase domain-containing protein 1
		Na(+)/H(+) exchange regulatory cofactor NHE-RF3
		SRA stem-loop-interacting RNA-binding protein, mitochondrial
		60S ribosomal protein L23
		Nucleolar protein 58
		Protein NDRG2
		N-acyl-aromatic-L-amino acid amidohydrolase (carboxylate-forming)
		Retinoic acid receptor RXR-alpha
		HBS1-like protein
		Rootletin
		Fatty acid desaturase 1
		Phosphoglucomutase-like protein 5
		Elongation of very long chain fatty acids protein 2
		Uncharacterized protein C2orf72 homolog
		Tetratricopeptide repeat protein 39C
		Major urinary protein 2
		Lipase maturation factor 1
		FERM, RhoGEF and pleckstrin domain-containing protein 2
		ATP-binding cassette sub-family E member 1
		Cytochrome P450 2C38
		Nuclear pore complex protein Nup133
		Cytochrome P450 2C54
		D-glutamate cyclase, mitochondrial
		39S ribosomal protein L55, mitochondrial
		Cytochrome P450 4V2
		Alpha-1B-glycoprotein
		Prostamide/prostaglandin F synthase
		Kynurenine/alpha-aminoadipate aminotransferase, mitochondrial
		3'(2'),5'-bisphosphate nucleotidase 1
		Bifunctional coenzyme A synthase
		Metastasis-associated protein MTA2
		Phospholipase ABHD3
		Acylcarnitine hydrolase
		Ubiquitin-associated domain-containing protein 2
		Mid1-interacting protein 1
		E3 ubiquitin-protein ligase HECTD3
		Acyl-coenzyme A synthetase ACSM1, mitochondrial
		Atypical kinase COQ8A, mitochondrial
		Protein RTF2 homolog
		Indolethylamine N-methyltransferase
		Mitochondrial amidoxime-reducing component 1
		T-cell immunomodulatory protein
		CD166 antigen
		Ras-related protein Rab-21
		Kynurenine 3-monooxygenase
		Solute carrier family 23 member 1
		E3 ubiquitin-protein ligase DTX3L
		6-phosphofructo-2-kinase/fructose-2,6-bisphosphatase 1
		Dedicator of cytokinesis protein 4
		TLC domain-containing protein 2
		Ubiquitin-like protein 7
		Lipoyl synthase, mitochondrial
		NudC domain-containing protein 1
		Nucleolar and coiled-body phosphoprotein 1
		26S proteasome regulatory subunit 8
		Catechol O-methyltransferase
		Coatomer subunit gamma-2
		Histone-arginine methyltransferase CARM1
		Elongation of very long chain fatty acids protein 5
		Multiple PDZ domain protein
		Ferritin light chain 1
		Ubiquilin-1
		Transmembrane protein 56
		Short/branched chain specific acyl-CoA dehydrogenase, mitochondrial
		Sterol regulatory element-binding protein cleavage-activating protein
		ATP-binding cassette sub-family A member 8-A
		Probable ATP-dependent RNA helicase DDX47
		Up-regulated during skeletal muscle growth protein 5
		Aldo-keto reductase family 1 member C13
		Protein FAM136A
		2,4-dienoyl-CoA reductase, mitochondrial
		Cholesterol 7-alpha-monooxygenase
		Phytanoyl-CoA dioxygenase, peroxisomal
		3-ketoacyl-CoA thiolase B, peroxisomal
		Vacuolar protein sorting-associated protein 37C
		Glucose-induced degradation protein 8 homolog
		Translationally-controlled tumor protein
		Probable leucine--tRNA ligase, mitochondrial
		Coiled-coil-helix-coiled-coil-helix domain-containing protein 2
		Nicotinamide/nicotinic acid mononucleotide adenylyltransferase 3
		Growth arrest-specific protein 2
		Protein naked cuticle homolog 2
		Nucleoside diphosphate kinase A
		Pyruvate kinase PKLR
		SH3 domain-binding glutamic acid-rich-like protein 2
		Coatomer subunit zeta-1
		Protein ABHD16A
		ADP-ribosylation factor 4
		Putative ATP-dependent RNA helicase DHX30
		39S ribosomal protein L30, mitochondrial
		Small ubiquitin-related modifier 1
		60S ribosomal protein L27
		Quinone oxidoreductase
		Acyl-CoA dehydrogenase family member 9, mitochondrial
		NADH-cytochrome b5 reductase 3
		Translocon-associated protein subunit gamma
		RNA-binding protein with serine-rich domain 1
		Embigin
		Thiamine-triphosphatase
		NADH dehydrogenase [ubiquinone] iron-sulfur protein 6, mitochondrial
		Protein O-glucosyltransferase 1
		Epidermal growth factor receptor
		Heat shock protein HSP 90-alpha
		Mannose-binding protein C
		28 kDa heat- and acid-stable phosphoprotein
		Stromal cell-derived factor 2-like protein 1
		Glucosylceramidase
		Choline-phosphate cytidylyltransferase A
		ATP-dependent RNA helicase DDX50
		Acyl-protein thioesterase 1
		Membrane magnesium transporter 1
		Lethal(2) giant larvae protein homolog 2
		Cysteine sulfinic acid decarboxylase
		GTP cyclohydrolase 1 feedback regulatory protein
		Peroxisome assembly factor 2
		Ketosamine-3-kinase
		Dimethylaniline monooxygenase [N-oxide-forming] 1
		Solute carrier family 22 member 27
		Dihydrolipoyl dehydrogenase, mitochondrial
		GTP:AMP phosphotransferase AK3, mitochondrial
		Hepatocyte nuclear factor 1-alpha
		Heterogeneous nuclear ribonucleoprotein U-like protein 1
		Calnexin
		Arylacetamide deacetylase
		Peroxiredoxin-4
		Bile salt sulfotransferase 2
		Uricase
		CCR4-NOT transcription complex subunit 3
		Selenoprotein T
		Probable C-mannosyltransferase DPY19L1
		Guanidinoacetate N-methyltransferase
		Msx2-interacting protein
		Ras-related protein Rab-13
		Serine beta-lactamase-like protein LACTB, mitochondrial
		3-mercaptopyruvate sulfurtransferase
		Haloacid dehalogenase-like hydrolase domain-containing 5
		3 beta-hydroxysteroid dehydrogenase/Delta 5-->4-isomerase type 3
		Transmembrane emp24 domain-containing protein 4
		Major urinary protein 20
		Acetyl-CoA carboxylase 2
		Protein arginine N-methyltransferase 5
		Selenoprotein F
		39S ribosomal protein L14, mitochondrial
		Afamin
		Beta-enolase
		Carboxylesterase 1F
		Kynurenine--oxoglutarate transaminase 1
		Glycerol-3-phosphate dehydrogenase, mitochondrial
		Double-stranded RNA-binding protein Staufen homolog 1
		Peroxisomal carnitine O-octanoyltransferase
		Dihydropteridine reductase
		DnaJ homolog subfamily A member 3, mitochondrial
		Kynureninase
		28S ribosomal protein S35, mitochondrial
		Cytochrome P450 2C40
		Plasma kallikrein
		Rho-related GTP-binding protein RhoG
		Bifunctional 3'-phosphoadenosine 5'-phosphosulfate synthase 2
		Transferrin receptor protein 2
		60 kDa lysophospholipase
		Signal recognition particle 54 kDa protein
		Peroxisomal sarcosine oxidase
		Glycine N-acyltransferase-like protein
		Hydroxyacid oxidase 1
		Sigma non-opioid intracellular receptor 1
		Store-operated calcium entry-associated regulatory factor
		Aspartoacylase
		Ataxin-10
		Proliferation-associated protein 2G4
		Dehydrogenase/reductase SDR family member 13
		Eukaryotic initiation factor 4A-III
		Derlin-2
		Agmatinase, mitochondrial
		Peroxisomal membrane protein 11A
		Ubiquitin conjugation factor E4 B
		Complement component C8 gamma chain
		Cubilin
		L-gulonolactone oxidase
		Guanine deaminase
		Mitochondrial antiviral-signaling protein
		Cytidine monophosphate-N-acetylneuraminic acid hydroxylase
		Squamous cell carcinoma antigen recognized by T-cells 3
		Enoyl-[acyl-carrier-protein] reductase, mitochondrial
		Mitochondrial carnitine/acylcarnitine carrier protein
		SH3 and multiple ankyrin repeat domains protein 3
		Retinal dehydrogenase 1
		Phosphatidate phosphatase LPIN2
		Trifunctional purine biosynthetic protein adenosine-3
		Isochorismatase domain-containing protein 1
		Mitofusin-1
		Fructose-2,6-bisphosphatase TIGAR
		Transmembrane protein 11, mitochondrial
		Phosphoglycerate kinase 2
		Apoptosis-inducing factor 2
		Retinol dehydrogenase 11
		Integrin alpha-2
		Ataxin-2
		Kelch domain-containing protein 7A
		Translocation protein SEC63 homolog
		ATP synthase protein 8
		39S ribosomal protein L12, mitochondrial
		Coatomer subunit epsilon
		Mitochondrial import inner membrane translocase subunit Tim9
		Eukaryotic peptide chain release factor subunit 1
		Carbonic anhydrase 5A, mitochondrial
		ES1 protein homolog, mitochondrial
		Ubiquitin recognition factor in ER-associated degradation protein 1
		Cytochrome b-c1 complex subunit Rieske, mitochondrial
		60S ribosomal protein L21
		Calcium-binding mitochondrial carrier protein SCaMC-3
		Small integral membrane protein 12
		Galectin-8
		Deuterosome assembly protein 1
		Proteasome assembly chaperone 2
		S-methyl-5'-thioadenosine phosphorylase
		Gamma-aminobutyric acid receptor-associated protein-like 1
		ATP-binding cassette sub-family G member 5
		E3 ubiquitin-protein ligase MIB1
		Integrator complex subunit 13
		Chromobox protein homolog 3
		Solute carrier family 22 member 1
		Acyl-CoA synthetase family member 2, mitochondrial
		Ceramide synthase 2
		UDP-glucuronosyltransferase 3A1
		RNA-binding protein Musashi homolog 2
		Phenazine biosynthesis-like domain-containing protein 2
		Cytochrome b-c1 complex subunit 7
		Aromatic-L-amino-acid decarboxylase
		5-phosphohydroxy-L-lysine phospho-lyase
		Signal recognition particle receptor subunit beta
		Cellular nucleic acid-binding protein
		CMP-N-acetylneuraminate-beta-galactosamide-alpha-2,3-sialyltransferase 4
		25-hydroxycholesterol 7-alpha-hydroxylase
		Complement factor H
		Vitamin D-binding protein
		MICOS complex subunit Mic27
		Enoyl-CoA hydratase domain-containing protein 3, mitochondrial
		Eukaryotic translation initiation factor 3 subunit I
		Peroxisomal membrane protein 11C
		Carboxymethylenebutenolidase homolog
		Aldose 1-epimerase
		Growth factor receptor-bound protein 7
		C2 domain-containing protein 2
		Pyrethroid hydrolase Ces2a
		Solute carrier organic anion transporter family member 1B2
		Glycerol-3-phosphate acyltransferase 4
		Low-density lipoprotein receptor
		Na(+)/H(+) exchange regulatory cofactor NHE-RF1
		Serine hydrolase-like protein
		Acyl-CoA synthetase short-chain family member 3, mitochondrial
		Membrane progesterone receptor epsilon
		Valacyclovir hydrolase
		Prostaglandin reductase 2
		Eukaryotic translation initiation factor 4B
		Cysteine desulfurase, mitochondrial
		Mannose-1-phosphate guanyltransferase beta
		ADP-ribosylation factor GTPase-activating protein 2
		GTP-binding protein SAR1b
		Major urinary protein 3
		FAST kinase domain-containing protein 5, mitochondrial
		7-alpha-hydroxycholest-4-en-3-one 12-alpha-hydroxylase
		Carboxylesterase 3B
		D-2-hydroxyglutarate dehydrogenase, mitochondrial
		Ethylmalonyl-CoA decarboxylase
		Glutaredoxin-2, mitochondrial
		Selenium-binding protein 2
		Thioredoxin-related transmembrane protein 1
		Glutaminase liver isoform, mitochondrial
		Synaptojanin-2-binding protein
		PEST proteolytic signal-containing nuclear protein
		Protein STPG3
		Acetyl-coenzyme A synthetase, cytoplasmic
		Kinesin-like protein KIF1C
		40S ribosomal protein S15
		Coagulation factor XIII B chain
		Zinc finger CCCH-type antiviral protein 1
		2-hydroxyacyl-CoA lyase 1
		Peroxisomal membrane protein 4
		2',5'-phosphodiesterase 12
		Signal recognition particle subunit SRP68
		85/88 kDa calcium-independent phospholipase A2
		Mitochondrial import inner membrane translocase subunit TIM14
		Cytochrome P450 2J5
		Tubulin beta-4B chain
		GTP-binding protein 8
		Nucleoside diphosphate-linked moiety X motif 8
		Retinol-binding protein 4
		Protein CDV3
		APOBEC1 complementation factor
		Iodotyrosine deiodinase 1
		Acyl-CoA-binding protein
		Mitochondrial ubiquitin ligase activator of NFKB 1
		Transmembrane protein 214
		28S ribosomal protein S18b, mitochondrial
		Cytochrome b-c1 complex subunit 9
		Hepatic triacylglycerol lipase
		Aminomethyltransferase, mitochondrial
		Unconventional myosin-XVI
		Leukocyte elastase inhibitor A
		Chromatin target of PRMT1 protein
		UDP-glucuronosyltransferase 2B17
		Thioredoxin domain-containing protein 15
		Bifunctional 3'-phosphoadenosine 5'-phosphosulfate synthase 1
		Nicotinamide/nicotinic acid mononucleotide adenylyltransferase 1
		Glycerol-3-phosphate phosphatase
		Shootin-1
		DnaJ homolog subfamily C member 7
		ATPase family AAA domain-containing protein 3
		Complement component C8 alpha chain
		Ubiquitin carboxyl-terminal hydrolase 14
		Heat shock factor-binding protein 1
		Cytochrome P450 1A2
		Peptidyl-tRNA hydrolase ICT1, mitochondrial
		Inorganic pyrophosphatase 2, mitochondrial
		Cytochrome P450 2C29
		Agrin
		Histone-lysine N-methyltransferase setd3
		Sulfotransferase family cytosolic 1B member 1
		Cytochrome P450 4A12A
		UDP-glucose 4-epimerase
		Transmembrane protease serine 6
		Peroxisomal trans-2-enoyl-CoA reductase
		Asialoglycoprotein receptor 2
		L-xylulose reductase
		Hydroxyacid oxidase 2
		Phospholipid phosphatase 3
		FGGY carbohydrate kinase domain-containing protein
		Glycine N-acyltransferase-like protein Keg1
		Xaa-Pro dipeptidase
		Long-chain-fatty-acid--CoA ligase 5
		DDB1- and CUL4-associated factor 8
		Exonuclease 3'-5' domain-containing protein 2
		Mitochondrial dicarboxylate carrier
		Protein AMBP
		Required for meiotic nuclear division protein 1 homolog
		Sorting nexin-4
		Cytochrome P450 2D10
		Glutaminase kidney isoform, mitochondrial
		Ubiquitin-protein ligase E3A
		Protein HEXIM1
		Fatty aldehyde dehydrogenase
		Single Ig IL-1-related receptor
		Nitrilase homolog 1
		Secretory carrier-associated membrane protein 1
		Hydroxyacylglutathione hydrolase, mitochondrial
		Solute carrier organic anion transporter family member 2B1
		Corticosteroid-binding globulin
		Thioredoxin-related transmembrane protein 4
		IgE-binding protein
		39S ribosomal protein L39, mitochondrial
		Apolipoprotein M
		Programmed cell death protein 4
		MARCKS-related protein
		Mesencephalic astrocyte-derived neurotrophic factor
		Coiled-coil domain-containing protein 47
		2-oxoisovalerate dehydrogenase subunit beta, mitochondrial
		28S ribosomal protein S9, mitochondrial
		Leucine-rich repeat-containing protein 59
		Insulin-like growth factor-binding protein complex acid labile subunit
		Oral-facial-digital syndrome 1 protein homolog
		60S ribosomal protein L4
		Ubiquinol-cytochrome-c reductase complex assembly factor 1
		Coiled-coil domain-containing protein 22
		Protein canopy homolog 2
		Cytochrome P450 2U1
		Protein FAM126B
		Cell cycle control protein 50A
		Lysine-specific demethylase 5A
		cAMP-dependent protein kinase type II-alpha regulatory subunit
		Gephyrin
		Thioredoxin reductase 2, mitochondrial
		Bifunctional purine biosynthesis protein PURH
		Cytochrome P450 2F2
		LanC-like protein 1
		Liprin-alpha-2
		3-hydroxyanthranilate 3,4-dioxygenase
		Non-histone chromosomal protein HMG-14
		U6 snRNA-associated Sm-like protein LSm6
		Serine/threonine-protein phosphatase CPPED1
		Phosphomevalonate kinase
		1-acyl-sn-glycerol-3-phosphate acyltransferase beta
		Starch-binding domain-containing protein 1
		Probable N-acetyltransferase CML1
		UDP-glucuronosyltransferase 2A3
		40S ribosomal protein S11
		Fumarylacetoacetate hydrolase domain-containing protein 2A
		Nischarin
		Ubiquitin-like domain-containing CTD phosphatase 1
		Glutathione S-transferase kappa 1
		Exosome complex component RRP46
		NADP-dependent malic enzyme
		5'-nucleotidase
		Ubiquitin carboxyl-terminal hydrolase 19
		Thymidine phosphorylase
		Protein ABHD1
		pre-mRNA 3' end processing protein WDR33
		Mitochondrial proton/calcium exchanger protein
		Carboxylesterase 1E
		Adenylate kinase 2, mitochondrial
		Cysteine and glycine-rich protein 3
		Aldehyde oxidase 3
		Dihydroorotate dehydrogenase (quinone), mitochondrial
		Sulfide:quinone oxidoreductase, mitochondrial
		Bile salt sulfotransferase 1
		General transcription factor II-I
		Thyroid hormone-inducible hepatic protein
		Paired amphipathic helix protein Sin3a
		NADH dehydrogenase [ubiquinone] iron-sulfur protein 8, mitochondrial
		Cytochrome P450 2D26
		Hydroxyacid-oxoacid transhydrogenase, mitochondrial
		Membrane-associated progesterone receptor component 1
		Cytochrome P450 2C39
		Niemann-Pick C1 protein
		GPI-anchor transamidase
		Pumilio homolog 3
		Aldehyde dehydrogenase, cytosolic 1
		Probable N-acetyltransferase CML2
		Cystathionine beta-synthase
		Tetratricopeptide repeat protein 36
		Nucleolar protein 16
		Glutamyl aminopeptidase
		Ras-related protein Rab-18
		Alanine aminotransferase 2
		Protein transport protein Sec23B
		Ketohexokinase
		3 beta-hydroxysteroid dehydrogenase type 7
		CDGSH iron-sulfur domain-containing protein 1
		60S ribosomal protein L6
		La-related protein 4
		COP9 signalosome complex subunit 6
		Glycerol-3-phosphate dehydrogenase [NAD(+)], cytoplasmic
		Protein NipSnap homolog 1
		Mitochondrial fission factor
		NADH dehydrogenase [ubiquinone] 1 beta subcomplex subunit 7
		SEC14-like protein 2
		Protein bicaudal D homolog 1
		Protein DDI1 homolog 2
		Estradiol 17-beta-dehydrogenase 2
		Ester hydrolase C11orf54 homolog
		Probable cysteine--tRNA ligase, mitochondrial
		Amine sulfotransferase
		Epsin-2
		Cytochrome P450 2J6
		D-beta-hydroxybutyrate dehydrogenase, mitochondrial
		Magnesium-dependent phosphatase 1
		FERM, RhoGEF and pleckstrin domain-containing protein 1
		Prostaglandin E synthase 2
Spleen down	680	Eukaryotic elongation factor 2 kinase
		Polycomb protein EED
		Heat shock 70 kDa protein 14
		Small nuclear ribonucleoprotein Sm D1
		MMS19 nucleotide excision repair protein homolog
		Fumarate hydratase, mitochondrial
		CD97 antigen
		RNA-binding protein 27
		Catechol O-methyltransferase domain-containing protein 1
		Glycerophosphocholine phosphodiesterase GPCPD1
		TNF receptor-associated factor 2
		LisH domain and HEAT repeat-containing protein KIAA1468
		Cyclin-dependent kinase 2
		Survival of motor neuron-related-splicing factor 30
		ER membrane protein complex subunit 1
		Mitochondrial import inner membrane translocase subunit Tim29
		E3 ubiquitin-protein ligase UHRF1
		DNA polymerase delta subunit 2
		Serine/arginine-rich splicing factor 1
		Centrosomal protein of 290 kDa
		Male-specific lethal 3 homolog
		Hormone-sensitive lipase
		Chromatin complexes subunit BAP18
		Something about silencing protein 10
		Epidermal growth factor receptor substrate 15
		NAD-dependent malic enzyme, mitochondrial
		Procollagen galactosyltransferase 1
		Bleomycin hydrolase
		Vesicle transport through interaction with t-SNAREs homolog 1A
		Tyrosine-protein kinase receptor UFO
		TBC1 domain family member 5
		39S ribosomal protein L41, mitochondrial
		Kinesin-like protein KIF9
		Sorting nexin-6
		Monocarboxylate transporter 1
		Protein S100-A11
		Acetyl-coenzyme A synthetase 2-like, mitochondrial
		Serine protease HTRA2, mitochondrial
		Surfeit locus protein 4
		RNA polymerase II-associated protein 1
		Cell division cycle and apoptosis regulator protein 1
		E3 ubiquitin-protein ligase UBR1
		Voltage-dependent anion-selective channel protein 1
		WD repeat-containing protein 75
		Transient receptor potential cation channel subfamily M member 6
		Nuclear receptor coactivator 5
		F-box only protein 7
		1-phosphatidylinositol 4,5-bisphosphate phosphodiesterase gamma-2
		Mitotic spindle assembly checkpoint protein MAD1
		Replication factor C subunit 3
		Cytosolic 5'-nucleotidase 3A
		UDP-glucose:glycoprotein glucosyltransferase 1
		Docking protein 2
		Unconventional myosin-Ic
		Porphobilinogen deaminase
		AP-2 complex subunit alpha-1
		Coiled-coil domain-containing protein 186
		Transforming growth factor-beta-induced protein ig-h3
		Proteasome activator complex subunit 2
		Aspartate--tRNA ligase, cytoplasmic
		Solute carrier family 12 member 2
		Cytosolic Fe-S cluster assembly factor NUBP2
		RNA-binding protein 14
		Presequence protease, mitochondrial
		Ribosomal biogenesis protein LAS1L
		Heterogeneous nuclear ribonucleoprotein A3
		Switch-associated protein 70
		Pre-mRNA-splicing factor 18
		Proliferating cell nuclear antigen
		Tyrosine-protein kinase CSK
		Monocarboxylate transporter 10
		LIM domain-containing protein 2
		Splicing factor 3A subunit 1
		Regulation of nuclear pre-mRNA domain-containing protein 1A
		SH2 domain-containing protein 1A
		Condensin complex subunit 1
		Phosphofurin acidic cluster sorting protein 1
		Platelet glycoprotein Ib alpha chain
		Flavin reductase (NADPH)
		tRNA-splicing ligase RtcB homolog
		Deoxynucleotidyltransferase terminal-interacting protein 2
		Nuclear envelope pore membrane protein POM 121
		Cell division cycle protein 16 homolog
		NmrA-like family domain-containing protein 1
		Heterogeneous nuclear ribonucleoprotein L
		Interferon-induced helicase C domain-containing protein 1
		Probable ATP-dependent RNA helicase DDX6
		Cytohesin-1
		Glycylpeptide N-tetradecanoyltransferase 1
		ATP-dependent RNA helicase DHX8
		Exosome complex component RRP40
		Intron-binding protein aquarius
		Ras GTPase-activating protein 3
		Mitochondrial import receptor subunit TOM40 homolog
		Tight junction protein ZO-1
		Cleavage and polyadenylation specificity factor subunit 2
		Coiled-coil domain-containing protein 124
		Protein phosphatase 1 regulatory subunit 14A
		ATP-dependent DNA helicase Q1
		Sideroflexin-1
		Neurobeachin-like protein 2
		S-phase kinase-associated protein 1
		Splicing factor 3B subunit 3
		Cytochrome b-c1 complex subunit 8
		Eukaryotic translation initiation factor 1
		Putative transferase CAF17 homolog, mitochondrial
		Vasodilator-stimulated phosphoprotein
		Signal transducer and activator of transcription 5A
		Protein 4.1
		Mediator of DNA damage checkpoint protein 1
		THAP domain-containing protein 11
		DNA-binding protein RFXANK
		Transcription initiation factor IIB
		Nucleolar protein 10
		5'-AMP-activated protein kinase subunit gamma-1
		DnaJ homolog subfamily A member 4
		Centrosomal protein of 170 kDa
		Lamina-associated polypeptide 2, isoforms beta/delta/epsilon/gamma
		Nuclear pore glycoprotein p62
		Mitochondrial ribonuclease P protein 1
		CREB-binding protein
		DNA repair endonuclease XPF
		B-lymphocyte antigen CD20
		Signal peptidase complex catalytic subunit SEC11A
		T-complex protein 1 subunit eta
		Extended synaptotagmin-1
		Myosin regulatory light polypeptide 9
		Nucleolar complex protein 4 homolog
		Non-POU domain-containing octamer-binding protein
		Ankyrin repeat domain-containing protein 13A
		Sorbin and SH3 domain-containing protein 2
		Protein FAM3C
		Beta-2-microglobulin
		U3 small nucleolar ribonucleoprotein protein MPP10
		Acyl-protein thioesterase 2
		Pyrin and HIN domain-containing protein 1
		Arginine--tRNA ligase, cytoplasmic
		Phosphoenolpyruvate carboxykinase [GTP], mitochondrial
		RNA-binding protein 5
		Polyadenylate-binding protein 2
		Echinoderm microtubule-associated protein-like 2
		Hydroxymethylglutaryl-CoA lyase, mitochondrial
		TP53-binding protein 1
		ATP-dependent RNA helicase A
		26S proteasome regulatory subunit 7
		Serine/threonine-protein phosphatase 5
		Lysine--tRNA ligase
		Coronin-1A
		ATP-dependent 6-phosphofructokinase, platelet type
		Probable ATP-dependent RNA helicase YTHDC2
		Importin subunit alpha-7
		Delta-1-pyrroline-5-carboxylate synthase
		Importin-11
		Transcription elongation factor A protein 1
		CD2 antigen cytoplasmic tail-binding protein 2
		tRNA (cytosine(34)-C(5))-methyltransferase
		Regulator of chromosome condensation
		ATP-sensitive inward rectifier potassium channel 10
		Protein DEK
		Methionine aminopeptidase 2
		Structural maintenance of chromosomes flexible hinge domain-containing protein 1
		Mast cell protease 8
		Phospholipase B-like 1
		Integrin alpha-6
		E3 ubiquitin-protein ligase RNF114
		Dipeptidyl peptidase 3
		Bcl-2 homologous antagonist/killer
		39S ribosomal protein L43, mitochondrial
		Kinesin-like protein KIF22
		Protein SET
		WD repeat-containing protein 5
		CD9 antigen
		U6 snRNA-associated Sm-like protein LSm5
		Heterogeneous nuclear ribonucleoprotein F
		Acidic fibroblast growth factor intracellular-binding protein
		Nardilysin
		Runt-related transcription factor 3
		S1 RNA-binding domain-containing protein 1
		Sorting nexin-20
		Bridging integrator 2
		Tuftelin-interacting protein 11
		Ribose-phosphate pyrophosphokinase 1
		Unconventional myosin-XVIIIa
		Sorting nexin-1
		RuvB-like 1
		Alpha-adducin
		DnaJ homolog subfamily B member 1
		Acetyl-CoA acetyltransferase, mitochondrial
		Serine/threonine-protein kinase Chk1
		Cytochrome c oxidase subunit 6B1
		CCAAT/enhancer-binding protein zeta
		Interferon-stimulated gene 20 kDa protein
		NADH dehydrogenase [ubiquinone] 1 alpha subcomplex subunit 1
		N(G),N(G)-dimethylarginine dimethylaminohydrolase 2
		Adenylosuccinate lyase
		Hexokinase-1
		Apoptosis inhibitor 5
		Actin-like protein 6A
		Thymidylate synthase
		Inactive phospholipase C-like protein 2
		Tubulin-specific chaperone D
		Ubiquitin domain-containing protein UBFD1
		Poly(ADP-ribose) glycohydrolase
		Protein diaphanous homolog 1
		Heterogeneous nuclear ribonucleoprotein M
		Cell division cycle protein 123 homolog
		Pre-mRNA-splicing factor RBM22
		E3 ubiquitin-protein ligase RNF123
		Tyrosine-protein kinase BAZ1B
		NAD-dependent protein deacetylase sirtuin-7
		Fascin
		H-2 class II histocompatibility antigen, A-Q beta chain
		Ribosome biogenesis protein NOP53
		Disheveled-associated activator of morphogenesis 2
		Signal transducer and activator of transcription 3
		Histone acetyltransferase KAT6B
		Z-DNA-binding protein 1
		Intersectin-1
		POU domain, class 2, transcription factor 1
		Tubulin--tyrosine ligase-like protein 12
		MIP18 family protein FAM96A
		Splicing factor, proline- and glutamine-rich
		Golgi phosphoprotein 3
		U8 snoRNA-decapping enzyme
		G protein-coupled receptor kinase 6
		Apoptotic chromatin condensation inducer in the nucleus
		DNA (cytosine-5)-methyltransferase 1
		60S ribosomal export protein NMD3
		Chromosome-associated kinesin KIF4
		Guanine nucleotide-binding protein-like 3-like protein
		ADP-ribosylation factor 3
		UV radiation resistance associated protein
		Guanine nucleotide exchange factor for Rab-3A
		CDK5 regulatory subunit-associated protein 3
		H-2 class II histocompatibility antigen, A-D beta chain
		Splicing factor 1
		DDB1- and CUL4-associated factor 13
		Spliceosome RNA helicase Ddx39b
		Neurochondrin
		Transforming growth factor beta-1-induced transcript 1 protein
		Exportin-1
		Myotubularin-related protein 1
		Anaphase-promoting complex subunit 2
		Protein FAM32A
		Prolyl endopeptidase
		Fibroblast growth factor 1
		U6 snRNA-associated Sm-like protein LSm3
		Pumilio homolog 2
		Integrin alpha-L
		ADP-ribosylation factor-like protein 3
		Isoleucine--tRNA ligase, cytoplasmic
		Ribonuclease H2 subunit A
		Tyrosine-protein kinase HCK
		Transcriptional repressor CTCF
		Kinesin-like protein KIF27
		Protein XRP2
		RNA 3'-terminal phosphate cyclase-like protein
		Histone chaperone ASF1B
		Vacuolar-sorting protein SNF8
		Retinoblastoma-associated protein
		Ig gamma-3 chain C region
		Eukaryotic translation initiation factor 5
		Tumor necrosis factor receptor type 1-associated DEATH domain protein
		Ubiquitin carboxyl-terminal hydrolase 48
		EEF1A lysine methyltransferase 1
		Splicing factor U2AF 65 kDa subunit
		General transcription factor 3C polypeptide 5
		Leucine-rich PPR motif-containing protein, mitochondrial
		Pleckstrin
		Phosphoribosyl pyrophosphate synthase-associated protein 1
		Terminal uridylyltransferase 7
		Protein dpy-30 homolog
		Transcriptional repressor p66-beta
		WD repeat and HMG-box DNA-binding protein 1
		Glucocorticoid receptor
		Frataxin, mitochondrial
		Serine/threonine-protein kinase 4
		General transcription factor 3C polypeptide 2
		Calcium-binding protein 39
		Probable ATP-dependent RNA helicase DDX59
		Methylosome protein 50
		LIM and cysteine-rich domains protein 1
		26S proteasome non-ATPase regulatory subunit 14
		Calponin-2
		Glutamate--cysteine ligase catalytic subunit
		Lymphocyte-specific protein 1
		DNA primase small subunit
		Zinc finger CCCH domain-containing protein 18
		Cyclin-dependent kinase-like 5
		Serine/threonine-protein phosphatase 2A 65 kDa regulatory subunit A alpha isoform
		SWI/SNF-related matrix-associated actin-dependent regulator of chromatin subfamily E member 1
		Histone-lysine N-methyltransferase, H3 lysine-36 and H4 lysine-20 specific
		T-complex protein 1 subunit alpha
		Nucleoside diphosphate kinase 3
		Alkyldihydroxyacetonephosphate synthase, peroxisomal
		DNA replication licensing factor MCM2
		CGG triplet repeat-binding protein 1
		Interferon regulatory factor 8
		Serine/threonine-protein kinase OSR1
		Phostensin
		Acyl-coenzyme A thioesterase 5
		Borealin
		Replication factor C subunit 5
		Translation initiation factor eIF-2B subunit beta
		ATP-binding cassette sub-family G member 3
		ATP-citrate synthase
		Fibrinogen alpha chain
		Serine/threonine-protein phosphatase 2B catalytic subunit alpha isoform
		Regulator of G-protein signaling 3
		Matrix metalloproteinase-9
		Protein DENND6A
		Bifunctional methylenetetrahydrofolate dehydrogenase/cyclohydrolase, mitochondrial
		F-BAR domain only protein 1
		Peptidyl-prolyl cis-trans isomerase D
		Glycogen phosphorylase, liver form
		Protein kinase C and casein kinase substrate in neurons protein 2
		E3 ubiquitin-protein ligase HECTD1
		SH3 domain-binding protein 1
		Activated RNA polymerase II transcriptional coactivator p15
		Tyrosine-protein kinase Lyn
		GTPase IMAP family member 4
		Eukaryotic translation initiation factor 4 gamma 3
		Transducin-like enhancer protein 3
		Cytoskeleton-associated protein 4
		Phospholipase A-2-activating protein
		Mortality factor 4-like protein 1
		N-alpha-acetyltransferase 40
		Prohibitin-2
		Docking protein 1
		Interferon-inducible double-stranded RNA-dependent protein kinase activator A
		Nuclear pore complex protein Nup155
		SMC5-SMC6 complex localization factor protein 1
		Terminal uridylyltransferase 4
		Putative RNA-binding protein Luc7-like 2
		Ribosome biogenesis protein BRX1 homolog
		Importin-7
		Antigen-presenting glycoprotein CD1d1
		S-adenosylhomocysteine hydrolase-like protein 1
		Mitogen-activated protein kinase kinase kinase 2
		Mediator of RNA polymerase II transcription subunit 24
		AP-1 complex subunit gamma-like 2
		Very long-chain specific acyl-CoA dehydrogenase, mitochondrial
		Host cell factor 1
		Proteasome subunit alpha type-5
		Cleavage stimulation factor subunit 1
		Cytoplasmic dynein 1 light intermediate chain 1
		Protein unc-93 homolog B1
		Ubiquitin-conjugating enzyme E2 C
		Dihydrofolate reductase
		Far upstream element-binding protein 1
		Ubiquitin carboxyl-terminal hydrolase 5
		Calumenin
		Protein RCC2
		Bystin
		Exportin-2
		Macrophage erythroblast attacher
		Major facilitator superfamily domain-containing protein 10
		Probable ATP-dependent RNA helicase DDX5
		Thioredoxin-like protein 4A
		T-complex protein 1 subunit epsilon
		Vesicle-associated membrane protein 5
		Cytokine receptor-like factor 3
		C-1-tetrahydrofolate synthase, cytoplasmic
		DNA replication complex GINS protein SLD5
		Prostaglandin reductase-3
		U4/U6.U5 tri-snRNP-associated protein 2
		Centromere protein J
		Enhancer of rudimentary homolog
		DNA fragmentation factor subunit beta
		Teneurin-2
		Basic leucine zipper and W2 domain-containing protein 1
		Calpain-1 catalytic subunit
		Disco-interacting protein 2 homolog B
		Endophilin-B1
		Transcriptional repressor p66 alpha
		Macrophage colony-stimulating factor 1 receptor
		Cytosolic endo-beta-N-acetylglucosaminidase
		DNA primase large subunit
		Apoptosis-associated speck-like protein containing a CARD
		Nuclear valosin-containing protein-like
		FGFR1 oncogene partner 2 homolog
		T-cell surface glycoprotein CD5
		Amyloid beta A4 precursor protein-binding family B member 1-interacting protein
		Axin interactor, dorsalization-associated protein
		Transcription factor E2F4
		Regulator of G-protein signaling 14
		Aldehyde dehydrogenase family 16 member A1
		Nuclear pore complex protein Nup93
		DNA replication licensing factor MCM6
		Core histone macro-H2A.2
		Cyclin-dependent kinase 9
		Neurofibromin
		Nuclear autoantigen Sp-100
		CUGBP Elav-like family member 2
		Lamin-B receptor
		Metastasis-associated protein MTA3
		Transcription intermediary factor 1-beta
		Glycogen phosphorylase, brain form
		Serine/threonine-protein phosphatase 2B catalytic subunit beta isoform
		Endoplasmic reticulum aminopeptidase 1
		TAR DNA-binding protein 43
		Signal transducer and activator of transcription 5B
		Rho GTPase-activating protein 18
		Periostin
		Geranylgeranyl pyrophosphate synthase
		DNA methyltransferase 1-associated protein 1
		Heat shock 70 kDa protein 4L
		AP-1 complex subunit gamma-1
		Metalloreductase STEAP3
		Serine/threonine-protein phosphatase 4 regulatory subunit 3A
		Lethal(2) giant larvae protein homolog 1
		Structural maintenance of chromosomes protein 1A
		Ras-specific guanine nucleotide-releasing factor RalGPS2
		Uridine-cytidine kinase 1
		Sister chromatid cohesion protein PDS5 homolog B
		Sterile alpha motif domain-containing protein 9-like
		Succinate--CoA ligase [ADP/GDP-forming] subunit alpha, mitochondrial
		Chloride intracellular channel protein 1
		Histone lysine demethylase PHF8
		NADH dehydrogenase [ubiquinone] flavoprotein 1, mitochondrial
		Ubiquitin-conjugating enzyme E2 K
		Importin subunit alpha-1
		MAU2 chromatid cohesion factor homolog
		WAS/WASL-interacting protein family member 1
		Eukaryotic translation initiation factor 3 subunit D
		Coronin-1B
		Ubiquitin carboxyl-terminal hydrolase 15
		cGMP-dependent 3',5'-cyclic phosphodiesterase
		CD209 antigen-like protein B
		GTP-binding protein 1
		Death-associated protein kinase 2
		Extended synaptotagmin-2
		Probable ATP-dependent RNA helicase DDX17
		5-aminolevulinate synthase, erythroid-specific, mitochondrial
		Lebercilin
		Interferon-activable protein 205-A
		E3 ubiquitin-protein ligase MARCH5
		Integrin-linked kinase-associated serine/threonine phosphatase 2C
		NADH dehydrogenase [ubiquinone] iron-sulfur protein 2, mitochondrial
		Regulator of microtubule dynamics protein 3
		Fibrinogen beta chain
		Hsp90 co-chaperone Cdc37
		Protein BUD31 homolog
		Ankyrin repeat and MYND domain-containing protein 2
		Myosin regulatory light chain 12B
		Transcription factor EB
		Splicing factor 3B subunit 1
		Nucleolar protein 7
		E3 ubiquitin-protein ligase TRIP12
		Mediator of RNA polymerase II transcription subunit 15
		Cerebral cavernous malformations protein 2 homolog
		Ribosome biogenesis regulatory protein homolog
		Importin subunit alpha-4
		Flap endonuclease 1
		Guanine nucleotide exchange factor VAV2
		Tubulin beta-6 chain
		Serine/threonine-protein phosphatase 2A catalytic subunit alpha isoform
		Exportin-4
		DNA-directed RNA polymerase II subunit RPB11
		Microtubule-associated protein RP/EB family member 1
		Tubulin-specific chaperone cofactor E-like protein
		Ran GTPase-activating protein 1
		Origin recognition complex subunit 3
		26S proteasome non-ATPase regulatory subunit 8
		Serine/threonine-protein kinase 17B
		Protein arginine N-methyltransferase 1
		U6 snRNA-associated Sm-like protein LSm4
		Cofilin-1
		Methyltransferase-like protein 13
		Ras GTPase-activating protein-binding protein 1
		Class II histocompatibility antigen, M alpha chain
		Calcyclin-binding protein
		cGMP-specific 3',5'-cyclic phosphodiesterase
		Protein misato homolog 1
		Tyrosyl-DNA phosphodiesterase 1
		28S ribosomal protein S36, mitochondrial
		Ankyrin repeat and SOCS box protein 15
		DNA/RNA-binding protein KIN17
		Tyrosine-protein kinase Fyn
		Acidic leucine-rich nuclear phosphoprotein 32 family member B
		26S proteasome regulatory subunit 6A
		Nucleolar pre-ribosomal-associated protein 1
		Protein timeless homolog
		Cancer-related nucleoside-triphosphatase homolog
		DNA-directed RNA polymerase II subunit RPB2
		Synaptojanin-1
		Activating transcription factor 7-interacting protein 1
		GEM-interacting protein
		EKC/KEOPS complex subunit Tprkb
		Cyclin-dependent kinase 1
		Aquaporin-1
		NEDD8-activating enzyme E1 catalytic subunit
		UDP-N-acetylhexosamine pyrophosphorylase
		Histone-binding protein RBBP4
		Alpha-L-iduronidase
		Pro-interleukin-16
		Serine/threonine-protein kinase 24
		Thioredoxin domain-containing protein 5
		LIM and SH3 domain protein 1
		Tyrosine-protein kinase JAK1
		Signal transducer and activator of transcription 1
		Small nuclear ribonucleoprotein Sm D3
		RNA-binding protein 39
		Transcription elongation factor SPT5
		Methyl-CpG-binding domain protein 3
		NudC domain-containing protein 3
		Calcium-binding mitochondrial carrier protein Aralar1
		40S ribosomal protein S24
		Myoglobin
		Atlastin-3
		Protein C10
		Nucleolar GTP-binding protein 1
		AFG3-like protein 2
		AP-1 complex subunit beta-1
		Phosphorylated CTD-interacting factor 1
		HAUS augmin-like complex subunit 5
		Isocitrate dehydrogenase [NAD] subunit alpha, mitochondrial
		High mobility group protein B3
		Fibrinogen gamma chain
		HRAS-like suppressor 3
		Erythrocyte band 7 integral membrane protein
		Four and a half LIM domains protein 1
		Integrator complex subunit 10
		Ubiquitin-like-conjugating enzyme ATG3
		Prefoldin subunit 1
		Caprin-1
		Tetranectin
		Protein disulfide-isomerase A4
		Protein farnesyltransferase subunit beta
		Zinc finger CCCH domain-containing protein 4
		Leucine-rich repeat-containing protein 47
		Sarcoplasmic/endoplasmic reticulum calcium ATPase 3
		Neutrophilic granule protein
		5'-nucleotidase domain-containing protein 1
		WD repeat-containing protein 82
		Probable ATP-dependent RNA helicase DDX52
		Septin-1
		NFATC2-interacting protein
		Golgi apparatus protein 1
		FH1/FH2 domain-containing protein 1
		Pogo transposable element with ZNF domain
		Casein kinase II subunit beta
		AP-2 complex subunit alpha-2
		Gamma-adducin
		LIM and calponin homology domains-containing protein 1
		Uridine-cytidine kinase-like 1
		Anaphase-promoting complex subunit 5
		Anoctamin-6
		Plasminogen activator inhibitor 1 RNA-binding protein
		Ribonucleoside-diphosphate reductase subunit M2
		Phosphatidylinositol 3,4,5-trisphosphate 5-phosphatase 1
		Ubiquitin-associated domain-containing protein 1
		Thymidine kinase, cytosolic
		Nucleolar transcription factor 1
		Kinesin-like protein KIF2C
		Serine/threonine-protein phosphatase PP1-alpha catalytic subunit
		Alpha-hemoglobin-stabilizing protein
		Serine/threonine-protein phosphatase 2A 56 kDa regulatory subunit epsilon isoform
		Ubiquitin/ISG15-conjugating enzyme E2 L6
		Zinc finger X-chromosomal protein
		Ig heavy chain V region 5-84
		Scaffold attachment factor B2
		Methylosome subunit pICln
		Nucleolar protein 14
		ATP-dependent RNA helicase DDX3X
		Developmentally-regulated GTP-binding protein 1
		Ribose-5-phosphate isomerase
		Casein kinase II subunit alpha
		Dedicator of cytokinesis protein 2
		Suppressor of SWI4 1 homolog
		Serine/threonine-protein phosphatase 2A 65 kDa regulatory subunit A beta isoform
		60S ribosomal protein L34
		Pumilio homolog 1
		Aurora kinase B
		Adenosine deaminase-like protein
		Serine/threonine-protein phosphatase 6 regulatory ankyrin repeat subunit B
		NADH dehydrogenase [ubiquinone] 1 subunit C2
		T-complex protein 1 subunit gamma
		Differentially expressed in FDCP 6
		Transformer-2 protein homolog beta
		Stromal membrane-associated protein 1
		Ribonuclease H2 subunit B
		Platelet glycoprotein V
		FACT complex subunit SSRP1
		Echinoderm microtubule-associated protein-like 4
		Probable rRNA-processing protein EBP2
		Heat shock 70 kDa protein 12A
		Transferrin receptor protein 1
		Copine-1
		Pre-mRNA-splicing factor 38A
		Kinesin-like protein KIF15
		Myb-binding protein 1A
		N-acylneuraminate-9-phosphatase
		Friend leukemia integration 1 transcription factor
		Multifunctional methyltransferase subunit TRM112-like protein
		Lymphocyte-specific helicase
		Neutrophil cytosol factor 1
		Protein C-ets-1
		Exosome component 10
		Cysteine protease ATG4B
		Importin subunit beta-1
		Calcineurin subunit B type 1
		Kinesin-like protein KIF7
		Voltage-dependent anion-selective channel protein 3
		Ribonucleoside-diphosphate reductase large subunit
		Urea transporter 1
		Acylphosphatase-1
		Eosinophil peroxidase
		AP-3 complex subunit mu-2
		Pentatricopeptide repeat-containing protein 2, mitochondrial
		GA-binding protein subunit beta-2
		Cytoplasmic protein NCK2
		LisH domain-containing protein ARMC9
		Dedicator of cytokinesis protein 11
		UDP-N-acetylglucosamine--peptide N-acetylglucosaminyltransferase 110 kDa subunit
		Importin-5
		Mitotic checkpoint protein BUB3
		Mammalian ependymin-related protein 1
		Glutamate--cysteine ligase regulatory subunit
		Ubiquitin carboxyl-terminal hydrolase isozyme L1
		Myeloid differentiation primary response protein MyD88
		Uncharacterized protein C11orf98 homolog
		Inosine-5'-monophosphate dehydrogenase 2
		Serpin H1
		Sphingosine kinase 1
		EH domain-containing protein 1
		55 kDa erythrocyte membrane protein
		GTPase NRas
		Cathepsin W
		Myotubularin-related protein 12
		Gem-associated protein 5
		Ig mu chain C region
		ADP-ribosylation factor 5
		Anaphase-promoting complex subunit 1
		DNA-directed RNA polymerase III subunit RPC6
		Creatine kinase M-type
		Caveolae-associated protein 2
		BTB/POZ domain-containing protein KCTD12
		Leucine-rich repeat-containing protein 20
		Nuclear pore membrane glycoprotein 210
		Hypoxia-inducible factor 3-alpha
		Integrin alpha-M
		Secretory carrier-associated membrane protein 3
		Phospholipid-transporting ATPase IK
		H-2 class II histocompatibility antigen gamma chain
		von Willebrand factor A domain-containing protein 7
		CD82 antigen
		Platelet-activating factor acetylhydrolase IB subunit gamma
		Dynein light chain roadblock-type 1
		Protein FAN
		Cytochrome b-c1 complex subunit 1, mitochondrial
		Elongation factor Tu, mitochondrial
		Hemogen
		Multifunctional protein ADE2
		Myotrophin
		Dynamin-2
		MORC family CW-type zinc finger protein 3
		E3 ubiquitin-protein ligase TRIM33
		Polypyrimidine tract-binding protein 1
		Protein phosphatase 1G
		Eukaryotic initiation factor 4A-II
		Src kinase-associated phosphoprotein 2
		NADPH:adrenodoxin oxidoreductase, mitochondrial
		Snurportin-1
		Hematopoietic lineage cell-specific protein
		Werner syndrome ATP-dependent helicase homolog
		Guanylate cyclase soluble subunit alpha-3
		Pre-mRNA 3'-end-processing factor FIP1
		Protein TBRG4
		Prohibitin
		Eukaryotic translation initiation factor 3 subunit M
		T-complex protein 1 subunit delta
		Serine/threonine-protein kinase PAK 2
		Rho GTPase-activating protein SYDE1
		2',3'-cyclic-nucleotide 3'-phosphodiesterase
		Vitamin K-dependent protein C
		Rho GTPase-activating protein 31
		Calcium homeostasis endoplasmic reticulum protein
		2-oxoglutarate dehydrogenase, mitochondrial
		Inositol hexakisphosphate and diphosphoinositol-pentakisphosphate kinase 2

## Sheet: Proteins Up
Group	Total	Proteins
Common	21	N-acetylneuraminate lyase
		Fatty acid-binding protein, epidermal
		Cathepsin L1
		Macrophage-expressed gene 1 protein
		Arginase-2, mitochondrial
		Protein spinster homolog 1
		Neutral cholesterol ester hydrolase 1
		Chitinase-like protein 3
		V-type proton ATPase subunit d 2
		Platelet-activating factor acetylhydrolase
		Transmembrane glycoprotein NMB
		Fibulin-1
		Cathepsin D
		Solute carrier family 35 member F6
		Synaptic vesicle membrane protein VAT-1 homolog
		Napsin-A
		Transmembrane protein 104
		Retinoid-inducible serine carboxypeptidase
		Apolipoprotein D
		Galectin-3
		Beta-hexosaminidase subunit beta
Liver up	296	Galectin-3-binding protein
		N-alpha-acetyltransferase 40
		Plastin-1
		Proto-oncogene vav
		RCC1 and BTB domain-containing protein 2
		Neuroendocrine protein 7B2
		Nexilin
		tRNA wybutosine-synthesizing protein 4
		Tryptophan--tRNA ligase, mitochondrial
		Type 1 phosphatidylinositol 4,5-bisphosphate 4-phosphatase
		Catechol O-methyltransferase domain-containing protein 1
		Ras-related protein Rab-8B
		Nidogen-1
		Interferon-induced protein with tetratricopeptide repeats 2
		Striatin-3
		Extracellular superoxide dismutase [Cu-Zn]
		WD repeat-containing protein 7
		Protein ABHD15
		Perilipin-4
		Fermitin family homolog 3
		mRNA turnover protein 4 homolog
		Trafficking protein particle complex subunit 11
		Interferon-induced protein with tetratricopeptide repeats 3
		Excitatory amino acid transporter 2
		U6 snRNA-associated Sm-like protein LSm7
		Legumain
		CD180 antigen
		Dr1-associated corepressor
		Pleckstrin homology domain-containing family O member 2
		Inositol-3-phosphate synthase 1
		Glutathione peroxidase 3
		NLR family member X1
		Galactocerebrosidase
		Phospholipase D3
		Tumor protein D52
		Synaptic functional regulator FMR1
		Cytosolic purine 5'-nucleotidase
		E3 ubiquitin-protein ligase NEDD4-like
		Lumican
		Inositol 1,4,5-trisphosphate receptor type 3
		Semaphorin-4F
		Complement C1q subcomponent subunit B
		Beta-galactosidase-1-like protein
		Stimulated by retinoic acid gene 6 protein-like
		Bisphosphoglycerate mutase
		Vimentin
		Ras-related protein Rab-7a
		Myosin light polypeptide 6
		Serine/threonine-protein kinase 10
		Mini-chromosome maintenance complex-binding protein
		Zinc transporter ZIP4
		Integrin alpha-X
		ADP-ribosylation factor-like protein 8B
		Calumenin
		Band 4.1-like protein 3
		Cold-inducible RNA-binding protein
		Protein FAM49B
		Regulator of G-protein signaling 22
		Transmembrane protein 65
		V-type proton ATPase subunit d 1
		Endonuclease domain-containing 1 protein
		Cathepsin B
		SH3 domain-binding glutamic acid-rich-like protein 3
		Casein kinase II subunit beta
		Dual specificity protein phosphatase 3
		TBC1 domain family member 24
		Dimethylaniline monooxygenase [N-oxide-forming] 3
		Spectrin alpha chain, erythrocytic 1
		Protein S100-A11
		ADP-ribosylation factor-like protein 2
		COP9 signalosome complex subunit 3
		Engulfment and cell motility protein 1
		Alpha-N-acetylgalactosaminidase
		Rho GTPase-activating protein 5
		Tyrosine-protein kinase Mer
		Syntaxin-binding protein 2
		UNC93-like protein MFSD11
		Ubiquitin carboxyl-terminal hydrolase 7
		COMM domain-containing protein 4
		Annexin A4
		Ragulator complex protein LAMTOR5
		Aldehyde dehydrogenase family 3 member B1
		CD63 antigen
		Cytochrome b-245 heavy chain
		Transgelin-2
		Kinesin light chain 1
		Tudor-interacting repair regulator protein
		Hexokinase-1
		Pyruvate kinase PKM
		Coactosin-like protein
		NADH-cytochrome b5 reductase 1
		Monoacylglycerol lipase ABHD12
		Apoptosis-associated speck-like protein containing a CARD
		Coiled-coil and C2 domain-containing protein 1B
		Hematopoietic prostaglandin D synthase
		Caspase-6
		Insulin-like growth factor-binding protein 1
		Branched-chain-amino-acid aminotransferase, mitochondrial
		Phospholipid-transporting ATPase IA
		FERM domain-containing protein 8
		Multidrug resistance protein 1A
		Collectin-12
		Nidogen-2
		DNA repair protein XRCC1
		Lactadherin
		H(+)/Cl(-) exchange transporter 7
		V-type proton ATPase subunit E 1
		Inactive rhomboid protein 2
		RNA binding motif protein, X-linked-like-1
		Vascular cell adhesion protein 1
		ADP-ribosylation factor-like protein 11
		Polyprenol reductase
		Epididymal secretory protein E1
		Ragulator complex protein LAMTOR1
		Retrotransposon-like protein 1
		LINE-1 retrotransposable element ORF2 protein
		Peroxisomal membrane protein PMP34
		ADP-ribosylation factor-like protein 8A
		Peroxisomal N(1)-acetyl-spermine/spermidine oxidase
		Protein kinase C delta type
		Annexin A13
		Glucose-6-phosphate exchanger SLC37A2
		Receptor-type tyrosine-protein phosphatase C
		Neutrophil cytosol factor 2
		WASH complex subunit 1
		Pyruvate dehydrogenase phosphatase regulatory subunit, mitochondrial
		Nuclear pore complex protein Nup54
		Glucose 1,6-bisphosphate synthase
		Twinfilin-2
		Neuronal proto-oncogene tyrosine-protein kinase Src
		WD repeat-containing protein 18
		N-acetyl-D-glucosamine kinase
		Thrombospondin-1
		E3 ubiquitin-protein ligase RNF13
		Guanylate-binding protein 1
		COMM domain-containing protein 6
		Lipoprotein lipase
		V-type proton ATPase catalytic subunit A
		Tax1-binding protein 3
		Serpin B6
		Synaptophysin-like protein 1
		Transferrin receptor protein 1
		Sterile alpha motif domain-containing protein 9-like
		Protein LZIC
		Hippocalcin-like protein 1
		Ribonuclease P protein subunit p30
		Aldose reductase-related protein 1
		Extracellular matrix protein 1
		Annexin A3
		ATP-binding cassette sub-family C member 9
		Acid ceramidase
		Mitochondrial sodium/calcium exchanger protein
		Pleckstrin homology domain-containing family B member 2
		High mobility group protein HMG-I/HMG-Y
		Lysosome membrane protein 2
		Striatin
		DDB1- and CUL4-associated factor 1
		Probable ATP-dependent RNA helicase DDX49
		Tyrosine-protein kinase Fes/Fps
		Alpha-protein kinase 1
		V-type proton ATPase 116 kDa subunit a isoform 1
		2'-5'-oligoadenylate synthase 1A
		Annexin A1
		DNA mismatch repair protein Msh6
		V-type proton ATPase subunit S1
		Interleukin-1 receptor antagonist protein
		Lysosome-associated membrane glycoprotein 1
		Ubiquitin-like protein ISG15
		RNA polymerase-associated protein CTR9 homolog
		Leucine-rich repeat-containing protein 7
		Transmembrane protein 106B
		Galectin-1
		DNA damage-regulated autophagy modulator protein 2
		Transient receptor potential cation channel subfamily V member 2
		Dynein regulatory complex protein 1
		Proton-coupled amino acid transporter 1
		Importin-5
		Band 4.1-like protein 1
		DNA (cytosine-5)-methyltransferase 3A
		Myoferlin
		WASH complex subunit 2
		Spectrin beta chain, erythrocytic
		Succinyl-CoA:3-ketoacid coenzyme A transferase 1, mitochondrial
		Cytochrome c oxidase assembly factor 7
		Tubulin alpha-8 chain
		Integrin beta-3
		Sialate O-acetylesterase
		Coagulation factor XIII A chain
		Biliverdin reductase A
		Macrosialin
		Sperm-associated antigen 6
		Disks large homolog 1
		Estrogen sulfotransferase, testis isoform
		Caveolae-associated protein 1
		Adenosine deaminase
		Glycolipid transfer protein
		V-type proton ATPase subunit C 1
		2'-5'-oligoadenylate synthase 3
		Beta-arrestin-1
		Dehydrogenase/reductase SDR family member 9
		COMM domain-containing protein 9
		Gamma-glutamyl hydrolase
		Tropomyosin alpha-4 chain
		Cell surface glycoprotein MUC18
		Solute carrier family 12 member 9
		Pleckstrin
		N-acylglucosamine 2-epimerase
		Myeloperoxidase
		Signal peptide peptidase-like 2A
		MKL/myocardin-like protein 2
		V-type proton ATPase subunit G 1
		Protein FAM45A
		Cytochrome P450 4A14
		Haptoglobin
		Phospholysine phosphohistidine inorganic pyrophosphate phosphatase
		Integrin alpha-IIb
		Fructose-bisphosphate aldolase A
		Protein S100-A1
		Heat shock protein beta-1
		Nucleoporin NUP188 homolog
		Serine/threonine-protein phosphatase PGAM5, mitochondrial
		Cleavage and polyadenylation specificity factor subunit 1
		UDP-N-acetylhexosamine pyrophosphorylase-like protein 1
		Transmembrane protein 176B
		3 beta-hydroxysteroid dehydrogenase/Delta 5-->4-isomerase type 1
		Guanine nucleotide-binding protein G(I)/G(S)/G(O) subunit gamma-2
		Ras-related GTP-binding protein C
		Beta-galactosidase
		Granulins
		Desmin
		Solute carrier family 2, facilitated glucose transporter member 8
		BTB/POZ domain-containing protein KCTD12
		Syntenin-1
		Major facilitator superfamily domain-containing protein 12
		Tumor necrosis factor alpha-induced protein 8
		Lysosome-associated membrane glycoprotein 2
		Hemopexin
		Ferritin heavy chain
		Coagulation factor IX
		Solute carrier family 12 member 4
		Spatacsin
		Tyrosine-protein phosphatase non-receptor type 6
		Nck-associated protein 1-like
		Caspase-1
		Rab proteins geranylgeranyltransferase component A 1
		Rho GTPase-activating protein 25
		Glycerophosphodiester phosphodiesterase domain-containing protein 1
		Disintegrin and metalloproteinase domain-containing protein 12
		Putative oxidoreductase GLYR1
		Thioredoxin-interacting protein
		SNARE-associated protein Snapin
		Vacuolar protein sorting-associated protein 26A
		Putative sodium-coupled neutral amino acid transporter 7
		Vam6/Vps39-like protein
		Deoxyribonuclease-2-alpha
		Neutrophil cytosol factor 4
		Collagen alpha-1(XVIII) chain
		Ankyrin-1
		Kinesin-like protein KIF3B
		Ribonucleoprotein PTB-binding 1
		Tyrosine-protein kinase SYK
		GTP-binding protein Rheb
		Maspardin
		RNA-binding protein 12
		Peptidyl-prolyl cis-trans isomerase FKBP5
		Src kinase-associated phosphoprotein 2
		LanC-like protein 2
		Transmembrane and coiled-coil domain protein 3
		Ras GTPase-activating-like protein IQGAP1
		Calcium-binding mitochondrial carrier protein SCaMC-1
		Solute carrier family 46 member 3
		Hematopoietic lineage cell-specific protein
		Biogenesis of lysosome-related organelles complex 1 subunit 3
		RNA-binding protein 3
		NAD(P)H dehydrogenase [quinone] 1
		Hexokinase-3
		Interferon-induced protein 44
		Guanylate cyclase soluble subunit alpha-3
		FK506-binding protein-like
		Neutrophil elastase
		Nicastrin
		Macrophage-capping protein
		Phosphatidate phosphatase LPIN1
		Phosphatidylinositol 5-phosphate 4-kinase type-2 alpha
		Serine/threonine-protein kinase ULK3
		Zinc finger protein RFP
		Lysozyme C-2
		Charged multivesicular body protein 4b
		Serine/threonine-protein kinase PAK 2
		Coronin-1A
		TOM1-like protein 1
		Thromboxane-A synthase
		Neutrophil gelatinase-associated lipocalin
		Glycosyltransferase 1 domain-containing protein 1
		Vesicle transport through interaction with t-SNAREs homolog 1B
		Fatty acid-binding protein, adipocyte
Spleen up	85	Putative RNA polymerase II subunit B1 CTD phosphatase Rpap2
		Lysosomal acid phosphatase
		Chymotrypsin-C
		Cathepsin F
		Type 2 phosphatidylinositol 4,5-bisphosphate 4-phosphatase
		Inactive pancreatic lipase-related protein 1
		Dipeptidyl peptidase 2
		Periaxin
		Long-chain-fatty-acid--CoA ligase 3
		Translation initiation factor eIF-2B subunit delta
		Aminopeptidase N
		Phenylalanine-4-hydroxylase
		Lithostathine-1
		Transmembrane emp24 domain-containing protein 6
		Glycine N-methyltransferase
		Beta-glucuronidase
		S-adenosylmethionine synthase isoform type-1
		Chymotrypsin-like elastase family member 3B
		2-amino-3-ketobutyrate coenzyme A ligase, mitochondrial
		Cadherin-5
		Fructose-1,6-bisphosphatase isozyme 2
		Chymotrypsinogen B
		CUB and zona pellucida-like domain-containing protein 1
		Cytosolic 10-formyltetrahydrofolate dehydrogenase
		Fructose-bisphosphate aldolase B
		Interferon-induced transmembrane protein 2
		N(4)-(beta-N-acetylglucosaminyl)-L-asparaginase
		tRNA (adenine(58)-N(1))-methyltransferase non-catalytic subunit TRM6
		Carboxypeptidase A1
		Serum amyloid P-component
		Glycosylated lysosomal membrane protein
		Galectin-8
		3-oxoacyl-[acyl-carrier-protein] synthase, mitochondrial
		Zymogen granule membrane protein 16
		Syncollin
		Cadherin-1
		Arginase-1
		Chymotrypsin-like elastase family member 1
		Dimethylaniline monooxygenase [N-oxide-forming] 2
		Phenazine biosynthesis-like domain-containing protein 2
		Thioredoxin reductase 3
		Glucagon
		Proline-rich AKT1 substrate 1
		Glutathione S-transferase Mu 7
		Deleted in malignant brain tumors 1 protein
		Ankyrin repeat and EF-hand domain-containing protein 1
		Procollagen-lysine,2-oxoglutarate 5-dioxygenase 3
		Cathepsin Z
		Histidine ammonia-lyase
		Pancreatic triacylglycerol lipase
		Peroxisomal membrane protein PEX14
		Aldose 1-epimerase
		Tripeptidyl-peptidase 1
		Phosphatidylinositol 4-kinase type 2-alpha
		Hydroxymethylglutaryl-CoA synthase, mitochondrial
		Zinc finger FYVE domain-containing protein 26
		Syntaxin-3
		Heparan-alpha-glucosaminide N-acetyltransferase
		Complement C1q subcomponent subunit C
		Poly(A) polymerase beta
		Intraflagellar transport protein 172 homolog
		Transmembrane emp24 domain-containing protein 11
		Carboxypeptidase A2
		Long-chain fatty acid transport protein 1
		Tryptase beta-2
		Chondroitin sulfate proteoglycan 4
		Mast cell protease 4
		P2X purinoceptor 4
		Guanidinoacetate N-methyltransferase
		Neuropilin-1
		Protein phosphatase Slingshot homolog 3
		Leucine-rich repeat-containing protein 9
		Protein ERGIC-53
		Protein ABHD14B
		Somatotropin
		Chymotrypsin-like elastase family member 2A
		Serine/threonine-protein kinase 11-interacting protein
		Protein PAT1 homolog 1
		Monoglyceride lipase
		Cilia- and flagella-associated protein 221
		Cytochrome P450 1B1
		Protein disulfide-isomerase A2
		Endoplasmic reticulum resident protein 27
		DNA topoisomerase 2-binding protein 1
		Torsin-1A-interacting protein 2
