# Supplementary material for: Differential Proteomics Reveals miR-155 as a Novel Indicator of Liver and Spleen Pathology in the Symptomatic Niemann-Pick Disease, Type C1 Mouse Model
Source: Molecules. 2019 Mar 12;24(5):994. doi: 10.3390/molecules24050994 (PMC6429457; doi:10.3390/molecules24050994)
Supplement: Supplementary file 1 [file molecules-24-00994-s001.zip › molecules-448744-SI/Table S4 Pathway analysis results.xlsx]

## Sheet: Spleen
Ingenuity Canonical Pathways	-log(p-value)	Ratio	z-score	Molecules
Heme Biosynthesis II	4.53	0.714	-2.236	UROS,FECH,ALAS2,CPOX,HMBS
Ran Signaling	3.8	0.556		KPNB1,CSE1L,RANGAP1,XPO1,KPNA2
Cell Cycle Regulation by BTG Family Proteins	3.29	0.318		RB1,E2F4,PPP2R1A,PPP2CA,PPP2R5E,CDK2,PRMT1
Tetrapyrrole Biosynthesis II	2.9	0.75		UROS,ALAS2,HMBS
Purine Nucleotides De Novo Biosynthesis II	2.9	0.75		GMPS,IMPDH2,PAICS
Cell Cycle Control of Chromosomal Replication	2.73	0.235		MCM6,PCNA,PRIM1,ORC3,PRIM2,CDK9,CDK2,CDK1
SPINK1 Pancreatic Cancer Pathway	2.19	0.212	-2.646	CTRC,CELA1,CELA2A,CPA1,CELA3B,CPA2,CTRB2
Mitotic Roles of Polo-Like Kinase	2.11	0.206		PPP2R1A,PPP2CA,ANAPC5,PPP2R5E,CDC16,CDK1,SMC1A
Role of CHK Proteins in Cell Cycle Checkpoint Control	2.04	0.2	-0.816	E2F4,PPP2R1A,PCNA,PPP2CA,PPP2R5E,CDK2,CDK1
Protein Ubiquitination Pathway	2	0.123		B2M,USP15,HSPA14,SKP1,DNAJA1,UBE2L6,PSMD8,USP48,UCHL1,PSMA5,HSPE1,UBR1,ANAPC5,UBE2K,PSMD14,PSMC2,PSMC3,HSPA4L,UBE2C
Heme Biosynthesis from Uroporphyrinogen-III I	1.86	0.667		FECH,CPOX
tRNA Charging	1.67	0.25	-2	KARS,DARS,IARS,FARSA
3-phosphoinositide Degradation	1.6	0.134	-2.111	CA3,SET,PIP4P2,MTMR1,SSH3,ILKAP,PPP2R5E,PPP1CA,PPP5C,INPP5D,PPP3CA
Airway Pathology in Chronic Obstructive Pulmonary Disease	1.58	0.5		CELA2A,MMP9
Assembly of RNA Polymerase III Complex	1.58	0.5		GTF3C2,SF3A1
Glycogen Degradation II	1.58	0.5		PYGB,PYGL
Dopamine-DARPP32 Feedback in cAMP Signaling	1.51	0.135	-2.121	PPP2R1A,GUCY1A1,KCNJ10,PPP2CA,PPP3R1,ATP2A3,PPP2R5E,PLCL2,PPP1CA,PPP3CA
Cyclins and Cell Cycle Regulation	1.5	0.148	0.378	RB1,PPP2R1A,E2F4,PPP2CA,PPP2R5E,SKP1,CDK2,CDK1
Autophagy	1.45	0.185		CTSZ,CTSD,ATG4B,ATG3,CTSE
Caveolar-mediated Endocytosis Signaling	1.42	0.152		B2M,FYN,ITGAM,ITSN1,ITGA6,ITGAL,MAP3K2
Unfolded protein response	1.4	0.162		PDIA2,TRAF2,HSPA14,CEBPZ,DNAJA2,CD82
Glycogen Degradation III	1.38	0.4		PYGB,PYGL
Mitochondrial L-carnitine Shuttle Pathway	1.38	0.4		CPT2,SLC27A1
Synaptic Long Term Depression	1.37	0.128	-0.632	PLA2G16,PLBD1,PPP2R1A,NRAS,GUCY1A1,PPP2CA,LYN,PPP2R5E,PLCL2,PLA2G7
Sperm Motility	1.34	0.138	-1.633	PLA2G16,PLBD1,SLC16A10,PDE2A,GUCY1A1,SLC12A2,PLCL2,PLA2G7
GM-CSF Signaling	1.34	0.138	-1.633	ETS1,NRAS,PPP3R1,HCK,LYN,STAT3,STAT1,PPP3CA
ATM Signaling	1.3	0.136	1.414	PPP2R1A,TOPBP1,PPP2CA,TRIM28,PPP2R5E,CDK2,CDK1,SMC1A
Estrogen-mediated S-phase Entry	1.27	0.19	-1	RB1,E2F4,CDK2,CDK1
Triacylglycerol Degradation	1.27	0.19	1	PNLIPRP1,LIPE,MGLL,PNLIP
HIPPO signaling	1.22	0.137	1	STK4,PPP2R1A,LLGL1,PPP2CA,PPP2R5E,PPP1CA,SKP1
Iron homeostasis signaling pathway	1.19	0.123		ABCB10,FECH,TFRC,NUBP2,ALAS2,STAT3,SKP1,CD163,CIAO2A
TCA Cycle II (Eukaryotic)	1.17	0.214		SUCLG1,FH,OGDH
Acetyl-CoA Biosynthesis III (from Citrate)	1.16	1		ACLY
S-methyl-5-thio-α-D-ribose 1-phosphate Degradation	1.16	1		APIP
Geranylgeranyldiphosphate Biosynthesis	1.16	1		GGPS1
Thyroid Hormone Biosynthesis	1.16	1		CTSD
Trans, trans-farnesyl Diphosphate Biosynthesis	1.16	1		GGPS1
Lipid Antigen Presentation by CD1	1.09	0.2		B2M,CD1D,AP1G2
Cdc42 Signaling	1.07	0.121	-1	B2M,VAV2,WIPF1,DIAPH1,CFL1,HLA-DMA,LLGL1,HLA-DQB1
Antigen Presentation Pathway	1.04	0.16		B2M,HLA-DMA,CD74,HLA-DQB1
Virus Entry via Endocytic Pathways	1.01	0.118		B2M,FYN,NRAS,AP1G2,ITSN1,ITGA6,TFRC,ITGAL
D-myo-inositol-5-phosphate Metabolism	0.971	0.111	-1.667	CA3,SET,PIP4P2,SSH3,ILKAP,PPP2R5E,PPP1CA,PPP5C,PPP3CA
Pyrimidine Ribonucleotides De Novo Biosynthesis	0.963	0.176		DHX9,DDX3X,RECQL
Retinol Biosynthesis	0.963	0.176		PNLIPRP1,LIPE,PNLIP
Pyrimidine Ribonucleotides Interconversion	0.963	0.176		DHX9,DDX3X,RECQL
NER Pathway	0.947	0.125	-2	PCNA,PRIM1,POLR2J,POLR2B,PRIM2,POLD2
Nur77 Signaling in T Lymphocytes	0.921	0.132		HLA-DMA,PPP3R1,HLA-DQB1,PPP3CA,MAP3K2
GADD45 Signaling	0.903	0.167		PCNA,CDK2,CDK1
Phospholipases	0.9	0.143	-1	PLA2G16,PLBD1,PLCL2,PLA2G7
Fcγ Receptor-mediated Phagocytosis in Macrophages and Monocytes	0.893	0.115	-2.646	NCK2,VAV2,FYN,LYN,HCK,VASP,INPP5D
D-myo-inositol (1,4,5,6)-Tetrakisphosphate Biosynthesis	0.879	0.11	-2.121	CA3,SET,SSH3,ILKAP,PPP2R5E,PPP1CA,PPP5C,PPP3CA
D-myo-inositol (3,4,5,6)-tetrakisphosphate Biosynthesis	0.879	0.11	-2.121	CA3,SET,SSH3,ILKAP,PPP2R5E,PPP1CA,PPP5C,PPP3CA
2-ketoglutarate Dehydrogenase Complex	0.873	0.5		OGDH
Urate Biosynthesis/Inosine 5'-phosphate Degradation	0.873	0.5		IMPDH2
Purine Nucleotides Degradation II (Aerobic)	0.873	0.5		IMPDH2
Inosine-5'-phosphate Biosynthesis II	0.873	0.5		PAICS
Glycine Degradation (Creatine Biosynthesis)	0.873	0.5		GAMT
Oxidized GTP and dGTP Detoxification	0.873	0.5		DDX6
Phenylalanine Degradation I (Aerobic)	0.873	0.5		PAH
Tyrosine Biosynthesis IV	0.873	0.5		PAH
Sumoylation Pathway	0.866	0.113	2	SERBP1,ETS1,CDH1,PCNA,RANGAP1,NR3C1,ISG20
Sirtuin Signaling Pathway	0.866	0.0936	0.632	PPID,NDUFV1,TIMM13,GTF3C2,ATG4B,TRIM28,ATG3,SF3A1,SIRT7,ARG2,STAT3,ACLY,VDAC3,NDUFA1,CDH1,VDAC1
Calcium-induced T Lymphocyte Apoptosis	0.851	0.125	-2.236	HLA-DMA,PPP3R1,ATP2A3,HLA-DQB1,PPP3CA
Cardiac β-adrenergic Signaling	0.839	0.111	0.378	PPP2R1A,PDE2A,PPP2CA,ATP2A3,PDE5A,PPP2R5E,PPP1CA
Chondroitin Sulfate Degradation (Metazoa)	0.824	0.2		Chil3/Chil4,HEXB
Methionine Degradation I (to Homocysteine)	0.824	0.2		AHCYL1,PRMT1
Cysteine Biosynthesis III (mammalia)	0.824	0.2		AHCYL1,PRMT1
Ceramide Signaling	0.815	0.109	-1.633	CTSD,PPP2R1A,NRAS,PPP2CA,SPHK1,PPP2R5E,NSMAF
Antiproliferative Role of TOB in T Cell Signaling	0.801	0.15		RB1,SKP1,CDK2
Role of BRCA1 in DNA Damage Response	0.799	0.113	-1	RB1,E2F4,POU2F1,TOPBP1,SMARCE1,STAT1
Acetone Degradation I (to Methylglyoxal)	0.757	0.182		ZADH2,CYP1B1
Superpathway of Cholesterol Biosynthesis	0.757	0.182		LBR,GGPS1
CTLA4 Signaling in Cytotoxic T Lymphocytes	0.745	0.109		B2M,FYN,PPP2R1A,AP1G2,PPP2CA,PPP2R5E
CDK5 Signaling	0.745	0.109	-1.342	PPP2R1A,NRAS,PPP2CA,ITGA6,PPP2R5E,PPP1CA
Estrogen Receptor Signaling	0.745	0.101		DDX5,GTF2B,NRAS,MED15,POLR2J,POLR2B,NR3C1,MED24
Systemic Lupus Erythematosus Signaling	0.726	0.094		PRPF18,CD2BP2,NRAS,TXNL4A,LYN,SNRPD1,SNRPD3,LSM3,LSM5,INPP5D,PRPF38A
Inhibition of Angiogenesis by TSP1	0.714	0.136		FYN,GUCY1A1,MMP9
Fatty Acid Activation	0.712	0.333		SLC27A1
Urea Cycle	0.712	0.333		ARG2
PRPP Biosynthesis I	0.712	0.333		PRPS1
Sucrose Degradation V (Mammalian)	0.712	0.333		ALDOB
Pentose Phosphate Pathway (Non-oxidative Branch)	0.712	0.333		RPIA
Citrulline Biosynthesis	0.712	0.333		ARG2
Arginine Degradation I (Arginase Pathway)	0.712	0.333		ARG2
Gluconeogenesis I	0.697	0.167		ALDOB,ME2
IL-3 Signaling	0.674	0.103	-1.633	NRAS,PPP3R1,STAT3,STAT1,INPP5D,PPP3CA
PKCθ Signaling in T Lymphocytes	0.674	0.0947	-2.828	VAV2,FYN,POU2F1,NRAS,HLA-DMA,PPP3R1,HLA-DQB1,PPP3CA,MAP3K2
Assembly of RNA Polymerase II Complex	0.674	0.13		GTF2B,POLR2J,POLR2B
Superpathway of Inositol Phosphate Compounds	0.662	0.0909	-2.111	FYN,CA3,SET,PIP4P2,SSH3,ILKAP,PPP2R5E,PPP1CA,PPP5C,INPP5D,PPP3CA
OX40 Signaling Pathway	0.652	0.114		B2M,TRAF2,HLA-DMA,HLA-DQB1
Dopamine Receptor Signaling	0.652	0.114		PPP2R1A,PPP2CA,PPP2R5E,PPP1CA
Oncostatin M Signaling	0.638	0.125		NRAS,STAT3,STAT1
Interferon Signaling	0.638	0.125		STAT1,IFITM2,BAK1
AMPK Signaling	0.633	0.0894	1	PPP2R1A,PPP2CA,CPT2,SMARCE1,LIPE,ILKAP,PPP2R5E,PFKP,EEF2K,PPM1G,AKT1S1
Prolactin Signaling	0.629	0.1	-2	FYN,NRAS,NMI,STAT3,STAT1,NR3C1
Neuroprotective Role of THOP1 in Alzheimer's Disease	0.623	0.104	1.342	PREP,TPP1,CTRB2,MMP9,TPSAB1/TPSB2
Actin Nucleation by ARP-WASP Complex	0.623	0.111		NCK2,WIPF1,NRAS,VASP
Integrin Signaling	0.618	0.0887	-0.905	NCK2,FYN,WIPF1,ITGAM,NRAS,ARF5,ARF3,ITGA6,ILKAP,ITGAL,VASP
PDGF Signaling	0.607	0.0984	-2.449	NRAS,SPHK1,STAT3,CSNK2B,STAT1,INPP5D
Netrin Signaling	0.604	0.12		NCK2,PPP3R1,PPP3CA
Ketogenesis	0.602	0.25		HMGCL
γ-linolenate Biosynthesis II (Animals)	0.602	0.25		SLC27A1
Arginine Degradation VI (Arginase 2 Pathway)	0.602	0.25		ARG2
Zymosterol Biosynthesis	0.602	0.25		LBR
Superpathway of Geranylgeranyldiphosphate Biosynthesis I (via Mevalonate)	0.602	0.25		GGPS1
IL-22 Signaling	0.597	0.143		STAT3,STAT1
Regulation of Cellular Mechanics by Calpain Protease	0.597	0.108	-1	RB1,NRAS,CDK2,CDK1
Atherosclerosis Signaling	0.567	0.0952		PLA2G16,PLBD1,PLA2G7,MMP9,TPSAB1/TPSB2,GLG1
Role of Tissue Factor in Cancer	0.562	0.0921		PDIA2,FYN,NRAS,CFL1,ITGA6,HCK,LYN
Ephrin B Signaling	0.556	0.098	-1	NCK2,VAV2,RGS3,CFL1,ITSN1
DNA Methylation and Transcriptional Repression Signaling	0.553	0.133		CHD4,MBD3
Role of JAK1, JAK2 and TYK2 in Interferon Signaling	0.553	0.133		STAT3,STAT1
Role of JAK family kinases in IL-6-type Cytokine Signaling	0.553	0.133		STAT3,STAT1
Glycolysis I	0.553	0.133		ALDOB,PFKP
DNA damage-induced 14-3-3σ Signaling	0.553	0.133		CDK2,CDK1
Telomerase Signaling	0.545	0.0909	0.447	ETS1,RB1,PPP2R1A,NRAS,PPP2CA,TPP1,PPP2R5E
Semaphorin Signaling in Neurons	0.541	0.111		FYN,CFL1,NRP1
Role of p14/p19ARF in Tumor Suppression	0.541	0.111		RB1,SF3A1,UBTF
LPS/IL-1 Mediated Inhibition of RXR Function	0.53	0.0865		TRAF2,ALDH1L1,GSTM2,MYD88,CPT2,XPO1,SLC27A1,FABP5,ALDH16A1
Maturity Onset Diabetes of Young (MODY) Signaling	0.52	0.2		ALDOB
Pentose Phosphate Pathway	0.52	0.2		RPIA
ILK Signaling	0.516	0.0857	0.707	NCK2,TGFB1I1,PPP2R1A,CDH1,CFL1,PPP2CA,ILKAP,PPP2R5E,MMP9
Superpathway of Methionine Degradation	0.514	0.125		AHCYL1,PRMT1
Nucleotide Excision Repair Pathway	0.514	0.125		POLR2J,POLR2B
Reelin Signaling in Neurons	0.495	0.0926		FYN,HCK,ITGA6,LYN,ITGAL
3-phosphoinositide Biosynthesis	0.489	0.0841	-2.333	FYN,CA3,SET,SSH3,ILKAP,PPP2R5E,PPP1CA,PPP5C,PPP3CA
B Cell Receptor Signaling	0.487	0.0821	-1.508	ETS1,VAV2,NRAS,CFL1,APBB1IP,PPP3R1,CSK,LYN,INPP5D,PPP3CA,MAP3K2
Allograft Rejection Signaling	0.485	0.103		B2M,HLA-DMA,HLA-DQB1
Complement System	0.479	0.118		ITGAM,C1QC
Mitochondrial Dysfunction	0.457	0.0833		NDUFV1,FIS1,COX6B1,OGDH,VDAC1,VDAC3,UQCRC1,NDUFA1
Opioid Signaling Pathway	0.457	0.0813	-1.265	FYN,AP1G2,NRAS,RGS3,PPP3R1,HCK,GRK6,LYN,RGS14,PPP3CA
Mismatch Repair in Eukaryotes	0.455	0.167		PCNA
Calcium Transport I	0.455	0.167		ATP2A3
Leucine Degradation I	0.455	0.167		HMGCL
Methylglyoxal Degradation III	0.455	0.167		ZADH2
Tight Junction Signaling	0.451	0.0843		EPB41,PPP2R1A,TJP1,LLGL1,PPP2CA,PPP2R5E,VASP
Paxillin Signaling	0.446	0.0857		NCK2,ITGAM,NRAS,CSK,ITGA6,ITGAL
tRNA Splicing	0.446	0.111		PDE2A,PDE5A
Stearate Biosynthesis I (Animals)	0.446	0.111		ZADH2,SLC27A1
Bladder Cancer Signaling	0.438	0.0909		RB1,CDH1,NRAS,MMP9
Induction of Apoptosis by HIV1	0.419	0.0889	-2	TRADD,TRAF2,DFFB,BAK1
Phagosome Maturation	0.417	0.0833		B2M,CTSZ,DYNC1LI1,CTSD,CTSE,DYNLRB1
Tumoricidal Function of Hepatic Natural Killer Cells	0.416	0.105		DFFB,ITGAL
PI3K Signaling in B Lymphocytes	0.407	0.08	-2.121	VAV2,FYN,NRAS,PPP3R1,LYN,PLCL2,PPP3CA,INPP5D
Assembly of RNA Polymerase I Complex	0.402	0.143		UBTF
Superpathway of Citrulline Metabolism	0.402	0.143		ARG2
Cholesterol Biosynthesis I	0.402	0.143		LBR
Cholesterol Biosynthesis II (via 24,25-dihydrolanosterol)	0.402	0.143		LBR
Cholesterol Biosynthesis III (via Desmosterol)	0.402	0.143		LBR
Oxidative Ethanol Degradation III	0.402	0.143		ALDH1L1
p70S6K Signaling	0.398	0.0805	0.378	PPP2R1A,NRAS,PPP2CA,LYN,PPP2R5E,PLCL2,EEF2K
Eicosanoid Signaling	0.394	0.0909		PLA2G16,PLBD1,PLA2G7
B Cell Development	0.388	0.1		HLA-DMA,HLA-DQB1
Transcriptional Regulatory Network in Embryonic Stem Cells	0.388	0.1		SET,STAT3
Aryl Hydrocarbon Receptor Signaling	0.385	0.0795		CTSD,RB1,ALDH1L1,GSTM2,ALDH16A1,CDK2,CYP1B1
Salvage Pathways of Pyrimidine Ribonucleotides	0.384	0.0851	-2	GRK6,UCK1,CDK2,CDK1
Cell Cycle: G1/S Checkpoint Regulation	0.384	0.0851		RB1,E2F4,SKP1,CDK2
ERK/MAPK Signaling	0.372	0.0769	-0.333	ETS1,FYN,PPP2R1A,NRAS,PPP2CA,PPP2R5E,STAT3,STAT1,PPP1CA
Synaptic Long Term Potentiation	0.365	0.0806	-1.342	NRAS,PPP3R1,PLCL2,PPP1CA,PPP3CA
Regulation of IL-2 Expression in Activated and Anergic T Lymphocytes	0.365	0.0806		VAV2,FYN,NRAS,PPP3R1,PPP3CA
Cleavage and Polyadenylation of Pre-mRNA	0.359	0.125		PABPN1
Pyrimidine Deoxyribonucleotides De Novo Biosynthesis I	0.359	0.125		RRM1
Glutathione-mediated Detoxification	0.359	0.125		GSTM2
Histamine Degradation	0.359	0.125		ALDH1L1
Fatty Acid α-oxidation	0.359	0.125		ALDH1L1
Pyridoxal 5'-phosphate Salvage Pathway	0.355	0.0857		GRK6,CDK2,CDK1
Role of MAPK Signaling in the Pathogenesis of Influenza	0.352	0.0816		PLA2G16,PLBD1,NRAS,PLA2G7
IL-7 Signaling Pathway	0.351	0.0794	-2	FYN,LYN,STAT1,CDK2,BAK1
T Cell Receptor Signaling	0.35	0.0779		VAV2,FYN,NRAS,PPP3R1,CSK,PPP3CA
Role of RIG1-like Receptors in Antiviral Innate Immunity	0.339	0.0909		IFIH1,TRAF2
Cellular Effects of Sildenafil (Viagra)	0.336	0.08		PDE2A,GUCY1A1,PDE5A,PLCL2
Production of Nitric Oxide and Reactive Oxygen Species in Macrophages	0.331	0.0748	0	PPP2R1A,PPP2CA,ARG2,IRF8,PPP2R5E,PPP1CA,STAT1,MAP3K2
Nitric Oxide Signaling in the Cardiovascular System	0.324	0.0769	1	PDE2A,GUCY1A1,ATP2A3,PDE5A,ARG2
IL-4 Signaling	0.324	0.0769		NRAS,HLA-DMA,HLA-DQB1,NR3C1,INPP5D
Apoptosis Signaling	0.324	0.0769	-1.342	ACIN1,NRAS,DFFB,BAK1,CDK1
Antioxidant Action of Vitamin C	0.322	0.0784	1	PLA2G16,PLBD1,PLCL2,PLA2G7
1D-myo-inositol Hexakisphosphate Biosynthesis II (Mammalian)	0.321	0.111		INPP5D
D-myo-inositol (1,3,4)-trisphosphate Biosynthesis	0.321	0.111		INPP5D
Putrescine Degradation III	0.321	0.111		ALDH1L1
BER pathway	0.321	0.111		PCNA
Ephrin A Signaling	0.32	0.0811		VAV2,FYN,CFL1
Glucocorticoid Receptor Signaling	0.319	0.0722		NRAS,HSPA14,POLR2J,SMARCE1,POLR2B,STAT3,CD163,NR3C1,GTF2B,TRAF2,POU2F1,PPP3R1,STAT1,PPP3CA
Cytotoxic T Lymphocyte-mediated Apoptosis of Target Cells	0.318	0.087		B2M,DFFB
Regulation of eIF4 and p70S6K Signaling	0.318	0.0745	1	PPP2R1A,NRAS,EIF3D,PPP2CA,EIF4A2,PPP2R5E,RPS24
MIF-mediated Glucocorticoid Regulation	0.318	0.087		CD74,NR3C1
nNOS Signaling in Neurons	0.318	0.087		PPP3R1,PPP3CA
Insulin Receptor Signaling	0.315	0.075	-0.816	FYN,NRAS,LIPE,PPP1CA,ACLY,INPP5D
Type I Diabetes Mellitus Signaling	0.305	0.0741	-2	TRADD,TRAF2,MYD88,HLA-DMA,HLA-DQB1,STAT1
Pancreatic Adenocarcinoma Signaling	0.305	0.0741	-1.342	RB1,E2F4,STAT3,STAT1,MMP9,CDK2
Granzyme A Signaling	0.29	0.1		SET
Bupropion Degradation	0.29	0.1		CYP1B1
Glutathione Redox Reactions I	0.29	0.1		GSTM2
D-myo-inositol (1,4,5)-trisphosphate Degradation	0.29	0.1		INPP5D
Ethanol Degradation IV	0.29	0.1		ALDH1L1
Parkinson's Signaling	0.29	0.1		UCHL1
Agrin Interactions at Neuromuscular Junction	0.288	0.0769		NRAS,ITGA6,ITGAL
Dendritic Cell Maturation	0.284	0.0714	-2.646	B2M,CD1D,HLA-DMA,MYD88,HLA-DQB1,IRF8,PLCL2,STAT1
Autoimmune Thyroid Disease Signaling	0.279	0.08		HLA-DMA,HLA-DQB1
Role of JAK2 in Hormone-like Cytokine Signaling	0.279	0.08		STAT3,STAT1
Ephrin Receptor Signaling	0.276	0.0708	-2.121	NCK2,FYN,WIPF1,NRAS,RGS3,ITSN1,CFL1,STAT3
CNTF Signaling	0.274	0.075		NRAS,STAT3,STAT1
Cell Cycle: G2/M DNA Damage Checkpoint Regulation	0.274	0.075		TRIP12,SKP1,CDK1
Granzyme B Signaling	0.262	0.0909		DFFB
Gap Junction Signaling	0.262	0.07		NRAS,GUCY1A1,TJP1,PPP3R1,PLCL2,PPP3CA,MAP3K2
Tryptophan Degradation X (Mammalian, via Tryptamine)	0.262	0.0909		ALDH1L1
NRF2-mediated Oxidative Stress Response	0.26	0.0696	-2	GSTM2,NRAS,STIP1,CCT7,DNAJA4,UBE2K,DNAJA2,DNAJA1
Breast Cancer Regulation by Stathmin1	0.26	0.0696		PPP2R1A,E2F4,NRAS,PPP2CA,PPP2R5E,PPP1CA,CDK2,CDK1
Role of Oct4 in Mammalian Embryonic Stem Cell Pluripotency	0.246	0.0741		RB1,PHB
Graft-versus-Host Disease Signaling	0.246	0.0741		HLA-DMA,HLA-DQB1
TWEAK Signaling	0.246	0.0741		TRADD,TRAF2
Ethanol Degradation II	0.238	0.0833		ALDH1L1
FcγRIIB Signaling in B Lymphocytes	0.235	0.0698		NRAS,LYN,INPP5D
Dopamine Degradation	0.216	0.0769		ALDH1L1
Superpathway of D-myo-inositol (1,4,5)-trisphosphate Metabolism	0.216	0.0769		INPP5D
Fatty Acid β-oxidation I	0.216	0.0769		SLC27A1
IL-15 Production	0.197	0.0714		STAT1
Estrogen Biosynthesis	0.197	0.0714		CYP1B1
Apelin Cardiac Fibroblast Signaling Pathway	0.197	0.0714		SPHK1
Natural Killer Cell Signaling	0	0.0676		VAV2,FYN,NRAS,SH2D1A,INPP5D
IL-10 Signaling	0	0.0476		ARG2,STAT3
Neuregulin Signaling	0	0.0179		NRAS
Leukocyte Extravasation Signaling	0	0.0598	-1.89	VAV2,WIPF1,ITGAM,ITGA6,ITGAL,VASP,MMP9
Axonal Guidance Signaling	0	0.0622		FYN,NRAS,RGS3,CFL1,ITSN1,PLCL2,NCK2,WIPF1,PPP3R1,PSMD14,MMP9,PPP3CA,VASP,NRP1
Amyotrophic Lateral Sclerosis Signaling	0	0.0172		PPP3CA
Fc Epsilon RI Signaling	0	0.0649	-1.342	VAV2,FYN,NRAS,LYN,INPP5D
Actin Cytoskeleton Signaling	0	0.0496	-1.633	VAV2,DIAPH1,NRAS,CFL1,CSK,SSH3
Huntington's Disease Signaling	0	0.0278		CTSD,HSPA14,POLR2J,POLR2B
PPARα/RXRα Activation	0	0.0367		NRAS,SLC27A1,PLCL2,MED24
p53 Signaling	0	0.0506		RB1,PCNA,TOPBP1,CDK2
Acute Phase Response Signaling	0	0.0606	-2.236	TRADD,TRAF2,NRAS,MYD88,STAT3,NR3C1
Hepatic Cholestasis	0	0.0217		TRAF2,MYD88
LXR/RXR Activation	0	0.0317		ARG2,MMP9
Hepatic Fibrosis / Hepatic Stellate Cell Activation	0	0.0189		STAT1,MMP9
VDR/RXR Activation	0	0.02		GTF2B
PXR/RXR Activation	0	0.0513		GSTM2,NR3C1
TR/RXR Activation	0	0.0175		PFKP
Regulation of Actin-based Motility by Rho	0	0.0488		WIPF1,CFL1
RAR Activation	0	0.0427		NSD1,CSK,SMARCE1,CSNK2B,PRMT1
Erythropoietin Signaling	0	0.0172		NRAS
14-3-3-mediated Signaling	0	0.0513	-2	TRAF2,NRAS,PLCL2,AKT1S1
α-Adrenergic Signaling	0	0.0588		NRAS,PYGB,PYGL
Activation of IRF by Cytosolic Pattern Recognition Receptors	0	0.0625		IFIH1,STAT1
Clathrin-mediated Endocytosis Signaling	0	0.0472		AP1G2,PPP3R1,TFRC,CSNK2B,PPP3CA
IL-8 Signaling	0	0.0496	-2	CDH1,ITGAM,NRAS,MMP9,VASP,LASP1
IL-12 Signaling and Production in Macrophages	0	0.0345		MYD88,IRF8,STAT1
Role of Pattern Recognition Receptors in Recognition of Bacteria and Viruses	0	0.0361		IFIH1,MYD88,C1QC
Role of PKR in Interferon Induction and Antiviral Response	0	0.0645		TRAF2,STAT1
TREM1 Signaling	0	0.0408		MYD88,STAT3
MIF Regulation of Innate Immunity	0	0.0385		CD74
Role of NFAT in Regulation of the Immune Response	0	0.0678	-2.646	FYN,NRAS,HLA-DMA,PPP3R1,LYN,XPO1,HLA-DQB1,PPP3CA
LPS-stimulated MAPK Signaling	0	0.0169		NRAS
NF-κB Activation by Viruses	0	0.0645	-2	TRAF2,NRAS,ITGA6,ITGAL
CD40 Signaling	0	0.0385		TRAF2,STAT3
CD27 Signaling in Lymphocytes	0	0.0667		TRAF2,MAP3K2
Lymphotoxin β Receptor Signaling	0	0.0204		TRAF2
IL-17 Signaling	0	0.0192		NRAS
fMLP Signaling in Neutrophils	0	0.0385		NRAS,PPP3R1,PPP3CA
CXCR4 Signaling	0	0.0211		NRAS,LYN
4-1BB Signaling in T Lymphocytes	0	0.05		TRAF2
Thrombopoietin Signaling	0	0.0682		NRAS,STAT3,STAT1
B Cell Activating Factor Signaling	0	0.0323		TRAF2
T Helper Cell Differentiation	0	0.0678		HLA-DMA,STAT3,HLA-DQB1,STAT1
IL-9 Signaling	0	0.0667		STAT3,STAT1
CCR3 Signaling in Eosinophils	0	0.0263		NRAS,CFL1
CD28 Signaling in T Helper Cells	0	0.069	-1	FYN,HLA-DMA,PPP3R1,CSK,HLA-DQB1,PPP3CA
IL-15 Signaling	0	0.0351		NRAS,STAT3
Mechanisms of Viral Exit from Host Cells	0	0.0417		XPO1
HIF1α Signaling	0	0.0286		NRAS,MMP9
Melatonin Signaling	0	0.0263		PLCL2
Angiopoietin Signaling	0	0.04		NRAS,DOK2
Neuropathic Pain Signaling In Dorsal Horn Neurons	0	0.0172		PLCL2
Endothelin-1 Signaling	0	0.0536	-0.816	PLA2G16,PLBD1,NRAS,GUCY1A1,PLCL2,PLA2G7
Relaxin Signaling	0	0.044		PDE2A,GUCY1A1,PDE5A,MMP9
Factors Promoting Cardiogenesis in Vertebrates	0	0.0208		CDK2
Renin-Angiotensin Signaling	0	0.04		NRAS,STAT3,STAT1
Thrombin Signaling	0	0.0164		NRAS,PLCL2
Cardiac Hypertrophy Signaling	0	0.0397	-2.236	NRAS,PPP3R1,PLCL2,PPP3CA,MAP3K2
iCOS-iCOSL Signaling in T Helper Cells	0	0.0674	-0.816	HLA-DMA,PPP3R1,CSK,HLA-DQB1,INPP5D,PPP3CA
Molecular Mechanisms of Cancer	0	0.042		FYN,RB1,E2F4,CDH1,NRAS,NF1,CDK9,CDK2,BAK1,CDK1
Corticotropin Releasing Hormone Signaling	0	0.0141		GUCY1A1
HGF Signaling	0	0.0676	-2	ETS1,NRAS,STAT3,CDK2,MAP3K2
HMGB1 Signaling	0	0.0227		Kat6b,NRAS
FLT3 Signaling in Hematopoietic Progenitor Cells	0	0.069	-1	NRAS,STAT3,STAT1,INPP5D
GNRH Signaling	0	0.0225		NRAS,MAP3K2
Cholecystokinin/Gastrin-mediated Signaling	0	0.0156		NRAS
Human Embryonic Stem Cell Pluripotency	0	0.0127		SPHK1
Melanocyte Development and Pigmentation Signaling	0	0.0159		NRAS
Antiproliferative Role of Somatostatin Receptor 2	0	0.04		NRAS,GUCY1A1
Androgen Signaling	0	0.0556		GTF2B,TGFB1I1,POLR2J,POLR2B
Germ Cell-Sertoli Cell Junction Signaling	0	0.0612		CDH1,NRAS,CFL1,TJP1,ITGA6,MAP3K2
Aldosterone Signaling in Epithelial Cells	0	0.0674		HSPA14,SLC12A2,HSPE1,PLCL2,DNAJA1,HSPA4L
Role of NANOG in Mammalian Embryonic Stem Cell Pluripotency	0	0.0286		NRAS,STAT3
Growth Hormone Signaling	0	0.0408		STAT3,STAT1
CREB Signaling in Neurons	0	0.0446		GTF2B,NRAS,POLR2J,POLR2B,PLCL2
Melanoma Signaling	0	0.0682		RB1,CDH1,NRAS
Prostate Cancer Signaling	0	0.0411		RB1,NRAS,CDK2
Renal Cell Carcinoma Signaling	0	0.0536		ETS1,NRAS,FH
Small Cell Lung Cancer Signaling	0	0.05		RB1,TRAF2,CDK2
Endometrial Cancer Signaling	0	0.04		CDH1,NRAS
Glioma Signaling	0	0.0345		RB1,E2F4,NRAS
Acute Myeloid Leukemia Signaling	0	0.0441		NRAS,STAT3,CSF1R
Thyroid Cancer Signaling	0	0.0588		CDH1,NRAS
Type II Diabetes Mellitus Signaling	0	0.0482		TRADD,TRAF2,SLC27A1,NSMAF
Chronic Myeloid Leukemia Signaling	0	0.0385		RB1,E2F4,NRAS
Non-Small Cell Lung Cancer Signaling	0	0.0517		RB1,STK4,NRAS
Gα12/13 Signaling	0	0.0366		VAV2,CDH1,NRAS
ERK5 Signaling	0	0.0392		NRAS,MAP3K2
Colorectal Cancer Metastasis Signaling	0	0.0395	-1.633	E2F4,CDH1,NRAS,STAT3,STAT1,MMP9
mTOR Signaling	0	0.0667	1.342	PPP2R1A,NRAS,EIF3D,PPP2CA,EIF4A2,PPP2R5E,AKT1S1,RPS24
Myc Mediated Apoptosis Signaling	0	0.0185		NRAS
G Beta Gamma Signaling	0	0.0164		NRAS
Communication between Innate and Adaptive Immune Cells	0	0.0182		B2M
Sphingosine-1-phosphate Signaling	0	0.0267		SPHK1,PLCL2
Crosstalk between Dendritic Cells and Natural Killer Cells	0	0.0182		ITGAL
FAK Signaling	0	0.0455		FYN,NRAS,CSK
EIF2 Signaling	0	0.0635		RPL24,PTBP1,NRAS,EIF3D,EIF5,EIF4A2,PPP1CA,RPS24
April Mediated Signaling	0	0.0333		TRAF2
PAK Signaling	0	0.0536		NCK2,NRAS,CFL1
Hereditary Breast Cancer Signaling	0	0.0619		RB1,NRAS,POLR2J,SMARCE1,POLR2B,CDK1
Rac Signaling	0	0.0294		NRAS,CFL1
RhoA Signaling	0	0.0328		CFL1,SEPT1
Role of Osteoblasts, Osteoclasts and Chondrocytes in Rheumatoid Arthritis	0	0.0373		TRADD,TRAF2,PPP3R1,CSF1R,PPP3CA
Phospholipase C Signaling	0	0.0368	-2.236	FYN,NRAS,PPP3R1,LYN,PPP3CA
Ovarian Cancer Signaling	0	0.0337		RB1,NRAS,MMP9
HER-2 Signaling in Breast Cancer	0	0.0182		NRAS
Altered T Cell and B Cell Signaling in Rheumatoid Arthritis	0	0.0308		HLA-DMA,HLA-DQB1
Protein Kinase A Signaling	0	0.0693	-0.832	PDE2A,LIPE,PYGL,PYGB,PLCL2,ADD3,PPP3R1,ADD1,ANAPC5,PDE5A,PPP1CA,CDC16,PPP3CA,VASP
Role of Macrophages, Fibroblasts and Endothelial Cells in Rheumatoid Arthritis	0	0.0505		IL16,TRADD,TRAF2,NRAS,MYD88,PPP3R1,CEBPZ,STAT3,PLCL2,PPP3CA
Estrogen-Dependent Breast Cancer Signaling	0	0.0192		NRAS
Leptin Signaling in Obesity	0	0.0444		STAT3,PLCL2
Role of NFAT in Cardiac Hypertrophy	0	0.032	-2	NRAS,PPP3R1,PLCL2,PPP3CA
Glioma Invasiveness Signaling	0	0.0435		NRAS,MMP9
IL-1 Signaling	0	0.0172		MYD88
RANK Signaling in Osteoclasts	0	0.0615	-2	TRAF2,PPP3R1,PPP3CA,MAP3K2
Glioblastoma Multiforme Signaling	0	0.0566	-1	RB1,E2F4,NRAS,NF1,PLCL2,CDK2
TNFR1 Signaling	0	0.0625		TRADD,TRAF2
TNFR2 Signaling	0	0.0476		TRAF2
MSP-RON Signaling Pathway	0	0.0238		ITGAM
P2Y Purigenic Receptor Signaling Pathway	0	0.0253		NRAS,PLCL2
IL-17A Signaling in Airway Cells	0	0.0217		STAT3
Role of JAK1 and JAK3 in γc Cytokine Signaling	0	0.0526		NRAS,STAT3,STAT1
NGF Signaling	0	0.0263		NRAS,MAP3K2
Signaling by Rho Family GTPases	0	0.0323		CDH1,WIPF1,CFL1,SEPT1
RhoGDI Signaling	0	0.0227		CDH1,CFL1
Sertoli Cell-Sertoli Cell Junction Signaling	0	0.0645		EPB41,CDH1,NRAS,GUCY1A1,TJP1,MAP3K2
Mouse Embryonic Stem Cell Pluripotency	0	0.0282		NRAS,STAT3
eNOS Signaling	0	0.0345		GUCY1A1,HSPA14,AQP1
iNOS Signaling	0	0.0556		MYD88,STAT1
VEGF Family Ligand-Receptor Interactions	0	0.0345		NRAS,NRP1
ErbB Signaling	0	0.0328		NCK2,NRAS
ErbB2-ErbB3 Signaling	0	0.0444		NRAS,STAT3
ErbB4 Signaling	0	0.0208		NRAS
GDNF Family Ligand-Receptor Interactions	0	0.0408		NRAS,DOK2
Heparan Sulfate Biosynthesis	0	0.0278		LIPE
Nicotine Degradation III	0	0.0588		CYP1B1
Heparan Sulfate Biosynthesis (Late Stages)	0	0.0303		LIPE
Melatonin Degradation I	0	0.05		CYP1B1
Nicotine Degradation II	0	0.0556		CYP1B1
Serotonin Degradation	0	0.0417		ALDH1L1
Superpathway of Melatonin Degradation	0	0.0435		CYP1B1
Noradrenaline and Adrenaline Degradation	0	0.0667		ALDH1L1
Epithelial Adherens Junction Signaling	0	0.039		VAV2,CDH1,NRAS
Gαi Signaling	0	0.0429		NRAS,RGS14,STAT3
Gαq Signaling	0	0.0312		PPP3R1,CSK,PPP3CA
Gαs Signaling	0	0.0545		ADD3,HCK,ADD1
Inhibition of Matrix Metalloproteases	0	0.0625		MMP9
PEDF Signaling	0	0.0149		NRAS
Remodeling of Epithelial Adherens Junctions	0	0.0488		CDH1,MAPRE1
Agranulocyte Adhesion and Diapedesis	0	0.037		ITGA6,MMP9,GLG1
Granulocyte Adhesion and Diapedesis	0	0.061		ITGAM,ITGA6,ITGAL,MMP9,GLG1
Regulation of the Epithelial-Mesenchymal Transition Pathway	0	0.0446		ETS1,CDH1,NRAS,STAT3,MMP9
Tec Kinase Signaling	0	0.0606	-2.449	VAV2,FYN,HCK,LYN,STAT3,STAT1
UVA-Induced MAPK Signaling	0	0.0469		NRAS,PLCL2,STAT1
UVC-Induced MAPK Signaling	0	0.0312		NRAS
STAT3 Pathway	0	0.0267		NRAS,STAT3
Oxidative Phosphorylation	0	0.0656	-2	NDUFV1,COX6B1,UQCRC1,NDUFA1
Adipogenesis pathway	0	0.0278		Kat6b,RB1
Wnt/Ca+ pathway	0	0.0588		PLCL2,PPP3CA
Toll-like Receptor Signaling	0	0.0185		MYD88
EGF Signaling	0	0.0638		STAT3,CSNK2B,STAT1
SAPK/JNK Signaling	0	0.0606	-2	TRADD,TRAF2,NRAS,MAP3K2
PI3K/AKT Signaling	0	0.0588	1.342	PPP2R1A,NRAS,PPP2CA,PPP2R5E,INPP5D
PTEN Signaling	0	0.0361		NRAS,CSNK2B,INPP5D
IL-2 Signaling	0	0.0417		NRAS,CSNK2B
Amyloid Processing	0	0.037		CSNK2B
FGF Signaling	0	0.0208		STAT3
Endoplasmic Reticulum Stress Pathway	0	0.0667		TRAF2
JAK/Stat Signaling	0	0.0476		NRAS,STAT3,STAT1
GABA Receptor Signaling	0	0.0333		AP1G2
Xenobiotic Metabolism Signaling	0	0.0596		ALDH1L1,PPP2R1A,NRAS,GSTM2,PPP2CA,PPP2R5E,ALDH16A1,CYP1B1,MAP3K2
Wnt/β-catenin Signaling	0	0.0667	1	PPP2R1A,CDH1,PPP2CA,TLE3,PPP2R5E,CSNK2B
Phototransduction Pathway	0	0.0667		GUCY1A1
Chemokine Signaling	0	0.0455		NRAS,CFL1
Neurotrophin/TRK Signaling	0	0.0196		NRAS
Sonic Hedgehog Signaling	0	0.0625		CDK1
Death Receptor Signaling	0	0.0606	-2	ACIN1,TRADD,TRAF2,DFFB
PPAR Signaling	0	0.0282		TRAF2,NRAS
IGF-1 Signaling	0	0.038		NRAS,STAT3,CSNK2B
cAMP-mediated signaling	0	0.0513	-1.633	PDE2A,PPP3R1,PDE5A,RGS14,STAT3,PPP3CA
p38 MAPK Signaling	0	0.0556		TRADD,TRAF2,EEF2K,STAT1
TGF-β Signaling	0	0.0185		NRAS
NF-κB Signaling	0	0.0391	-2.236	TRADD,TRAF2,NRAS,MYD88,CSNK2B
VEGF Signaling	0	0.0141		NRAS
Hypoxia Signaling in the Cardiovascular System	0	0.0625		UBE2K,UBE2L6,UBE2C
G-Protein Coupled Receptor Signaling	0	0.0385		FYN,PDE2A,NRAS,PDE5A,RGS14,STAT3
IL-6 Signaling	0	0.0455	-1	TRAF2,NRAS,STAT3,CSNK2B
BMP signaling pathway	0	0.0244		NRAS
GPCR-Mediated Integration of Enteroendocrine Signaling Exemplified by an L Cell	0	0.0323		PLCL2
GPCR-Mediated Nutrient Sensing in Enteroendocrine Cells	0	0.0217		PLCL2
Gustation Pathway	0	0.0566		PDE2A,P2RX4,PDE5A
Phagosome Formation	0	0.0435		ITGAM,PLCL2,INPP5D
Macropinocytosis Signaling	0	0.0392		NRAS,CSF1R
Inflammasome pathway	0	0.0667		MYD88
Cancer Drug Resistance By Drug Efflux	0	0.0286		NRAS
Th1 and Th2 Activation Pathway	0	0.0388		CHD4,HLA-DMA,STAT3,HLA-DQB1,STAT1
Th1 Pathway	0	0.0412	-2	HLA-DMA,STAT3,HLA-DQB1,STAT1
Th2 Pathway	0	0.0297		CHD4,HLA-DMA,HLA-DQB1
Osteoarthritis Pathway	0	0.0234		SPHK1,MYBBP1A,MMP9
GP6 Signaling Pathway	0	0.0441		FYN,APBB1IP,LYN
Neuroinflammation Signaling Pathway	0	0.0508	-1.667	B2M,MYD88,HLA-DMA,PPP3R1,HLA-DQB1,STAT1,CSF1R,MMP9,PPP3CA
Adrenomedullin signaling pathway	0	0.0345	-2	NRAS,GUCY1A1,CSK,PLCL2
Th17 Activation Pathway	0	0.0392		MYD88,STAT3
SPINK1 General Cancer Pathway	0	0.0455		NRAS,STAT3
Endocannabinoid Developing Neuron Pathway	0	0.0494	-1	NRAS,MGLL,STAT3,AKT1S1
Endocannabinoid Cancer Inhibition Pathway	0	0.0283		CDH1,NSMAF,AKT1S1
Apelin Adipocyte Signaling Pathway	0	0.0488		GSTM2,LIPE
Apelin Cardiomyocyte Signaling Pathway	0	0.0333		ATP2A3,PLCL2
Apelin Endothelial Signaling Pathway	0	0.0128		NRAS
Calcium Signaling	0	0.0375		PPP3R1,ATP2A3,PPP3CA

## Sheet: Liver
Ingenuity Canonical Pathways	-log(p-value)	Ratio	z-score	Molecules
Autophagy	7.72	0.243		STX17,CTSD,ULK1,CTSA,VPS16,CTSS,LAMP1,CTSC,CTSF
Phagosome Maturation	3.06	0.0854		CTSD,CTSA,VPS16,CTSS,LAMP1,CTSC,CTSF
Atherosclerosis Signaling	2.58	0.0811		ITGB2,APOE,VCAM1,ICAM1,CLU,APOD
FXR/RXR Activation	1.92	0.0594		APOE,HPX,VTN,SLCO1B3,CLU,APOD
Complement System	1.9	0.115		ITGB2,ITGAM,C1QA
Granulocyte Adhesion and Diapedesis	1.56	0.0556		ITGB2,VCAM1,ITGAM,ICAM1,HSPB1
1D-myo-inositol Hexakisphosphate Biosynthesis II (Mammalian)	1.56	0.143		INPP5E,ITPKA
D-myo-inositol (1,3,4)-trisphosphate Biosynthesis	1.56	0.143		INPP5E,ITPKA
LXR/RXR Activation	1.47	0.0526	2.236	APOE,HPX,VTN,CLU,APOD
Leukocyte Extravasation Signaling	1.47	0.0469	0.816	ITGB2,VCAM1,ITGAM,ICAM1,TIMP2,PRKCG
Thyroid Hormone Biosynthesis	1.43	0.5		CTSD
Phagosome Formation	1.31	0.0548		ITGB2,ITGAM,VTN,PRKCG
Superpathway of D-myo-inositol (1,4,5)-trisphosphate Metabolism	1.31	0.105		INPP5E,ITPKA
Acute Phase Response Signaling	1.3	0.0426	2.449	FTL,HPX,RIPK1,SERPINA3,CP,STAT3
Heme Degradation	1.25	0.333		BLVRB
Biotin-carboxyl Carrier Protein Assembly	1.25	0.333		HLCS
SPINK1 Pancreatic Cancer Pathway	1.19	0.0909		CTSA,CPD
TREM1 Signaling	1.19	0.0612		ICAM1,NOD1,STAT3
Clathrin-mediated Endocytosis Signaling	1.09	0.041		ITGB2,APOE,SNX9,CLU,APOD
Arginine Biosynthesis IV	1.04	0.2		ASS1
Urea Cycle	1.04	0.2		ASS1
Citrulline-Nitric Oxide Cycle	1.04	0.2		ASS1
IL-8 Signaling	1.01	0.0388	1.342	ITGB2,VCAM1,ITGAM,ICAM1,PRKCG
Triacylglycerol Biosynthesis	1.01	0.0714		LPIN1,LPGAT1
Iron homeostasis signaling pathway	0.991	0.0426		HPX,FTL,CP,STAT3
IL-12 Signaling and Production in Macrophages	0.955	0.0412		APOE,CLU,APOD,PRKCG
Aldosterone Signaling in Epithelial Cells	0.932	0.0404		ITPR2,HSPB8,HSPB1,PRKCG
HER-2 Signaling in Breast Cancer	0.907	0.0462		TSC1,ITGB2,PRKCG
Sucrose Degradation V (Mammalian)	0.903	0.143		TKFC
Oleate Biosynthesis II (Animals)	0.903	0.143		FADS2
Death Receptor Signaling	0.879	0.0448		RIPK1,ARHGDIB,HSPB1
NF-κB Activation by Viruses	0.851	0.0435		ITGB2,RIPK1,PRKCG
Calcium-induced T Lymphocyte Apoptosis	0.851	0.0571		ITPR2,PRKCG
Granzyme A Signaling	0.851	0.125		H1F0
Th1 Pathway	0.785	0.0405		ITGB2,ICAM1,STAT3
CCR3 Signaling in Eosinophils	0.728	0.038		MPRIP,ITPR2,PRKCG
Caveolar-mediated Endocytosis Signaling	0.697	0.0455		ITGB2,ITGAM
MSP-RON Signaling Pathway	0.697	0.0455		ITGB2,ITGAM
DNA Methylation and Transcriptional Repression Signaling	0.688	0.0833		MECP2
γ-linolenate Biosynthesis II (Animals)	0.688	0.0833		FADS2
SPINK1 General Cancer Pathway	0.682	0.0444		STAT3,Mt2
Production of Nitric Oxide and Reactive Oxygen Species in Macrophages	0.678	0.032	1	APOE,CLU,APOD,PRKCG
Agranulocyte Adhesion and Diapedesis	0.676	0.0357		ITGB2,VCAM1,ICAM1
Superpathway of Citrulline Metabolism	0.658	0.0769		ASS1
IL-10 Signaling	0.654	0.0426		BLVRB,STAT3
Regulation of Actin-based Motility by Rho	0.654	0.0426		MPRIP,BAIAP2
Neuroprotective Role of THOP1 in Alzheimer's Disease	0.654	0.0426		TPP1,SERPINA3
Cellular Effects of Sildenafil (Viagra)	0.64	0.0417		MPRIP,ITPR2
Role of JAK1, JAK2 and TYK2 in Interferon Signaling	0.631	0.0714		STAT3
CDP-diacylglycerol Biosynthesis I	0.631	0.0714		LPGAT1
D-myo-inositol (1,4,5)-trisphosphate Degradation	0.631	0.0714		INPP5E
Role of Pattern Recognition Receptors in Recognition of Bacteria and Viruses	0.627	0.0337		NOD1,C1QA,PRKCG
Renin-Angiotensin Signaling	0.627	0.0337		ITPR2,STAT3,PRKCG
Apelin Endothelial Signaling Pathway	0.618	0.0333		VCAM1,ICAM1,PRKCG
GPCR-Mediated Nutrient Sensing in Enteroendocrine Cells	0.602	0.0392		ITPR2,PRKCG
eNOS Signaling	0.6	0.0326		ITPR2,AQP4,PRKCG
Thrombopoietin Signaling	0.59	0.0385		STAT3,PRKCG
Phosphatidylglycerol Biosynthesis II (Non-plastidic)	0.58	0.0625		LPGAT1
Reelin Signaling in Neurons	0.578	0.0377		ITGB2,APOE
Glioma Invasiveness Signaling	0.567	0.037		VTN,TIMP2
EGF Signaling	0.567	0.037		ITPR2,STAT3
IL-22 Signaling	0.558	0.0588		STAT3
CD40 Signaling	0.556	0.0364		ICAM1,STAT3
Gustation Pathway	0.556	0.0364		ITPR2,P2RX4
NRF2-mediated Oxidative Stress Response	0.539	0.0278		FTL,HSPB8,FKBP5,PRKCG
Notch Signaling	0.536	0.0556		DTX3
Macropinocytosis Signaling	0.535	0.0351		ITGB2,PRKCG
α-Adrenergic Signaling	0.524	0.0345		ITPR2,PRKCG
Th1 and Th2 Activation Pathway	0.519	0.0294		ITGB2,ICAM1,STAT3
Role of Macrophages, Fibroblasts and Endothelial Cells in Rheumatoid Arthritis	0.517	0.0258		VCAM1,ICAM1,RIPK1,STAT3,PRKCG
Tumoricidal Function of Hepatic Natural Killer Cells	0.517	0.0526		ICAM1
IL-15 Signaling	0.514	0.0339		VCAM1,STAT3
Growth Hormone Signaling	0.514	0.0339		STAT3,PRKCG
Cdc42 Signaling	0.514	0.0339		MPRIP,BAIAP2
Sperm Motility	0.504	0.0333		ITPR2,PRKCG
Role of JAK family kinases in IL-6-type Cytokine Signaling	0.499	0.05		STAT3
Transcriptional Regulatory Network in Embryonic Stem Cells	0.499	0.05		STAT3
Dopamine Degradation	0.499	0.05		Sult1a1
Glucocorticoid Receptor Signaling	0.487	0.025		PBRM1,VCAM1,ICAM1,STAT3,FKBP5
Neuropathic Pain Signaling In Dorsal Horn Neurons	0.485	0.0323		ITPR2,PRKCG
Pyrimidine Ribonucleotides De Novo Biosynthesis	0.481	0.0476		NUDT9
Pyrimidine Ribonucleotides Interconversion	0.481	0.0476		NUDT9
Inhibition of Matrix Metalloproteases	0.481	0.0476		TIMP2
IL-3 Signaling	0.458	0.0308		STAT3,PRKCG
RhoA Signaling	0.458	0.0308		MPRIP,BAIAP2
Prolactin Signaling	0.45	0.0303		STAT3,PRKCG
Thyroid Hormone Metabolism II (via Conjugation and/or Degradation)	0.45	0.0435		Sult1a1
Role of RIG1-like Receptors in Antiviral Innate Immunity	0.435	0.0417		RIPK1
Mechanisms of Viral Exit from Host Cells	0.435	0.0417		PRKCG
nNOS Signaling in Neurons	0.435	0.0417		PRKCG
Synaptic Long Term Potentiation	0.433	0.0294		ITPR2,PRKCG
Role of JAK2 in Hormone-like Cytokine Signaling	0.421	0.04		STAT3
Hepatic Fibrosis / Hepatic Stellate Cell Activation	0.42	0.0256		VCAM1,ICAM1,TIMP2
Paxillin Signaling	0.418	0.0286		ITGB2,ITGAM
Nitric Oxide Signaling in the Cardiovascular System	0.41	0.0282		ITPR2,PRKCG
Virus Entry via Endocytic Pathways	0.396	0.0274		ITGB2,PRKCG
Cholecystokinin/Gastrin-mediated Signaling	0.396	0.0274		ITPR2,PRKCG
Oncostatin M Signaling	0.383	0.0357		STAT3
IL-9 Signaling	0.372	0.0345		STAT3
TWEAK Signaling	0.372	0.0345		RIPK1
Thrombin Signaling	0.366	0.0236		MPRIP,ITPR2,PRKCG
Phospholipase C Signaling	0.361	0.0234		MPRIP,ITPR2,PRKCG
ERK/MAPK Signaling	0.361	0.0234		STAT3,HSPB1,PRKCG
Corticotropin Releasing Hormone Signaling	0.356	0.0253		ITPR2,PRKCG
Integrin Signaling	0.351	0.0231		ITGB2,ITGAM,MPRIP
GPCR-Mediated Integration of Enteroendocrine Signaling Exemplified by an L Cell	0.35	0.0323		ITPR2
Superpathway of Inositol Phosphate Compounds	0.346	0.0229		INPP5E,NUDT9,ITPKA
fMLP Signaling in Neutrophils	0.343	0.0247		ITPR2,PRKCG
AMPK Signaling	0.341	0.0227		PBRM1,TSC1,ULK1
Dopamine-DARPP32 Feedback in cAMP Signaling	0.336	0.0244		ITPR2,PRKCG
Th2 Pathway	0.331	0.0241		ITGB2,ICAM1
Ephrin A Signaling	0.321	0.0294		EPHA6
HGF Signaling	0.32	0.0235		STAT3,PRKCG
Neuroinflammation Signaling Pathway	0.315	0.0211	1	VCAM1,RIPK1,ICAM1,PRKCG
Th17 Activation Pathway	0.304	0.0278		STAT3
3-phosphoinositide Degradation	0.303	0.0227		INPP5E,NUDT9
mTOR Signaling	0.298	0.0211		TSC1,ULK1,PRKCG
Endocannabinoid Developing Neuron Pathway	0.298	0.0225		STMN2,STAT3
Activation of IRF by Cytosolic Pattern Recognition Receptors	0.295	0.027		RIPK1
TNFR1 Signaling	0.295	0.027		RIPK1
Sirtuin Signaling Pathway	0.293	0.0204	-1	ATG14,STAT3,H1F0,NDUFB3
Synaptic Long Term Depression	0.288	0.022		ITPR2,PRKCG
FAT10 Cancer Signaling Pathway	0.287	0.0263		STAT3
14-3-3-mediated Signaling	0.278	0.0215		TSC1,PRKCG
Tec Kinase Signaling	0.278	0.0215		STAT3,PRKCG
T Helper Cell Differentiation	0.272	0.025		STAT3
Serotonin Degradation	0.272	0.025		Sult1a1
UVC-Induced MAPK Signaling	0.272	0.025		PRKCG
HMGB1 Signaling	0.268	0.0211		VCAM1,ICAM1
Gαq Signaling	0.268	0.0211		ITPR2,PRKCG
Melatonin Degradation I	0.265	0.0244		Sult1a1
Role of BRCA1 in DNA Damage Response	0.258	0.0238		PBRM1
GNRH Signaling	0.246	0.02		ITPR2,PRKCG
Agrin Interactions at Neuromuscular Junction	0.245	0.0227		ITGB2
Actin Nucleation by ARP-WASP Complex	0.245	0.0227		BAIAP2
Superpathway of Melatonin Degradation	0.245	0.0227		Sult1a1
Melatonin Signaling	0.239	0.0222		PRKCG
IL-6 Signaling	0.239	0.0196		STAT3,HSPB1
CXCR4 Signaling	0.234	0.0194		ITPR2,PRKCG
CCR5 Signaling in Macrophages	0.233	0.0217		PRKCG
UVB-Induced MAPK Signaling	0.227	0.0213		PRKCG
Lymphotoxin β Receptor Signaling	0.222	0.0208		VCAM1
CNTF Signaling	0.216	0.0204		STAT3
Role of JAK1 and JAK3 in γc Cytokine Signaling	0.216	0.0204		STAT3
Chemokine Signaling	0.216	0.0204		MPRIP
IL-17A Signaling in Airway Cells	0.211	0.02		STAT3
Induction of Apoptosis by HIV1	0.206	0.0196		RIPK1
Leptin Signaling in Obesity	0.201	0.0192		STAT3
ErbB2-ErbB3 Signaling	0.201	0.0192		STAT3
Natural Killer Cell Signaling	0	0.0141		PRKCG
Neuregulin Signaling	0	0.0159		PRKCG
Axonal Guidance Signaling	0	0.0119		EPHA6,BAIAP2,PRKCG
Fc Epsilon RI Signaling	0	0.0127		PRKCG
Actin Cytoskeleton Signaling	0	0.0161		MPRIP,BAIAP2
Huntington's Disease Signaling	0	0.0131		CTSD,PRKCG
Aryl Hydrocarbon Receptor Signaling	0	0.0177		CTSD,HSPB1
LPS/IL-1 Mediated Inhibition of RXR Function	0	0.0188		APOE,FABP5,SLCO1B3
Hepatic Cholestasis	0	0.0175		SLCO1B3,PRKCG
Mitochondrial Dysfunction	0	0.00826		NDUFB3
VDR/RXR Activation	0	0.0167		PRKCG
Ceramide Signaling	0	0.0145		CTSD
PXR/RXR Activation	0	0.0189		SLCO1B3
RAR Activation	0	0.0154		PBRM1,PRKCG
Erythropoietin Signaling	0	0.0154		PRKCG
Fcγ Receptor-mediated Phagocytosis in Macrophages and Monocytes	0	0.0175		PRKCG
Role of NFAT in Regulation of the Immune Response	0	0.01		ITPR2
LPS-stimulated MAPK Signaling	0	0.0143		PRKCG
CD28 Signaling in T Helper Cells	0	0.0128		ITPR2
Dendritic Cell Maturation	0	0.0099		ICAM1
Endothelin-1 Signaling	0	0.0163		ITPR2,PRKCG
Factors Promoting Cardiogenesis in Vertebrates	0	0.0189		PRKCG
Cardiac Hypertrophy Signaling	0	0.00704		HSPB1
iCOS-iCOSL Signaling in T Helper Cells	0	0.0143		ITPR2
Molecular Mechanisms of Cancer	0	0.00408		PRKCG
FLT3 Signaling in Hematopoietic Progenitor Cells	0	0.0164		STAT3
Androgen Signaling	0	0.0133		PRKCG
Role of NANOG in Mammalian Embryonic Stem Cell Pluripotency	0	0.0128		STAT3
CREB Signaling in Neurons	0	0.0172		ITPR2,PRKCG
Type I Diabetes Mellitus Signaling	0	0.0139		RIPK1
Glioma Signaling	0	0.011		PRKCG
Acute Myeloid Leukemia Signaling	0	0.0141		STAT3
Type II Diabetes Mellitus Signaling	0	0.01		PRKCG
Non-Small Cell Lung Cancer Signaling	0	0.0154		ITPR2
p70S6K Signaling	0	0.0106		PRKCG
Colorectal Cancer Metastasis Signaling	0	0.00625		STAT3
Pancreatic Adenocarcinoma Signaling	0	0.0118		STAT3
G Beta Gamma Signaling	0	0.0164		PRKCG
Systemic Lupus Erythematosus Signaling	0	0.00962		PRPF6
ILK Signaling	0	0.00917		ITGB2
EIF2 Signaling	0	0.00694		EIF5B
Hereditary Breast Cancer Signaling	0	0.0102		PBRM1
Rac Signaling	0	0.0122		BAIAP2
Protein Kinase A Signaling	0	0.0147		ITPR2,H1F0,PRKCG
Role of NFAT in Cardiac Hypertrophy	0	0.0144		ITPR2,PRKCG
Breast Cancer Regulation by Stathmin1	0	0.016		ITPR2,PRKCG
Glioblastoma Multiforme Signaling	0	0.0187		TSC1,ITPR2
PI3K Signaling in B Lymphocytes	0	0.0112		ITPR2
P2Y Purigenic Receptor Signaling Pathway	0	0.0118		PRKCG
Signaling by Rho Family GTPases	0	0.00719		BAIAP2
RhoGDI Signaling	0	0.011		ARHGDIB
Gap Junction Signaling	0	0.0169		ITPR2,PRKCG
Telomerase Signaling	0	0.0125		TPP1
Mouse Embryonic Stem Cell Pluripotency	0	0.0147		STAT3
VEGF Family Ligand-Receptor Interactions	0	0.0154		PRKCG
ErbB Signaling	0	0.0143		PRKCG
ErbB4 Signaling	0	0.0185		PRKCG
GDNF Family Ligand-Receptor Interactions	0	0.0185		ITPR2
D-myo-inositol-5-phosphate Metabolism	0	0.0119		NUDT9
D-myo-inositol (1,4,5,6)-Tetrakisphosphate Biosynthesis	0	0.0128		NUDT9
D-myo-inositol (3,4,5,6)-tetrakisphosphate Biosynthesis	0	0.0128		NUDT9
3-phosphoinositide Biosynthesis	0	0.00885		NUDT9
Epithelial Adherens Junction Signaling	0	0.012		BAIAP2
Gαi Signaling	0	0.0164		STAT3
Regulation of the Epithelial-Mesenchymal Transition Pathway	0	0.00893		STAT3
STAT3 Pathway	0	0.0104		STAT3
Oxidative Phosphorylation	0	0.0139		NDUFB3
Adipogenesis pathway	0	0.0127		LPIN1
SAPK/JNK Signaling	0	0.0143		RIPK1
PI3K/AKT Signaling	0	0.0109		TSC1
Protein Ubiquitination Pathway	0	0.0188		UBE2Q1,HSPB8,HSPB1
FGF Signaling	0	0.0185		STAT3
JAK/Stat Signaling	0	0.0156		STAT3
Xenobiotic Metabolism Signaling	0	0.00985		FTL,PRKCG
Insulin Receptor Signaling	0	0.01		TSC1
IGF-1 Signaling	0	0.0111		STAT3
cAMP-mediated signaling	0	0.00909		STAT3
p38 MAPK Signaling	0	0.0127		HSPB1
NF-κB Signaling	0	0.00763		RIPK1
Hypoxia Signaling in the Cardiovascular System	0	0.0185		UBE2Q1
G-Protein Coupled Receptor Signaling	0	0.0134		STAT3,PRKCG
PDGF Signaling	0	0.0137		STAT3
Sumoylation Pathway	0	0.0156		ARHGDIB
GP6 Signaling Pathway	0	0.0139		PRKCG
Opioid Signaling Pathway	0	0.0149		ITPR2,PRKCG
Adrenomedullin signaling pathway	0	0.00787		ITPR2
Apelin Cardiomyocyte Signaling Pathway	0	0.0147		PRKCG
T Cell Exhaustion Signaling Pathway	0	0.0106		STAT3
Calcium Signaling	0	0.0119		ITPR2
GM-CSF Signaling	0	0.0172		STAT3
Ephrin Receptor Signaling	0	0.0182		EPHA6,STAT3
