# Supplementary material for: Differential Proteomics Reveals miR-155 as a Novel Indicator of Liver and Spleen Pathology in the Symptomatic Niemann-Pick Disease, Type C1 Mouse Model
Source: Molecules. 2019 Mar 12;24(5):994. doi: 10.3390/molecules24050994 (PMC6429457; doi:10.3390/molecules24050994)
Supplement: Supplementary file 1 [file molecules-24-00994-s001.zip › molecules-448744-SI/Table S5 Function analysis resutls.xlsx]

## Sheet: Spleen
Diseases or Functions Annotation	-log(p-value)	Molecules
Maturation of spleen-derived dendritic cells	7.69975	LYN,SWAP70
Adhesion of lymphocytes	7.61246	APBB1IP,DIAPH1,ITGAL,MYD88
Accumulation of carbohydrate	6.17919	IDUA,LYPLA2
Polarization of B lymphocytes	6.17919	MYD88,SWAP70
Adhesion of B lymphocytes	6.17919	APBB1IP,ITGAL
Generation of plasmacytoid dendritic cells	6.17919	STAT1,STAT3
Adhesion of T lymphocytes	6.12784	APBB1IP,DIAPH1,MYD88
Hematopoiesis of phagocytes	5.553	CSF1R,IRF8,STAT1,STAT3
Cell spreading of lymphocytes	5.24879	INPP5D,ITGAL
Development of gamma-delta T lymphocytes	5.24879	ITGAL,SH2D1A
Killing of splenocytes	5.24879	ETS1,SH2D1A
Differentiation of plasma cells	4.69526	ETS1,LGALS8,LYN,WIPF1
Development of natural killer T lymphocytes	4.58035	ETS1,SH2D1A
Differentiation of plasmablasts	4.58035	ETS1,LYN

## Sheet: Liver
Diseases or Functions Annotation	-log(p-value)	Molecules
Quantity of neutrophils	11.464	ICAM1,ITGAM
Quantity of lymphocytic choriomeningitis virus	11.464	ICAM1,ITGB2
Quantity of phagocytes	10.7818	APOE,ICAM1,ITGAM,NPC1
Quantity of myeloid cells	10.5137	APOE,ICAM1,ITGAM,NPC1
Quantity of sphinganine	9.89539	APOE,NPC1
Accumulation of hyaluronic acid	9.89539	HEXA,HEXB
Clearance of lipid	8.19601	APOD,APOE
Hyperlipidemia	8.08216	APOE,ATG14,LPIN1
Quantity of D-sphingosine	7.6295	NPC1,SGPL1
Quantity of leukocytes	7.35461	APOE,ICAM1,ITGAM,NPC1,RASAL3
Molecular transport	7.35461	APOE,CP,FTL,NPC1,NPC2
Concentration of lipid	7.00231	APOD,APOE,C1QA,FADS2,LPGAT1,MECP2,NPC1,NPC2,SGPL1,SLCO1B3
Quantity of natural killer T lymphocytes	6.76415	ICAM1,RASAL3
Inflammation of liver	6.12784	APOE,HPX,ITGAM,ITGB2,NPC1,RIPK1,STAT3
Hypertriglyceridemia	6.11779	APOE,ATG14
Cholesterol transport	5.84477	NPC1,NPC2
Storage of cholesterol	5.72547	APOE
Export of heavy metal	5.72547	CP
Quantity of foam cells	5.72547	APOE
Generation of plasmacytoid dendritic cells	5.72547	STAT3
Accumulation of invariant natural killer T cells	5.72547	ITGAM
Clearance of cholesterol ester	5.72547	APOE
Morphology of atherosclerotic lesion	5.72547	APOE
Aneuploidization of hepatocytes	5.72547	CUL9
Percentage body fat	5.72547	ICAM1
Quantity of hemangioma	5.72547	TSC1
Synthesis of arachidonic acid	5.72547	FADS2
Regression of atherosclerotic lesion	5.72547	APOE
Quantity of extracellular matrix	5.72547	APOE
Accumulation of sphingomyelin	5.72547	APOE
Influx of neutrophils	5.72547	ITGB2
Quantity of C18-ceramide	5.72547	SGPL1
Alcoholic fatty liver disease	5.72547	STAT3
Cellular infiltration by natural killer cells	5.72547	VCAM1
Necrosis of Kupffer cells	5.72547	RIPK1
Atherogenesis	5.72547	APOE
Quantity of macrophages	5.60121	APOE,NPC1
Oxidative stress response of liver	5.60121	APOE,Mt2
Leukocyte migration	5.39289	ICAM1,ITGB2,VCAM1
Concentration of cholesterol ester	5.16877	NPC1,SGPL1
Concentration of sterol	5.13289	APOE,LPGAT1,NPC1,NPC2,SGPL1
Morphology of nucleus	4.74082	CUL9
Necrotizing inflammation of liver	4.74082	APOE
Cytotoxicity of hepatocytes	4.74082	Mt2
Focal necrosis of liver cells	4.74082	APOE
Recruitment of neutrophils	4.74082	ITGB2
Concentration of paclitaxel	4.74082	SLCO1B3
Proliferation of Francisella tularensis	4.74082	ITGAM
Thioacetamide-induced fibrogenesis	4.74082	HSPB1
Cellular infiltration by inflammatory leukocytes	4.74082	ICAM1
Fibrosis of liver	4.60823	HPX,HSPB1,NPC1,STAT3
Quantity of lymphocytes	4.58381	ICAM1,NPC1,RASAL3
Synthesis of cholesterol	4.4933	APOE,NPC1
Concentration of triacylglycerol	4.35993	APOD,APOE,C1QA,FADS2,MECP2,SGPL1,TSC1
Accumulation of leukocytes	4.34813	ITGAM,NPC1
